# Supplementary material for: Identification of NAC Transcription Factors Associated with Leaf Senescence in Clerodendrum japonicum
Source: Int J Mol Sci. 2025 Sep 11;26(18):8846. doi: 10.3390/ijms26188846 (PMC12470089; doi:10.3390/ijms26188846)
Supplement: Supplementary file 1 [file ijms-26-08846-s001.zip]

Archive with 14 entries (14 files):
- figure S1-Cluster Analysis of NAC Gene Expression Patterns in R and P Lines.pdf
- figure S2-Pearson correlation analysis of module membership (MM) and gene significance (GS) for senescence.pdf
- figure S3-Expression dynamics of hub NAC genes during senescence progression in early-senescing (R line) and late-senescing (P line) genotypes..pdf
- Table S1-RNA-Seq data quality metrics.xls
- Table S10- Primer sequences used for qRT-PCR analysis of target genes..xls
- Table S11 Full list of gene IDs with corresponding Gene Ontology (GO) and Kyoto Encyclopedia of Genes and Genomes (KEGG) annotations..xls
- Table S2-Gene detection rate comparison between sequencing technologies.xls
- Table S3-Read mapping statistics.xls
- Table S4 -Classification of predicted transcription factors.xlsx
- Table S5-Distribution of genes across clusters in the P and R lines.xlsx
- Table S6 Hub genes (1,582) in the turquoise module selected under stringent thresholds.xlsx
- Table S7 Hub genes (283) in the darkred module selected under stringent thresholds.xlsx
- Table S8 Comprehensive Information of NAC Genes and Hub NAC Transcription Factors.xlsx
- Table S9- Fifteen senescence-associated NAC transcription factors (TFs) linked to the GO term .xls
