# Supplementary material for: Identification of NAC Transcription Factors Associated with Leaf Senescence in Clerodendrum japonicum
Source: Int J Mol Sci. 2025 Sep 11;26(18):8846. doi: 10.3390/ijms26188846 (PMC12470089; doi:10.3390/ijms26188846)
Supplement: Supplementary file 1 [file ijms-26-08846-s001.zip › Table S1-RNA-Seq data quality metrics.xls]

## Sheet: all.reads_info
Sample	RawData(bp)	BF_Q20(%)	BF_Q30(%)	BF_N(%)	BF_GC(%)	CleanData(bp)	AF_Q20(%)	AF_Q30(%)	AF_N(%)	AF_GC(%)
R30-1	5878669500	5742170706 (97.68%)	5508802671 (93.71%)	43442 (0.00%)	2626217255 (44.67%)	5795637337	5674508687 (97.91%)	5447686427 (94.00%)	40569 (0.00%)	2582524442 (44.56%)
R30-2	6229519200	6095403462 (97.85%)	5858762925 (94.05%)	62015 (0.00%)	2767484253 (44.43%)	6140816367	6023531626 (98.09%)	5793981497 (94.35%)	56687 (0.00%)	2720708250 (44.31%)
R30-3	5508590400	5376912432 (97.61%)	5156536972 (93.61%)	40077 (0.00%)	2452955382 (44.53%)	5422446106	5306899093 (97.87%)	5093449741 (93.93%)	37648 (0.00%)	2408003875 (44.41%)
R45-1	5751654600	5618148020 (97.68%)	5393813172 (93.78%)	41965 (0.00%)	2561738088 (44.54%)	5666610206	5550509361 (97.95%)	5332953767 (94.11%)	39087 (0.00%)	2516984246 (44.42%)
R45-2	6357809700	6207656093 (97.64%)	5955389266 (93.67%)	63526 (0.00%)	2840317764 (44.67%)	6253073470	6122469268 (97.91%)	5878604179 (94.01%)	57938 (0.00%)	2784759509 (44.53%)
R45-3	5806343700	5676838943 (97.77%)	5452752962 (93.91%)	32550 (0.00%)	2593234544 (44.66%)	5725267255	5612654304 (98.03%)	5395007523 (94.23%)	32060 (0.00%)	2550296054 (44.54%)
R60-1	5413731000	5290514962 (97.72%)	5081010191 (93.85%)	38686 (0.00%)	2408951672 (44.50%)	5341951958	5233874750 (97.98%)	5030120208 (94.16%)	36406 (0.00%)	2370868439 (44.38%)
R60-2	5410771800	5294913867 (97.86%)	5096306253 (94.19%)	38572 (0.00%)	2424539374 (44.81%)	5337249666	5236552693 (98.11%)	5043698924 (94.50%)	35943 (0.00%)	2385577793 (44.70%)
R60-3	6513563700	6359167364 (97.63%)	6097587296 (93.61%)	63721 (0.00%)	2917571366 (44.79%)	6422141281	6287066259 (97.90%)	6032765579 (93.94%)	58806 (0.00%)	2869503103 (44.68%)
R75-1	5665973400	5541988623 (97.81%)	5329795708 (94.07%)	41090 (0.00%)	2532127931 (44.69%)	5583522931	5475449230 (98.06%)	5269582486 (94.38%)	37917 (0.00%)	2488929304 (44.58%)
R75-2	6446846100	6291393807 (97.59%)	6031964078 (93.56%)	46154 (0.00%)	2881196371 (44.69%)	6347144844	6210472540 (97.85%)	5958838871 (93.88%)	42935 (0.00%)	2828776555 (44.57%)
R75-3	5916638100	5779626114 (97.68%)	5542677900 (93.68%)	33563 (0.00%)	2655269871 (44.88%)	5832477753	5712032466 (97.93%)	5481421064 (93.98%)	33109 (0.00%)	2611050213 (44.77%)
R90-1	6164526600	6024484152 (97.73%)	5782290034 (93.80%)	59555 (0.00%)	2747241621 (44.57%)	6069151772	5946524599 (97.98%)	5711721847 (94.11%)	54386 (0.00%)	2696793799 (44.43%)
R90-2	5508373800	5382092858 (97.71%)	5165946055 (93.78%)	31200 (0.00%)	2452219941 (44.52%)	5422823627	5313627003 (97.99%)	5103849790 (94.12%)	30647 (0.00%)	2407208232 (44.39%)
R90-3	6494512500	6346381999 (97.72%)	6095528776 (93.86%)	63840 (0.00%)	2891354582 (44.52%)	6390075258	6261874747 (97.99%)	6019211925 (94.20%)	58596 (0.00%)	2836402746 (44.39%)
R110-1	6250692000	6114729496 (97.82%)	5880406820 (94.08%)	60891 (0.00%)	2785876209 (44.57%)	6157927490	6039435553 (98.08%)	5812271191 (94.39%)	55329 (0.00%)	2736715162 (44.44%)
R110-2	6417459000	6263762727 (97.61%)	6002513186 (93.53%)	54839 (0.00%)	2850301279 (44.41%)	6331981938	6198429528 (97.89%)	5944372457 (93.88%)	51832 (0.00%)	2804893908 (44.30%)
R110-3	5444220600	5318433573 (97.69%)	5104225939 (93.75%)	39545 (0.00%)	2425489943 (44.55%)	5359898205	5249818859 (97.95%)	5042427948 (94.08%)	36350 (0.00%)	2381164899 (44.43%)
R130-1	5604158400	5484545971 (97.87%)	5273996944 (94.11%)	41483 (0.00%)	2487548106 (44.39%)	5531573960	5426895519 (98.11%)	5222292065 (94.41%)	37421 (0.00%)	2449411683 (44.28%)
R130-2	5616656700	5480633413 (97.58%)	5253377678 (93.53%)	41868 (0.00%)	2495378385 (44.43%)	5528813633	5409938843 (97.85%)	5190014363 (93.87%)	37505 (0.00%)	2449925424 (44.31%)
R130-3	5494839000	5371563776 (97.76%)	5159968200 (93.91%)	41001 (0.00%)	2434763398 (44.31%)	5412678594	5304384844 (98.00%)	5099345802 (94.21%)	38015 (0.00%)	2391753258 (44.19%)
R150-1	6325779300	6180596278 (97.70%)	5934283936 (93.81%)	62043 (0.00%)	2810340895 (44.43%)	6230289428	6103802943 (97.97%)	5865351950 (94.14%)	56781 (0.00%)	2760079729 (44.30%)
R150-2	6254003100	6119267251 (97.85%)	5880847662 (94.03%)	35882 (0.00%)	2772289190 (44.33%)	6168146126	6049589045 (98.08%)	5817978165 (94.32%)	35284 (0.00%)	2727262521 (44.22%)
R150-3	5887178100	5756017855 (97.77%)	5530565942 (93.94%)	42883 (0.00%)	2610778296 (44.35%)	5801504768	5686228496 (98.01%)	5467593442 (94.24%)	40138 (0.00%)	2565548970 (44.22%)
R170-1	6048526800	5923444319 (97.93%)	5705426767 (94.33%)	43812 (0.00%)	2659450840 (43.97%)	5951458221	5842050361 (98.16%)	5631249900 (94.62%)	40816 (0.00%)	2608850753 (43.84%)
R170-2	5404953900	5281710886 (97.72%)	5072684854 (93.85%)	39570 (0.00%)	2377063394 (43.98%)	5327974201	5220463427 (97.98%)	5017517501 (94.17%)	36386 (0.00%)	2337002218 (43.86%)
R170-3	5752539300	5628821234 (97.85%)	5415727243 (94.14%)	41787 (0.00%)	2527926013 (43.94%)	5665426096	5557490140 (98.09%)	5351171621 (94.45%)	39614 (0.00%)	2482637717 (43.82%)
P30-1	5933843700	5786115397 (97.51%)	5543247508 (93.42%)	44021 (0.00%)	2630117019 (44.32%)	5842609422	5714239331 (97.80%)	5479068054 (93.78%)	40672 (0.00%)	2581951561 (44.19%)
P30-2	5462748900	5335355481 (97.67%)	5117056431 (93.67%)	31142 (0.00%)	2437826626 (44.63%)	5367332157	5257337232 (97.95%)	5046270709 (94.02%)	30624 (0.00%)	2387732289 (44.49%)
P30-3	5758817700	5625054904 (97.68%)	5396236585 (93.70%)	42165 (0.00%)	2530583651 (43.94%)	5671703307	5555250177 (97.95%)	5333529444 (94.04%)	38513 (0.00%)	2484616224 (43.81%)
P45-1	5698128000	5570752475 (97.76%)	5354754159 (93.97%)	32497 (0.00%)	2562438303 (44.97%)	5602750852	5494038098 (98.06%)	5285242978 (94.33%)	31864 (0.00%)	2512437266 (44.84%)
P45-2	6261756600	6119162304 (97.72%)	5877474672 (93.86%)	62771 (0.00%)	2786544554 (44.50%)	6167280301	6043857844 (98.00%)	5809883139 (94.20%)	57435 (0.00%)	2737095282 (44.38%)
P45-3	5506398600	5387696435 (97.84%)	5185562946 (94.17%)	39958 (0.00%)	2457597596 (44.63%)	5411116589	5308947727 (98.11%)	5114073357 (94.51%)	37414 (0.00%)	2407271676 (44.49%)
P60-1	5553067200	5426871864 (97.73%)	5210192283 (93.83%)	31923 (0.00%)	2473787076 (44.55%)	5471390863	5362185206 (98.00%)	5151841688 (94.16%)	31384 (0.00%)	2430577753 (44.42%)
P60-2	6116370000	5980554676 (97.78%)	5746532474 (93.95%)	45129 (0.00%)	2739526220 (44.79%)	6035291545	5914709640 (98.00%)	5687061684 (94.23%)	42191 (0.00%)	2696733929 (44.68%)
P60-3	6512674200	6377667826 (97.93%)	6139034535 (94.26%)	63788 (0.00%)	2912468748 (44.72%)	6420179791	6302445289 (98.17%)	6071057433 (94.56%)	59201 (0.00%)	2863402614 (44.60%)
P75-1	6503185500	6346164534 (97.59%)	6082548362 (93.53%)	63769 (0.00%)	2902825263 (44.64%)	6420711788	6281482008 (97.83%)	6024879289 (93.84%)	58111 (0.00%)	2859813599 (44.54%)
P75-2	5773941600	5642665017 (97.73%)	5418910805 (93.85%)	41295 (0.00%)	2570080178 (44.51%)	5701749958	5586004544 (97.97%)	5368157676 (94.15%)	39029 (0.00%)	2532059384 (44.41%)
P75-3	6342628200	6189158462 (97.58%)	5934687319 (93.57%)	63503 (0.00%)	2805359462 (44.23%)	6246906425	6114062844 (97.87%)	5867781289 (93.93%)	58392 (0.00%)	2754297463 (44.09%)
P90-1	5976613500	5845126645 (97.80%)	5615062602 (93.95%)	34248 (0.00%)	2664679842 (44.59%)	5884861002	5770278910 (98.05%)	5547398813 (94.27%)	33696 (0.00%)	2615717469 (44.45%)
P90-2	5701228800	5573638425 (97.76%)	5354648769 (93.92%)	41336 (0.00%)	2543239015 (44.61%)	5606202728	5494181348 (98.00%)	5282454332 (94.23%)	38148 (0.00%)	2492428251 (44.46%)
P90-3	5531942700	5414015889 (97.87%)	5212227386 (94.22%)	40130 (0.00%)	2473543436 (44.71%)	5459204399	5356442126 (98.12%)	5160411913 (94.53%)	37644 (0.00%)	2435146085 (44.61%)
P110-1	5692464600	5555936788 (97.60%)	5328865120 (93.61%)	40933 (0.00%)	2551484831 (44.82%)	5598103818	5479420677 (97.88%)	5259796011 (93.96%)	37518 (0.00%)	2501553126 (44.69%)
P110-2	6521186700	6376713187 (97.78%)	6130748163 (94.01%)	63219 (0.00%)	2919456661 (44.77%)	6427118541	6301621465 (98.05%)	6063159945 (94.34%)	58050 (0.00%)	2869897682 (44.65%)
P110-3	5947651800	5804206214 (97.59%)	5565197294 (93.57%)	42668 (0.00%)	2640702165 (44.40%)	5854878023	5729030534 (97.85%)	5497414282 (93.89%)	39805 (0.00%)	2591534704 (44.26%)
P130-1	5440374300	5314847746 (97.69%)	5096181226 (93.67%)	30874 (0.00%)	2422474072 (44.53%)	5361765547	5251451440 (97.94%)	5038784664 (93.98%)	30369 (0.00%)	2381074922 (44.41%)
P130-2	5604066600	5476256065 (97.72%)	5256087686 (93.79%)	41083 (0.00%)	2492235454 (44.47%)	5531808230	5418777247 (97.96%)	5204496448 (94.08%)	37878 (0.00%)	2454123322 (44.36%)
P130-3	5799389700	5668551803 (97.74%)	5446493911 (93.91%)	33407 (0.00%)	2563944382 (44.21%)	5695133186	5583951384 (98.05%)	5369593661 (94.28%)	32809 (0.00%)	2509151823 (44.06%)
P150-1	6350052900	6204142444 (97.70%)	5956326486 (93.80%)	62339 (0.00%)	2820955479 (44.42%)	6249652894	6122421885 (97.96%)	5882644632 (94.13%)	56717 (0.00%)	2767822666 (44.29%)
P150-2	5628617400	5507504320 (97.85%)	5299224404 (94.15%)	42272 (0.00%)	2512901772 (44.65%)	5538349412	5432921338 (98.10%)	5231515156 (94.46%)	38723 (0.00%)	2464742725 (44.50%)
P150-3	5669749200	5543587832 (97.77%)	5320898508 (93.85%)	31989 (0.00%)	2509787112 (44.27%)	5593027570	5483170577 (98.04%)	5266361773 (94.16%)	31569 (0.00%)	2468666908 (44.14%)
P170-1	5734419000	5605844320 (97.76%)	5382332381 (93.86%)	41933 (0.00%)	2548786712 (44.45%)	5650902692	5537745718 (98.00%)	5320680077 (94.16%)	38833 (0.00%)	2504468975 (44.32%)
P170-2	6428535600	6295944791 (97.94%)	6059508500 (94.26%)	51493 (0.00%)	2846597841 (44.28%)	6330848070	6216592666 (98.20%)	5987617646 (94.58%)	47993 (0.00%)	2794701314 (44.14%)
P170-3	6521413500	6371798990 (97.71%)	6116446345 (93.79%)	51083 (0.00%)	2896509608 (44.42%)	6421918308	6291904325 (97.98%)	6044353915 (94.12%)	48403 (0.00%)	2844482896 (44.29%)
