# Supplementary material for: Identification of NAC Transcription Factors Associated with Leaf Senescence in Clerodendrum japonicum
Source: Int J Mol Sci. 2025 Sep 11;26(18):8846. doi: 10.3390/ijms26188846 (PMC12470089; doi:10.3390/ijms26188846)
Supplement: Supplementary file 1 [file ijms-26-08846-s001.zip › Table S10- Primer sequences used for qRT-PCR analysis of target genes..xls]

## Sheet: Sheet1
gene	ID	primer(5'-3')	long
CjUBQ-2(Actin)	Isoform0004532	F: CGCTTTCAGCATAGCCTCCTTTTTC	131
		R: AGGATGCTCAATTGCTTACAACAGG
NAC078	Isoform0005453	F: GCGAATTTCATTCCGACCCG	175
		R: CCAGACCCAGTCAGCATGTT
JA2L	Isoform0015250	F: GGTTCGGGTTTAGGCAGTGA	158
		R: CТТCCCТCGACCТССССТAA
NAP2	Isoform0016404	F: CCATCAGACAAAGGACCCCC	169
		R: GGCCTTGATGTAGCCTGGTT
NAP1	Isoform0019529	F: GGGTACTGGAAAGCCACTGG	170
		R: TGCTTGTAGGGCTGTGATCT
