# Supplementary material for: Identification of NAC Transcription Factors Associated with Leaf Senescence in Clerodendrum japonicum
Source: Int J Mol Sci. 2025 Sep 11;26(18):8846. doi: 10.3390/ijms26188846 (PMC12470089; doi:10.3390/ijms26188846)
Supplement: Supplementary file 1 [file ijms-26-08846-s001.zip › Table S11 Full list of gene IDs with corresponding Gene Ontology (GO) and Kyoto Encyclopedia of Genes and Genomes (KEGG) annotations..xls]

## Sheet: GO
GO ID (level1)	GO Term (level1)	GO ID (level2)	GO Term (level2)	Gene Number(19PR)	Gene List(19PR)_1	Gene List(19PR)_2	Gene List(19PR)_3	Gene List(19PR)_4	Gene List(19PR)_5	Gene List(19PR)_6	Gene List(19PR)_7	Gene List(19PR)_8	Gene List(19PR)_9	Gene List(19PR)_10	Gene List(19PR)_11	Gene List(19PR)_12	Gene List(19PR)_13	Gene List(19PR)_14	Gene List(19PR)_15	Gene List(19PR)_16	Gene List(19PR)_17	Gene List(19PR)_18	Gene List(19PR)_19	Gene List(19PR)_20	Gene List(19PR)_21	Gene List(19PR)_22
GO:0003674	Molecular Function	GO:0000988	transcription factor activity, protein binding	93	Isoform0000114(HAC1),Isoform0000158(HAC1),Isoform0001631(SIGB),Isoform0002113(SIGB),Isoform0003374(SIGB),Isoform0003992(SIGA),Isoform0004991(SIGC),Isoform0005233(SIGA),Isoform0005402(SIGE),Isoform0005589(SIGF),Isoform0005736(SIGA),Isoform0005993(SIGF),Isoform0006661(SIGA),Isoform0007074(SIGC),Isoform0007099(SIGC),Isoform0007185(SIGA),Isoform0007435(SIGE),Isoform0007619(SIGE),Isoform0007813(SIGA),…
GO:0003674	Molecular Function	GO:0001071	nucleic acid binding transcription factor activity	1331	Isoform0000588(EDM2),Isoform0000746(ARF19),Isoform0000762(ARF19),Isoform0000772(ARF19),Isoform0000783(ARF19),Isoform0000936(BIM1),Isoform0000945(MTB1),Isoform0000989(APRR1),Isoform0001131(BLH2),Isoform0001168(NAC014),Isoform0001201(BHLH140),Isoform0001312(APRR1),Isoform0001542(BHLH119),Isoform0001631(SIGB),Isoform0001640(--),Isoform0001682(BLH7),Isoform0001697(PIF1),Isoform0001740(EIN3),Isoform00…
GO:0003674	Molecular Function	GO:0003824	catalytic activity	24141	Isoform0000002(ND4),Isoform0000003(rbcL),Isoform0000004(rbcL),Isoform0000005(ND4),Isoform0000011(SYD),Isoform0000013(SYD),Isoform0000020(ATXR3),Isoform0000023(ATXR3),Isoform0000025(BRM),Isoform0000030(BRM),Isoform0000035(GLT1),Isoform0000037(GLT1),Isoform0000045(BRM),Isoform0000050(CSI1),Isoform0000051(POL2A),Isoform0000052(CSI1),Isoform0000067(ATXR3),Isoform0000068(VHA-a1),Isoform0000075(PI4KA1)…	Isoform0004279(--),Isoform0004281(LOS1),Isoform0004285(At1g54220),Isoform0004286(KEG),Isoform0004288(CYP72A225),Isoform0004290(At3g58610),Isoform0004291(HOS15),Isoform0004299(ARI8),Isoform0004300(AS1),Isoform0004302(NEK6),Isoform0004304(TIG),Isoform0004313(SPD1),Isoform0004315(PFP-ALPHA),Isoform0004316(CKL10),Isoform0004318(ISPS),Isoform0004319(KIN7K),Isoform0004320(ASK1),Isoform0004323(KAS2),Iso…	Isoform0008025(MSI5),Isoform0008027(SHM1),Isoform0008030(HEXO3),Isoform0008031(PTC52),Isoform0008032(DTX33),Isoform0008034(Bp10),Isoform0008035(HEXO3),Isoform0008038(IDD7),Isoform0008039(OFUT31),Isoform0008040(RD21A),Isoform0008042(DRT101),Isoform0008043(HPD),Isoform0008045(CYP84A1),Isoform0008048(--),Isoform0008050(ME1),Isoform0008052(AGPC),Isoform0008056(SPCC1235.04c),Isoform0008057(UGD1),Isofo…	Isoform0011735(EIF4A3A),Isoform0011740(CYP707A3),Isoform0011741(KING1),Isoform0011747(UGT85A8),Isoform0011751(KCS19),Isoform0011753(CHLI),Isoform0011757(7DLH),Isoform0011759(CHLP),Isoform0011760(UBGAT-I),Isoform0011762(IDH2),Isoform0011763(MMDH),Isoform0011765(CLPX1),Isoform0011771(PPOX1),Isoform0011772(SDF2),Isoform0011773(MTP1),Isoform0011777(SPPL1),Isoform0011780(FTB),Isoform0011782(UGT85A8),I…	Isoform0015518(SNRNP40),Isoform0015520(ephA),Isoform0015521(CYC2),Isoform0015526(RD21B),Isoform0015529(RBCS-3C),Isoform0015530(P4H7),Isoform0015541(endou),Isoform0015543(ACL5),Isoform0015544(CIPK6),Isoform0015545(GAPC),Isoform0015549(SIN2),Isoform0015550(ASAT1),Isoform0015553(PAE12),Isoform0015558(RFS2),Isoform0015561(QQT1),Isoform0015563(BAMT),Isoform0015565(YMF19),Isoform0015567(SPDSYN),Isoform…	Isoform0020299(At1g20050),Isoform0020303(AOC),Isoform0020307(COX2),Isoform0020308(PARC),Isoform0020309(hdd1),Isoform0020310(AP1),Isoform0020315(CYB561A),Isoform0020323(OTU11),Isoform0020324(NAA10),Isoform0020333(ECI2),Isoform0020335(GRXS10),Isoform0020339(CHI3),Isoform0020342(RAP),Isoform0020350(psbI),Isoform0020357(--),Isoform0020358(PYD1),Isoform0020361(petC1),Isoform0020370(cmbl),Isoform002037…	Isoform0027139(SD25),Isoform0027140(EDR1),Isoform0027146(EDR1),Isoform0027147(PSL5),Isoform0027160(SIZ1),Isoform0027161(GBA2),Isoform0027164(CD4B),Isoform0027166(AHA11),Isoform0027168(LPP3),Isoform0027170(PSL5),Isoform0027174(TSN2),Isoform0027180(AHA3),Isoform0027181(HUB1),Isoform0027182(PAA2),Isoform0027184(PRCP),Isoform0027190(PAPS4),Isoform0027192(CSI1),Isoform0027198(LOS1),Isoform0027202(PATL…	Unigene0000754(SAP13),Unigene0000758(--),Unigene0000759(SPCC777.06c),Unigene0000761(NUDT14),Unigene0000779(ACX1),Unigene0000785(TOPP8),Unigene0000788(TOPP9),Unigene0000791(--),Unigene0000799(BXL2),Unigene0000800(BXL1),Unigene0000801(BXL1),Unigene0000804(CKA4),Unigene0000816(At5g27470),Unigene0000817(At5g27470),Unigene0000824(ACL5),Unigene0000845(R1A-4),Unigene0000850(CYP707A2),Unigene0000861(HMA5…	Unigene00101416(UBC28),Unigene00101420(--),Unigene00101423(PLR3),Unigene00101429(At1g32860),Unigene00101441(SIZ1),Unigene00101452(GSH1),Unigene00101453(FAB1C),Unigene00101454(FAB1C),Unigene00101459(UGT85A24),Unigene00101462(At1g47380),Unigene00101468(SBT2.5),Unigene00101470(TIC110),Unigene00101476(At2g29290),Unigene00101477(rsmB),Unigene00101478(CYP714C2),Unigene00101482(TPPD),Unigene00101484(--)…	Unigene00108065(UGT86A1),Unigene00108066(CM3),Unigene00108071(SPBC29A10.10c),Unigene00108073(--),Unigene00108080(macB),Unigene00108081(VEP1),Unigene00108082(VEP1),Unigene00108083(--),Unigene00108085(SQD1),Unigene00108094(DRG3),Unigene00108096(CAD1),Unigene00108098(GSH2),Unigene00108100(HPR),Unigene00108103(MES12),Unigene00108105(P4H3),Unigene00108111(OsI_027381),Unigene00108113(PANC),Unigene00108…	Unigene00114472(PPA4),Unigene00114491(PPA1),Unigene00114492(PPA4),Unigene00114494(--),Unigene00114495(EFR),Unigene00114498(UMPS1),Unigene00114499(PYR5-6),Unigene00114503(ACT),Unigene00114504(AT1),Unigene00114511(TOPP9),Unigene00114512(TRMT11),Unigene00114515(CCR1),Unigene00114518(--),Unigene00114522(HEM1),Unigene00114525(MMS21),Unigene0011455(BAM1),Unigene00114556(AAE3),Unigene00114558(AOP3),Unig…	Unigene00120841(Lgmn),Unigene00120851(FXG1),Unigene00120859(DUSP12),Unigene00120861(CTPA1),Unigene00120871(PIN4),Unigene00120872(SS3),Unigene00120873(--),Unigene00120874(--),Unigene00120886(UBA1),Unigene00120887(dyrk2),Unigene00120895(GATL1),Unigene00120899(CAD1),Unigene00120900(CAD1),Unigene00120903(PIGM),Unigene00120905(HSP70-17),Unigene00120906(SUD1),Unigene00120907(JMJ706),Unigene00120908(JMJ…	Unigene0027671(At5g06940),Unigene0027679(TARBP1),Unigene0027708(DIM1A),Unigene0027709(DIM1A),Unigene0027724(ABCG1),Unigene0027725(PAT24),Unigene0027730(ABCG20),Unigene0027747(PHO1),Unigene0027783(PLDGAMMA1),Unigene0027826(At5g39865),Unigene0027828(--),Unigene0027840(5MAT1),Unigene0027856(CYP90B2),Unigene0027878(CYP38),Unigene0027902(APS2),Unigene0027917(--),Unigene0027931(CRK10),Unigene0027944(TB…	Unigene0045463(CRK2),Unigene0045469(CSLD5),Unigene0045490(dtd),Unigene0045491(HDH),Unigene0045534(PXC3),Unigene0045559(Os07g0646100),Unigene0045591(CYP716B1),Unigene0045610(ETFQO),Unigene0045612(--),Unigene0045619(At2g35010),Unigene0045661(MNS4),Unigene0045662(PAE8),Unigene0045683(KEG),Unigene0045693(VPS60-1),Unigene0045701(GAMMACA2),Unigene0045702(GAMMACA1),Unigene0045705(--),Unigene0045706(--),…	Unigene0065670(RCOM_1506700),Unigene0065742(ABCG32),Unigene0065743(ABCG31),Unigene0065767(At4g13780),Unigene0065799(At1g71691),Unigene0065807(HSP83A),Unigene0065808(At1g43900),Unigene0065809(AP1),Unigene0065810(At3g28040),Unigene0065822(Mtco1),Unigene0065823(OTU4),Unigene0065866(NPF5.12),Unigene0065911(PFK2),Unigene0065922(1MMP),Unigene0065923(1MMP),Unigene0065969(MMK1),Unigene0065971(MMK1),Unige…	Unigene0078263(LRK10L-2.1),Unigene0078264(STY13),Unigene0078273(AGAL2),Unigene0078274(At1g09160),Unigene0078276(Os03g0767500),Unigene0078280(SBT2.1),Unigene0078283(At3g50280),Unigene0078286(EPS1),Unigene0078290(At3g11230),Unigene0078291(NSF),Unigene0078297(GL1-9),Unigene0078310(CHI3),Unigene0078320(MKK3),Unigene0078322(PMA3),Unigene0078326(ABC1K8),Unigene0078330(--),Unigene0078340(ABCB19),Unigene…	Unigene0094514(ICL),Unigene0094517(HPTG1),Unigene0094521(ACER),Unigene0094525(--),Unigene0094526(metG),Unigene0094527(CPK24),Unigene0094543(UBP25),Unigene0094548(RFI2),Unigene0094553(At1g62620),Unigene0094567(CXE1),Unigene0094568(CDS),Unigene0094576(CSE),Unigene0094579(At5g48380),Unigene0094583(DGK1),Unigene0094584(ATRX),Unigene0094586(Os03g0283600),Unigene0094591(RPA3B),Unigene0094603(ACS12),Uni…
GO:0003674	Molecular Function	GO:0004871	signal transducer activity	413	Isoform0000282(ABCC5),Isoform0000324(ABCC5),Isoform0000385(ABCC5),Isoform0000934(ADO1),Isoform0000976(MPK16),Isoform0001081(PHOT1),Isoform0001126(At2g42960),Isoform0001162(fray2),Isoform0001203(FEI2),Isoform0001246(ADO1),Isoform0001407(TIR1),Isoform0001530(MPK9),Isoform0001705(TIR1),Isoform0001725(PIX7),Isoform0001798(At1g56130),Isoform0001886(MRP4),Isoform0001941(ADO1),Isoform0002136(MPK16),Isof…
GO:0003674	Molecular Function	GO:0005198	structural molecule activity	1299	Isoform0000322(AtMg00660),Isoform0000450(RPS13),Isoform0000455(NUP155),Isoform0000500(NUP155),Isoform0000541(NUP155),Isoform0000570(AtMg00660),Isoform0001074(LRX5),Isoform0001560(rps7-A),Isoform0001681(TUBA3),Isoform0002659(rps12-B),Isoform0002949(rpl2),Isoform0003366(rpl2-A),Isoform0003765(rpl2-B),Isoform0003850(petB),Isoform0003947(rps7-A),Isoform0004144(AC97),Isoform0004957(TUBA1),Isoform00054…
GO:0003674	Molecular Function	GO:0005215	transporter activity	3369	Isoform0000068(VHA-a1),Isoform0000121(ABCA1),Isoform0000126(ABCA1),Isoform0000138(ABCA1),Isoform0000151(ABCA1),Isoform0000196(At3g08650),Isoform0000282(ABCC5),Isoform0000291(ABCC2),Isoform0000316(ABCC2),Isoform0000322(AtMg00660),Isoform0000324(ABCC5),Isoform0000340(ABCC2),Isoform0000346(ALA1),Isoform0000361(ABCC2),Isoform0000377(ABCC12),Isoform0000385(ABCC5),Isoform0000410(CLC-G),Isoform0000437(P…	Unigene0005526(POT8),Unigene0005565(Os02g0194200),Unigene0005566(Os02g0194200),Unigene0005567(Os02g0194200),Unigene0005586(ABCG24),Unigene0005617(TH2),Unigene0005653(PIP2-2),Unigene0005654(PIP2-7),Unigene0005655(PIP2-7),Unigene0005681(DTX24),Unigene0005697(ABCC9),Unigene0005699(ABCC9),Unigene0005752(MTPC4),Unigene0005769(--),Unigene0005958(ALA3),Unigene0006135(--),Unigene0006153(DTX29),Unigene000…	Unigene0073454(BASS3),Unigene0073456(BASS3),Unigene0073479(VHA-C),Unigene0073494(NAA15),Unigene0073526(NIP2-1),Unigene0073536(POT4),Unigene0073574(--),Unigene0073583(--),Unigene0073695(DDB_G0274487),Unigene0073718(VHA-F),Unigene0073759(Bp10),Unigene0073767(NPF5.10),Unigene0073793(DTX25),Unigene0073799(At1g54730),Unigene0073800(At1g54730),Unigene0073842(GLR3.5),Unigene0073879(At5g54860),Unigene007…
GO:0003674	Molecular Function	GO:0005488	binding	23155	Isoform0000003(rbcL),Isoform0000004(rbcL),Isoform0000011(SYD),Isoform0000013(SYD),Isoform0000025(BRM),Isoform0000029(PRP8A),Isoform0000030(BRM),Isoform0000035(GLT1),Isoform0000037(GLT1),Isoform0000045(BRM),Isoform0000051(POL2A),Isoform0000063(At3g06530),Isoform0000066(MOM1),Isoform0000076(BTAF1),Isoform0000081(MOR1),Isoform0000087(rpoC1),Isoform0000095(FAB1B),Isoform0000102(FAB1B),Isoform0000106(…	Isoform0004629(STY13),Isoform0004633(BON1),Isoform0004637(GAI1),Isoform0004646(PAP29),Isoform0004648(At1g67720),Isoform0004649(AS1),Isoform0004652(HCF173),Isoform0004655(THIC),Isoform0004656(At4g36390),Isoform0004658(Os05g0361200),Isoform0004659(PCF5),Isoform0004660(SNF4),Isoform0004661(VPS34),Isoform0004663(CBSDUF1),Isoform0004665(RCD1),Isoform0004667(rimM),Isoform0004668(--),Isoform0004670(Os06…	Isoform0008986(KING1),Isoform0008988(exgA),Isoform0008991(CYP76AH1),Isoform0008994(CYP72A225),Isoform0008997(PHR1),Isoform0009003(Os03g0799700),Isoform0009007(XB3),Isoform0009008(At2g18193),Isoform0009009(CYP710A11),Isoform0009011(DUS1L),Isoform0009012(GAPA),Isoform0009013(PPH),Isoform0009027(HSC80),Isoform0009035(CID11),Isoform0009037(ACS12),Isoform0009039(CYCB2-3),Isoform0009044(At1g05350),Isof…	Isoform0013559(LARP6A),Isoform0013561(CCDC130),Isoform0013564(HD6),Isoform0013571(BSH),Isoform0013572(MYB16),Isoform0013573(--),Isoform0013574(GS1-1),Isoform0013578(GAPC),Isoform0013581(AOX4),Isoform0013589(REFA1),Isoform0013591(MAP1B),Isoform0013594(BZR1),Isoform0013596(CHS),Isoform0013601(IMPL1),Isoform0013602(psbA),Isoform0013606(PAB8),Isoform0013607(NPP5),Isoform0013608(GME-1),Isoform0013610(…	Isoform0017991(LHCA6),Isoform0017993(Os09g0504400),Isoform0017997(--),Isoform0018000(CBL4),Isoform0018001(ALY1),Isoform0018004(At2g30620),Isoform0018006(NAC083),Isoform0018010(CNR8),Isoform0018011(TFT4),Isoform0018016(At2g21870),Isoform0018019(KUA1),Isoform0018023(TPIP1),Isoform0018024(DLEC2),Isoform0018025(GSTU19),Isoform0018028(AP1),Isoform0018029(PP2B1),Isoform0018034(--),Isoform0018035(BHLH09…	Isoform0022596(HIPP39),Isoform0022599(RPL26A),Isoform0022601(CAT3),Isoform0022608(CAD6),Isoform0022609(MBF1A),Isoform0022617(At5g08565),Isoform0022625(GDH2),Isoform0022626(CAM1),Isoform0022627(ARPN),Isoform0022632(CRD1),Isoform0022637(--),Isoform0022639(PRXIIB),Isoform0022641(CAT3),Isoform0022643(CML27),Isoform0022644(ATJ20),Isoform0022645(EARLI1),Isoform0022648(PSAG),Isoform0022651(--),Isoform00…	Isoform0027932(XYL1),Isoform0027933(CLC-B),Isoform0027937(Os07g0682400),Isoform0027938(ARF4),Isoform0027939(LOS1),Isoform0027944(EIF(ISO)4G1),Isoform0027947(At5g45160),Isoform0027949(LOX2.1),Isoform0027955(STIPL1),Isoform0027957(LHW),Isoform0027958(RH46),Isoform0027963(HSP70-17),Isoform0027964(At1g33420),Isoform0027967(Os01g0875500),Isoform0027974(At5g13980),Isoform0027975(CAMTA3),Isoform0027979(…	Unigene0002767(At1g60990),Unigene0002780(RIN1),Unigene0002781(RIN1),Unigene0002782(RIN1),Unigene0002787(--),Unigene0002827(At1g58390),Unigene0002829(letm2),Unigene0002841(LYK5),Unigene0002854(SPBC2A9.03),Unigene0002863(fes-1),Unigene0002875(HSP70),Unigene0002877(--),Unigene0002881(Os01g0258700),Unigene0002900(HHF1),Unigene0002901(HHF1),Unigene0002908(CML2),Unigene0002917(ZMAT2),Unigene0002918(ZMA…	Unigene00102919(SCY1),Unigene0010292(FPP),Unigene00102929(At4g32640),Unigene0010293(PCMP-H88),Unigene00102930(CEF),Unigene00102946(RHF2A),Unigene00102953(SINAT2),Unigene00102973(ORTH2),Unigene00102974(CAD6),Unigene00102976(MYOB7),Unigene00102978(CAP1),Unigene00102980(CBR2),Unigene00102981(ZAT6),Unigene00102982(ZAT6),Unigene00102984(WNK1),Unigene00102991(PCRK1),Unigene00102998(ALY2),Unigene0010299…	Unigene00110147(ERF110),Unigene00110151(PUB33),Unigene00110162(PATL5),Unigene00110167(GID1B),Unigene0011017(Dnajb1),Unigene00110175(LPD1),Unigene00110178(spg1),Unigene00110181(LOX1.5),Unigene00110184(PSAG),Unigene00110191(MRP4),Unigene00110194(MPK10),Unigene00110198(ABCG7),Unigene00110207(CIPK5),Unigene00110208(At2g23950),Unigene00110214(At3g08620),Unigene00110224(RAP2-3),Unigene00110230(EO),Unig…	Unigene00117033(E1-BETA-2),Unigene00117034(PDH-E1),Unigene00117036(BARD1),Unigene00117038(lat1),Unigene00117042(ALA3),Unigene00117048(--),Unigene00117049(RAD23C),Unigene00117050(VAL1),Unigene00117051(VAL1),Unigene00117055(VPS20.1),Unigene00117056(VPS20.2),Unigene00117059(At5g56900),Unigene00117063(SSC1),Unigene00117072(HDA19),Unigene00117077(RAP),Unigene00117078(RPL5),Unigene00117079(SERCA),Unige…	Unigene0018584(SPL7),Unigene0018616(IRK),Unigene0018632(TTC5),Unigene0018640(At3g52120),Unigene0018641(At3g52120),Unigene0018645(ABCF4),Unigene0018650(--),Unigene0018666(RFC3),Unigene0018669(CSI3),Unigene0018683(EDM2),Unigene0018699(--),Unigene0018701(KIP1),Unigene0018707(CPN10),Unigene0018712(CYP73A14),Unigene0018747(TDX),Unigene0018755(LCY1),Unigene0018770(LAC8),Unigene0018791(CSTF64),Unigene00…	Unigene0036276(CCR2),Unigene0036288(LRK10L-1.2),Unigene0036294(PCMP-H71),Unigene0036297(cctT),Unigene0036313(WRKY70),Unigene0036325(--),Unigene0036333(TOC159),Unigene0036366(At3g44820),Unigene0036375(ATL73),Unigene0036376(ATL73),Unigene0036389(PK1),Unigene0036394(NTR2),Unigene0036396(NTR2),Unigene0036438(At1g54290),Unigene0036443(OVA2),Unigene0036472(ABCA7),Unigene0036473(ABCA7),Unigene0036498(--…	Unigene0054707(B120),Unigene0054719(NTF6),Unigene0054747(EME1B),Unigene0054785(EDR2L),Unigene0054788(Dnajc7),Unigene0054802(TIG),Unigene0054823(TFIIS),Unigene0054831(ABCC3),Unigene0054832(ABCC3),Unigene0054846(--),Unigene0054886(FIB1),Unigene0054894(STY13),Unigene0054895(PGD3),Unigene0054910(IQD31),Unigene0054941(CID12),Unigene0054943(At5g49770),Unigene0054944(--),Unigene0054946(PCMP-H75),Unigene…	Unigene0074043(At4g33920),Unigene0074051(SKIP23),Unigene0074052(WAK2),Unigene0074054(VPS18),Unigene0074058(CYP72A67),Unigene0074059(7DLH),Unigene0074060(PCMP-H29),Unigene0074061(CYP72A225),Unigene0074062(7DLH),Unigene0074071(GL3),Unigene0074093(LRX6),Unigene0074097(ANN2),Unigene0074103(ABCG28),Unigene0074107(RPS13),Unigene0074118(NTPCR),Unigene0074127(CML18),Unigene0074129(NXS),Unigene0074139(VPS…	Unigene0091826(ileS),Unigene0091828(JAL19),Unigene0091829(DNAJB13),Unigene0091831(TARBP1),Unigene0091835(At1g29970),Unigene0091836(AMPD),Unigene0091839(Os08g0536000),Unigene0091849(ATG8C),Unigene0091857(ATHB-7),Unigene0091859(DPE2),Unigene0091871(ACO3),Unigene0091874(PABN1),Unigene0091876(TRB1),Unigene0091880(HST),Unigene0091881(RXLR161),Unigene0091895(SBP1),Unigene0091897(At1g54610),Unigene00919…	Unigene0099481(CYCT1-3),Unigene0099482(ATRX),Unigene0099483(SBE3),Unigene0099484(At2g20490),Unigene0099486(EGD1),Unigene0099490(--),Unigene0099491(--),Unigene0099493(--),Unigene0099497(LHCB4.2),Unigene0099498(LHCB4.1),Unigene0099503(GOT2),Unigene0099507(Os06g0597200),Unigene0099511(WRKY70),Unigene0099517(SDH1),Unigene0099529(MAF1),Unigene0099540(POX9),Unigene0099541(tbp1),Unigene0099547(gtr-1),Un…
GO:0003674	Molecular Function	GO:0009055	electron carrier activity	261	Isoform0000113(COX2),Isoform0000459(psbA),Isoform0000570(AtMg00660),Isoform0000799(matK),Isoform0001050(psbC),Isoform0001421(Acx),Isoform0002112(psbC),Isoform0002388(psbD),Isoform0002949(rpl2),Isoform0003174(psbC),Isoform0003366(rpl2-A),Isoform0003850(petB),Isoform0003907(psbC),Isoform0004062(psbC),Isoform0004296(psbC),Isoform0005727(psbC),Isoform0008369(psbD),Isoform0008858(psbC),Isoform0008975(…
GO:0003674	Molecular Function	GO:0016209	antioxidant activity	351	Isoform0001031(CAT2),Isoform0001629(GSTF9),Isoform0002028(CAT2),Isoform0003552(CAT2),Isoform0004012(CAT2),Isoform0004802(GPXHA-1),Isoform0005383(CAT1),Isoform0005427(NTRC),Isoform0005548(CAT3),Isoform0005699(CAT1),Isoform0005920(CAT3),Isoform0006099(CAT1),Isoform0006328(PAP26),Isoform0006997(CAT2),Isoform0007182(cta1),Isoform0007523(NTRC),Isoform0008573(PAP26),Isoform0008796(CAT1),Isoform0009052(…
GO:0003674	Molecular Function	GO:0016530	metallochaperone activity	6	Unigene0016590(CBWD1),Unigene0029191(COX17-1),Unigene0040704(CBWD1),Unigene0049980(PDR2),Unigene0055279(ABCG31),Unigene0075524(UREG)
GO:0003674	Molecular Function	GO:0045182	translation regulator activity	39	Isoform0019586(SVP),Unigene0001360(--),Unigene0003001(PCMP-H74),Unigene0003497(PCMP-E47),Unigene0006071(PCMP-H85),Unigene0007602(PCMP-E5),Unigene0010101(At2g02150),Unigene00117747(--),Unigene0013123(PCMP-E36),Unigene0013919(PSRP1),Unigene0014885(PCMP-E78),Unigene0017161(PCMP-E94),Unigene0021131(PCMP-H89),Unigene0024608(PCMP-E14),Unigene0025563(PCMP-H87),Unigene0029326(PCMP-E69),Unigene0029585(PCM…
GO:0003674	Molecular Function	GO:0045735	nutrient reservoir activity	3	Unigene0020976(--),Unigene0034047(DTX26),Unigene0078931(--)
GO:0003674	Molecular Function	GO:0060089	molecular transducer activity	298	Isoform0000282(ABCC5),Isoform0000305(XI-K),Isoform0000324(ABCC5),Isoform0000364(XI-K),Isoform0000369(XI-E),Isoform0000385(ABCC5),Isoform0000480(XI-K),Isoform0000934(ADO1),Isoform0001081(PHOT1),Isoform0001246(ADO1),Isoform0001407(TIR1),Isoform0001431(CNGC2),Isoform0001705(TIR1),Isoform0001886(MRP4),Isoform0001941(ADO1),Isoform0002419(ADO1),Isoform0002568(ADO1),Isoform0002635(ADO1),Isoform0002685(P…
GO:0003674	Molecular Function	GO:0098772	molecular function regulator	442	Isoform0001056(B'ETA),Isoform0001097(SNF4),Isoform0001232(B'THETA),Isoform0001602(B'THETA),Isoform0001608(B'KAPPA),Isoform0001676(B'KAPPA),Isoform0001754(SNF4),Isoform0002022(ROPGEF7),Isoform0002116(ARF1),Isoform0002122(B'ETA),Isoform0002626(ROPGEF1),Isoform0002639(SNF4),Isoform0002656(SNF4),Isoform0002986(SNF4),Isoform0003110(CYCD1-1),Isoform0003165(ROPGEF1),Isoform0003237(SNF4),Isoform0003259(S…
GO:0005575	Cellular Component	GO:0005576	extracellular region	1469	Isoform0000713(fusA1),Isoform0000869(BXL7),Isoform0000880(SBT1.8),Isoform0000901(CVA69.24),Isoform0000903(HSP70),Isoform0000918(HSC80),Isoform0000929(SBT5.5),Isoform0000935(SBT1.7),Isoform0000948(HSC80),Isoform0000985(MET),Isoform0001018(MPA1),Isoform0001053(SBT1.8),Isoform0001082(GDCSP),Isoform0001104(SBT1.3),Isoform0001182(SBT1.4),Isoform0001276(XYL1),Isoform0001317(BXL1),Isoform0001323(HSP70-2…	Unigene0096959(NDKP1),Unigene0097126(Vha68-2),Unigene0097548(ENO2),Unigene0097579(AGT1),Unigene0097620(At5g13980),Unigene0097742(TPIP1),Unigene0098040(CAL1),Unigene0098041(CAL1),Unigene0098099(HSP70A1),Unigene0098105(PEPC),Unigene0098121(At3g55800),Unigene0098158(Lgmn),Unigene0098226(BURP16),Unigene0098277(RpLP0),Unigene0098344(Os08g0231400),Unigene0098431(IDP1),Unigene0098447(SCPL25),Unigene0098…
GO:0005575	Cellular Component	GO:0005623	cell	24949	Isoform0000002(ND4),Isoform0000003(rbcL),Isoform0000004(rbcL),Isoform0000005(ND4),Isoform0000007(GRV2),Isoform0000010(ILA),Isoform0000011(SYD),Isoform0000013(SYD),Isoform0000025(BRM),Isoform0000029(PRP8A),Isoform0000030(BRM),Isoform0000035(GLT1),Isoform0000037(GLT1),Isoform0000045(BRM),Isoform0000051(POL2A),Isoform0000063(At3g06530),Isoform0000068(VHA-a1),Isoform0000076(BTAF1),Isoform0000078(Cnot…	Isoform0003726(PKP1),Isoform0003731(TIF3D1),Isoform0003736(PAB2),Isoform0003737(DRP4C),Isoform0003738(RCOM_0855130),Isoform0003740(PYR4),Isoform0003741(At3g55980),Isoform0003742(At3g09030),Isoform0003743(At3g48380),Isoform0003747(RPN1A),Isoform0003748(SIS8),Isoform0003749(SQE1),Isoform0003751(AAR2),Isoform0003754(At2g40140),Isoform0003755(At4g00740),Isoform0003758(At2g23790),Isoform0003762(ADO1),…	Isoform0006811(PME17),Isoform0006812(AOS1),Isoform0006813(HSFA4B),Isoform0006815(--),Isoform0006818(SDN5),Isoform0006819(At3g08620),Isoform0006820(HEXO3),Isoform0006822(PDIL1-6),Isoform0006825(At3g52120),Isoform0006827(Os03g0167500),Isoform0006829(ERG),Isoform0006834(BMY1),Isoform0006836(--),Isoform0006837(CIPK6),Isoform0006838(At1g26930),Isoform0006839(HCF101),Isoform0006841(--),Isoform0006846(P…	Isoform0010211(SYT2),Isoform0010215(--),Isoform0010217(Os02g0793000),Isoform0010218(ADT2),Isoform0010221(PED1),Isoform0010224(--),Isoform0010225(Os01g0253300),Isoform0010226(MSI1),Isoform0010228(TUBB8),Isoform0010232(ERD7),Isoform0010234(At3g52120),Isoform0010240(MT-CYB),Isoform0010244(CYPRO1),Isoform0010245(ILL1),Isoform0010253(CYP714A1),Isoform0010256(CYCL1-1),Isoform0010257(TULP8),Isoform00102…	Isoform0013339(UBP3),Isoform0013340(DSP4),Isoform0013343(APXS),Isoform0013346(CKB4),Isoform0013347(ADNT1),Isoform0013350(ARSA1),Isoform0013352(SAL1),Isoform0013353(DOF1.7),Isoform0013354(OCT4),Isoform0013359(STR1),Isoform0013360(Os03g0117800),Isoform0013361(At3g13930),Isoform0013364(PRS3),Isoform0013365(At3g55800),Isoform0013366(MOD1),Isoform0013367(At4g12770),Isoform0013369(TUBA),Isoform0013373(…	Isoform0016161(ATAB2),Isoform0016163(CYCL),Isoform0016165(--),Isoform0016166(UBI11),Isoform0016168(ABCI17),Isoform0016173(CBR1),Isoform0016175(At2g38610),Isoform0016178(UBI11),Isoform0016184(--),Isoform0016191(CPN60B4),Isoform0016192(FIP37),Isoform0016193(--),Isoform0016194(RPN11),Isoform0016195(FER2),Isoform0016196(GLUA2),Isoform0016197(MPK3),Isoform0016198(DAD2),Isoform0016199(CCT1),Isoform0016…	Isoform0019358(TPIP1),Isoform0019359(NUDT15),Isoform0019361(MSRB2),Isoform0019362(--),Isoform0019364(mrt4),Isoform0019365(--),Isoform0019368(--),Isoform0019369(BIP4),Isoform0019370(--),Isoform0019371(RPS4D),Isoform0019372(PAA1),Isoform0019373(ERF4),Isoform0019374(UP3),Isoform0019377(RPL19B),Isoform0019379(PPA1),Isoform0019382(FRA10AC1),Isoform0019383(PMEU1),Isoform0019385(CAB21),Isoform0019386(CA…	Isoform0022151(CML27),Isoform0022152(CYTC-2),Isoform0022153(MLP28),Isoform0022154(NOC4),Isoform0022156(PNSB4),Isoform0022157(CAM-1),Isoform0022158(PER42),Isoform0022159(Sft2d1),Isoform0022161(UBI11),Isoform0022162(ndhF),Isoform0022165(VHA-F),Isoform0022168(CHS),Isoform0022171(RPS23B),Isoform0022174(At1g73230),Isoform0022179(ATPG),Isoform0022180(LTPG1),Isoform0022181(ATJ8),Isoform0022183(PBC1),Iso…	Isoform0025848(--),Isoform0025850(PATROL1),Isoform0025854(MPA1),Isoform0025855(ARF17),Isoform0025856(VIL1),Isoform0025858(Os08g0191100),Isoform0025859(ARF2A),Isoform0025861(At2g25790),Isoform0025862(Os03g0216600),Isoform0025866(wdr44),Isoform0025867(RPN2A),Isoform0025869(ARF2A),Isoform0025870(CESA3),Isoform0025876(FH1),Isoform0025880(STA1),Isoform0025882(OsI_18044),Isoform0025885(PATROL1),Isoform…	Isoform0029869(PIP5K9),Isoform0029870(TOC75-3),Isoform0029872(ATR2),Isoform0029878(GCP4),Isoform0029882(CDKF-4),Isoform0029884(--),Isoform0029885(PCMP-H12),Isoform0029893(HCF152),Isoform0029895(TKI1),Isoform0029897(--),Isoform0029898(RSH2),Isoform0029900(RPB2),Isoform0029903(CRWN2),Isoform0029904(CLC-C),Isoform0029905(SKIP35),Isoform0029906(psbB),Isoform0029909(RFS6),Isoform0029912(CNGC20),Isofor…	Unigene00101118(yju2),Unigene00101121(SART3),Unigene00101122(sart3),Unigene00101138(PAC1),Unigene00101142(RFS1),Unigene00101143(SPAC521.03),Unigene00101149(SIGC),Unigene00101153(NAP1),Unigene00101159(HSP21),Unigene00101165(RPS14C),Unigene00101167(WRKY69),Unigene00101169(vcp),Unigene00101175(APUM5),Unigene00101178(--),Unigene00101182(ADK),Unigene00101183(WNK2),Unigene00101186(GGAT1),Unigene0010118…	Unigene00106666(FAD2),Unigene00106667(NOP56),Unigene00106669(SINAT3),Unigene00106670(--),Unigene00106672(CAB13),Unigene00106674(ARL8A),Unigene00106676(ADF6),Unigene0010668(Os07g0555200),Unigene00106680(PBA1),Unigene00106683(PUB14),Unigene00106689(At4g35335),Unigene00106690(COB),Unigene00106693(CYP716A53v2),Unigene00106700(--),Unigene00106704(FTSHI1),Unigene00106705(co-2),Unigene00106714(RPS4D),Un…	Unigene00112092(--),Unigene00112098(VPS45),Unigene00112103(ECR),Unigene00112104(At1g67340),Unigene00112118(bpt),Unigene00112121(B'BETA),Unigene00112122(THO6),Unigene00112127(COI1),Unigene00112128(COI1),Unigene00112130(PLAA),Unigene00112134(--),Unigene00112139(UBC7),Unigene00112149(ARP8),Unigene00112156(NRPD4),Unigene00112157(MAP70.5),Unigene00112166(GA3OX1),Unigene00112167(RPS16),Unigene00112180(…	Unigene00117365(EF2),Unigene00117366(EF2),Unigene00117373(wbp1),Unigene00117377(At3g49470),Unigene00117378(MED7B),Unigene00117389(cct3),Unigene00117395(TIAL1),Unigene00117400(FUMR),Unigene00117405(RBOHC),Unigene00117406(WDR55),Unigene00117411(TOL4),Unigene00117420(PP2A13),Unigene00117425(Cys),Unigene00117428(RPL11),Unigene00117430(At1g26090),Unigene00117442(PED1),Unigene00117444(EGY1),Unigene0011…	Unigene0025593(GIP),Unigene0025601(RPL6),Unigene0025621(Os01g0760600),Unigene0025675(CALS3),Unigene0025682(OM64),Unigene0025763(MATP6-A),Unigene0025767(At3g62120),Unigene0025788(WAV3),Unigene0025799(PUX4),Unigene0025855(ABCC14),Unigene0025858(PLP3),Unigene0025899(ATL58),Unigene0025918(--),Unigene0025942(At4g18820),Unigene0025943(At4g18820),Unigene0025999(--),Unigene0026002(--),Unigene0026003(--),…	Unigene0071493(RPL15),Unigene0071495(SB62),Unigene0071505(ASB1),Unigene0071506(ASB1),Unigene0071554(UGPA),Unigene0071568(VIT_01s0010g01180),Unigene0071590(CDA1),Unigene0071592(XTH15),Unigene0071594(XTH22),Unigene0071618(PDIL5-4),Unigene0071620(PDIL5-4),Unigene0071624(At4g26910),Unigene0071633(ASHH3),Unigene0071638(At1g68200),Unigene0071644(ATHB-16),Unigene0071646(hflX),Unigene0071648(CAL1),Unigen…	Unigene0092891(TPRP-F1),Unigene0092898(atpA),Unigene0092899(--),Unigene0092909(NOP7),Unigene0092914(TON1B),Unigene0092916(--),Unigene0092920(Gapdh),Unigene0092922(MET),Unigene0092923(Os12g0623900),Unigene0092928(sec18),Unigene0092937(PVA42),Unigene0092938(AATL1),Unigene0092940(mug145),Unigene0092941(BIG2),Unigene0092945(At5g06060),Unigene0092954(ALA9),Unigene0092959(At3g14410),Unigene0092960(At3g…	Unigene0098690(At3g03920),Unigene0098693(UBP5),Unigene0098701(--),Unigene0098702(TCP13),Unigene0098705(Gpx3),Unigene0098708(BTAF1),Unigene0098709(BTAF1),Unigene0098711(TOC132),Unigene0098712(FTSZ2-1),Unigene0098714(Mkms_1985),Unigene0098717(NMAT2),Unigene0098730(AGPC),Unigene0098731(NUP85),Unigene0098734(--),Unigene0098735(SEC13),Unigene0098739(CYP71A9),Unigene0098740(mdmC),Unigene0098741(RUB1),U…
GO:0005575	Cellular Component	GO:0009295	nucleoid	24	Isoform0001691(SIR1),Isoform0002077(RAP),Isoform0003719(RAP),Isoform0005604(FLN2),Isoform0006576(FLN2),Isoform0008169(ARP),Isoform0010536(FLN1),Isoform0012966(FSD3),Isoform0018073(--),Isoform0021646(At3g10130),Isoform0022387(PRIN2),Isoform0024169(RAP),Isoform0030064(SIR1),Isoform0030490(SIR1),Isoform0031067(SIR1),Unigene00108322(FSD3),Unigene00110273(cysI),Unigene00117077(RAP),Unigene00119236(FLN…
GO:0005575	Cellular Component	GO:0016020	membrane	12538	Isoform0000002(ND4),Isoform0000004(rbcL),Isoform0000005(ND4),Isoform0000007(GRV2),Isoform0000050(CSI1),Isoform0000052(CSI1),Isoform0000068(VHA-a1),Isoform0000080(UPL3),Isoform0000089(UPL3),Isoform0000091(UPL3),Isoform0000095(FAB1B),Isoform0000096(CALS3),Isoform0000102(FAB1B),Isoform0000109(accD),Isoform0000112(CALS2),Isoform0000113(COX2),Isoform0000115(ND4),Isoform0000116(CALS1),Isoform0000118(FA…	Isoform0006551(--),Isoform0006553(LFG5),Isoform0006555(RMR2),Isoform0006559(FER),Isoform0006563(RMR2),Isoform0006569(At1g61900),Isoform0006574(At3g09030),Isoform0006577(CIPK2),Isoform0006584(TMN5),Isoform0006588(SHM1),Isoform0006590(GT6),Isoform0006591(KEA5),Isoform0006597(Os08g0191100),Isoform0006603(CUT1),Isoform0006608(STP14),Isoform0006611(At3g26670),Isoform0006616(CYP73A4),Isoform0006617(IQD…	Isoform0013074(CYP72A225),Isoform0013075(RLCK176),Isoform0013076(AMC4),Isoform0013084(TKPR1),Isoform0013098(UXT2),Isoform0013099(AAP3),Isoform0013101(HPT2),Isoform0013111(STL2P),Isoform0013117(FLA1),Isoform0013124(HSC-2),Isoform0013128(METK1),Isoform0013132(MTP4),Isoform0013140(CAT3),Isoform0013143(PTP1),Isoform0013145(AKR2A),Isoform0013147(SSL3),Isoform0013148(RggA),Isoform0013149(SG1),Isoform00…	Isoform0020153(ATPD),Isoform0020154(GUN4),Isoform0020156(CAB21),Isoform0020158(CAB13),Isoform0020161(CAM-1),Isoform0020164(CURT1B),Isoform0020168(Os04g0679100),Isoform0020173(ATPA),Isoform0020176(RABC1),Isoform0020178(OsI_027940),Isoform0020180(psbC),Isoform0020184(--),Isoform0020186(YLMG1-1),Isoform0020192(RPL10),Isoform0020195(PMP22),Isoform0020197(--),Isoform0020200(ARD3),Isoform0020201(COR413…	Isoform0027117(atpF),Isoform0027118(ABCA7),Isoform0027121(PMA1),Isoform0027122(At1g62020),Isoform0027124(--),Isoform0027128(LHA1),Isoform0027140(EDR1),Isoform0027144(BETAA-AD),Isoform0027161(GBA2),Isoform0027164(CD4B),Isoform0027166(AHA11),Isoform0027168(LPP3),Isoform0027180(AHA3),Isoform0027182(PAA2),Isoform0027191(psbC),Isoform0027192(CSI1),Isoform0027205(PERK9),Isoform0027210(APM1),Isoform0027…	Unigene00102369(AVT6C),Unigene00102370(--),Unigene00102396(TET8),Unigene00102400(PSBS),Unigene00102401(KIN13B),Unigene00102403(SRF8),Unigene00102404(SRF8),Unigene00102415(--),Unigene00102423(AAC3),Unigene00102433(--),Unigene00102437(psbC),Unigene00102453(TFT1),Unigene00102463(At1g56190),Unigene00102466(--),Unigene00102467(--),Unigene00102474(mt-Co3),Unigene00102476(Mtatp6),Unigene00102492(ABCA2),…	Unigene00113903(RPL7A),Unigene00113923(At5g13980),Unigene00113938(TOC90),Unigene00113942(At2g34160),Unigene00113962(DTX24),Unigene00113968(KIN14L),Unigene00113985(--),Unigene00113987(MPK9),Unigene00113988(At2g28370),Unigene00113989(AVP1),Unigene00114009(BT4),Unigene00114014(TET4),Unigene00114045(ND1),Unigene00114052(DHAR1),Unigene00114077(LTI6A),Unigene00114082(AMT1-4),Unigene00114091(--),Unigene…	Unigene0035206(--),Unigene0035219(GGPS1),Unigene0035220(--),Unigene0035222(atpA),Unigene0035259(ACA11),Unigene0035290(STT3A),Unigene0035292(STT3A),Unigene0035336(APRR5),Unigene0035339(APRR5),Unigene0035405(MTP1),Unigene0035474(PUX10),Unigene0035487(FTSH2),Unigene0035488(FTSH2),Unigene0035531(--),Unigene0035648(Pxmp2),Unigene0035679(YML018C),Unigene0035780(DTX16),Unigene0035782(ABCB5),Unigene00358…	Unigene0091931(--),Unigene0091934(CESA2),Unigene0091936(GCP1),Unigene0091957(RPL22B),Unigene0091961(EDA2),Unigene0091973(LPP2),Unigene0091975(HSP68),Unigene0091977(VAMP727),Unigene0091978(UTR3),Unigene0091979(ACBP1),Unigene0091989(AGD3),Unigene0092023(Hsc70-3),Unigene0092032(PAE1),Unigene0092035(MPK19),Unigene0092040(--),Unigene0092053(--),Unigene0092072(ELM1),Unigene0092076(SHM3),Unigene0092079(…
GO:0005575	Cellular Component	GO:0019012	virion	196	Isoform0000950(Os07g0201100),Isoform0001014(RNP1),Isoform0002773(LPR2),Isoform0002973(RNP1),Isoform0003125(CLO),Isoform0003806(RNP1),Isoform0004028(LPR1),Isoform0005568(Hnrnpf),Isoform0005797(LPR1),Isoform0005814(MPHOSPH10),Isoform0006189(UGPA),Isoform0006215(cemA),Isoform0006731(RNU1),Isoform0007144(LIF2),Isoform0007556(LA1),Isoform0007679(UBA2C),Isoform0007819(RNU1),Isoform0007961(LIF2),Isoform…
GO:0005575	Cellular Component	GO:0030054	cell junction	2301	Isoform0000050(CSI1),Isoform0000052(CSI1),Isoform0000081(MOR1),Isoform0000096(CALS3),Isoform0000112(CALS2),Isoform0000116(CALS1),Isoform0000181(CALS11),Isoform0000184(CALS12),Isoform0000211(CALS12),Isoform0000224(CALS12),Isoform0000252(NRPA1),Isoform0000273(CALS12),Isoform0000295(XI-K),Isoform0000305(XI-K),Isoform0000326(SEC10a),Isoform0000344(XI-K),Isoform0000364(XI-K),Isoform0000370(SPT6),Isofo…	Isoform0029080(HSP90),Isoform0029115(At1g32090),Isoform0029144(BGAL1),Isoform0029201(BGAL1),Isoform0029283(BETAA-AD),Isoform0029289(HSP90),Isoform0029290(SS2),Isoform0029312(MET),Isoform0029314(CDC48D),Isoform0029332(EZA1),Isoform0029334(RID1),Isoform0029396(HSP90),Isoform0029404(ERD4),Isoform0029463(At1g51745),Isoform0029480(At1g32090),Isoform0029502(BEL1),Isoform0029504(GDPDL4),Isoform0029547(E…
GO:0005575	Cellular Component	GO:0031012	extracellular matrix	48	Isoform0001317(BXL1),Isoform0001461(BXL1),Isoform0002045(BXL1),Isoform0002270(BXL1),Isoform0003092(BXL1),Isoform0003225(BXL1),Isoform0004014(BXL1),Isoform0004079(BXL1),Isoform0004623(CER1),Isoform0004883(BXL2),Isoform0004930(BXL1),Isoform0005239(BXL1),Isoform0006377(BXL1),Isoform0006721(BXL1),Isoform0008417(BXL1),Isoform0010808(BXL1),Isoform0011445(BXL1),Isoform0012454(BXL1),Isoform0012742(BXL1),…
GO:0005575	Cellular Component	GO:0031974	membrane-enclosed lumen	591	Isoform0000660(CRWN1),Isoform0000843(GI),Isoform0000899(BOP1),Isoform0000942(BZIP17),Isoform0001183(COP1),Isoform0001351(COP1),Isoform0001439(COP1),Isoform0001586(CPSF30),Isoform0001617(COP1),Isoform0002038(COP1),Isoform0002772(CRWN1),Isoform0002924(SE),Isoform0003324(BZIP17),Isoform0003345(SKIPA),Isoform0003512(AGO4),Isoform0003575(CRWN4),Isoform0003583(RPB2),Isoform0004045(TULP3),Isoform0004164…
GO:0005575	Cellular Component	GO:0032991	macromolecular complex	5899	Isoform0000004(rbcL),Isoform0000029(PRP8A),Isoform0000051(POL2A),Isoform0000068(VHA-a1),Isoform0000109(accD),Isoform0000149(NUP205),Isoform0000159(THO2),Isoform0000205(CHC2),Isoform0000219(Os12g0104800),Isoform0000245(Brwd1),Isoform0000247(APC1),Isoform0000311(Aqr),Isoform0000322(AtMg00660),Isoform0000326(SEC10a),Isoform0000354(Aqr),Isoform0000396(Aqr),Isoform0000423(CHC1),Isoform0000446(atpA),Is…	Isoform0020843(At3g52300),Isoform0020849(RPL23AB),Isoform0020852(PBC1),Isoform0020858(SHM2),Isoform0020866(CAP10A),Isoform0020879(petB),Isoform0020884(RBCS2),Isoform0020888(RNU1),Isoform0020911(RPS8),Isoform0020912(CLPC1),Isoform0020915(RPL10),Isoform0020921(--),Isoform0020938(RPL19A),Isoform0020943(VMAC1),Isoform0020952(psaD),Isoform0020960(CP31B),Isoform0020969(RPS10),Isoform0020970(SB62),Isofo…	Unigene0008866(RPS15),Unigene0008870(rps1),Unigene0008907(RPS2D),Unigene0008920(--),Unigene0008939(RPL35AC),Unigene0008940(RPL35AC),Unigene0008951(--),Unigene0008954(RHA2A),Unigene0009076(rpsO),Unigene0009077(rpsO),Unigene0009160(SSU1),Unigene0009177(RPS7),Unigene0009178(RPS7),Unigene0009185(XPO1),Unigene0009193(RPS20),Unigene0009211(ssp1),Unigene0009222(RPS20B),Unigene0009223(RPS20A),Unigene0009…	Unigene0031146(TIM21),Unigene0031180(--),Unigene0031193(At2g30620),Unigene0031196(At4g08350),Unigene0031197(At4g08350),Unigene0031234(OsI_27415),Unigene0031249(Dnajb13),Unigene0031252(RECQL1),Unigene0031278(RFC4),Unigene0031294(ABCF3),Unigene0031374(ARF7),Unigene0031448(AFP3),Unigene0031464(--),Unigene0031552(SMAX1),Unigene0031583(RPL29A),Unigene0031584(RPL29A),Unigene0031606(ABCB29),Unigene00316…	Unigene0096241(PGR5),Unigene0096251(XPO1),Unigene0096276(ATL2),Unigene0096294(KIN14E),Unigene0096310(At2g44860),Unigene0096341(CDC27B),Unigene0096405(FIP2),Unigene0096435(dlcB),Unigene0096452(--),Unigene0096546(EXO70A1),Unigene0096603(PAE1),Unigene0096612(CLPR2),Unigene0096651(RPL18AB),Unigene0096658(DYNLL1),Unigene0096663(LARP1B),Unigene0096670(RPS14),Unigene0096683(PSMC2),Unigene0096719(OsI_111…
GO:0005575	Cellular Component	GO:0039679	viral occlusion body	2	Unigene0010292(FPP),Unigene0069264(At4g15545)
GO:0005575	Cellular Component	GO:0043226	organelle	20211	Isoform0000002(ND4),Isoform0000003(rbcL),Isoform0000004(rbcL),Isoform0000005(ND4),Isoform0000007(GRV2),Isoform0000010(ILA),Isoform0000013(SYD),Isoform0000025(BRM),Isoform0000030(BRM),Isoform0000035(GLT1),Isoform0000037(GLT1),Isoform0000051(POL2A),Isoform0000063(At3g06530),Isoform0000068(VHA-a1),Isoform0000076(BTAF1),Isoform0000081(MOR1),Isoform0000087(rpoC1),Isoform0000095(FAB1B),Isoform0000102(F…	Isoform0004231(purB),Isoform0004234(CYP97A3),Isoform0004236(At4g17550),Isoform0004237(PDS),Isoform0004243(ndhA),Isoform0004244(INVE),Isoform0004247(SKIPA),Isoform0004249(cnrB),Isoform0004251(TPST),Isoform0004252(LPD2),Isoform0004256(BIB),Isoform0004257(PLDBETA1),Isoform0004258(--),Isoform0004259(SBE3),Isoform0004261(PYR4),Isoform0004263(AGO4),Isoform0004264(psbB),Isoform0004267(PAD4),Isoform00042…	Isoform0007759(ICS1),Isoform0007762(IQM3),Isoform0007763(WRKY4),Isoform0007764(GAD),Isoform0007765(--),Isoform0007772(PUR2),Isoform0007773(SCPL34),Isoform0007774(At1g02150),Isoform0007776(PDH-E1),Isoform0007777(RD21A),Isoform0007779(At5g49945),Isoform0007780(CYP76AH1),Isoform0007783(4CL2),Isoform0007788(PPH),Isoform0007793(gloB),Isoform0007804(FTSZ2-1),Isoform0007805(OXA1),Isoform0007812(IIL1),Is…	Isoform0011793(BIOF),Isoform0011794(SR45),Isoform0011795(RER3),Isoform0011800(PED1),Isoform0011801(E1-BETA-2),Isoform0011805(At3g55350),Isoform0011808(DMS3),Isoform0011811(RBP47),Isoform0011812(SFH11),Isoform0011815(GDHA),Isoform0011816(RFS6),Isoform0011817(IRX14H),Isoform0011822(HMGIY2),Isoform0011825(At3g27220),Isoform0011827(Os01g0760600),Isoform0011829(At3g58610),Isoform0011831(PSAF),Isoform0…	Isoform0015195(--),Isoform0015198(GAPC),Isoform0015200(BURP3),Isoform0015201(CEQORH),Isoform0015202(STR1),Isoform0015203(--),Isoform0015205(--),Isoform0015206(HHP1),Isoform0015209(ADH2),Isoform0015210(PXN),Isoform0015212(TCP13),Isoform0015216(AOX3),Isoform0015217(PHS2),Isoform0015219(IAA26),Isoform0015221(TIC32),Isoform0015222(BPS1),Isoform0015223(At3g55800),Isoform0015224(NAGK),Isoform0015225(SD…	Isoform0018748(CESA2),Isoform0018750(OVA2),Isoform0018759(CESA1),Isoform0018762(LHW),Isoform0018769(RH14),Isoform0018770(ND4),Isoform0018772(ACA11),Isoform0018773(SCAR1),Isoform0018774(TPR1),Isoform0018779(HDG1),Isoform0018780(ERECTA),Isoform0018781(At1g74360),Isoform0018783(BMS1),Isoform0018791(UBA1),Isoform0018792(MSH1),Isoform0018793(At5g47430),Isoform0018796(TSN1),Isoform0018799(UBA2),Isoform…	Isoform0022096(TXNL4B),Isoform0022100(RBX1A),Isoform0022101(SNRPD2),Isoform0022103(MLP28),Isoform0022107(psbA),Isoform0022108(--),Isoform0022111(RPL17),Isoform0022112(--),Isoform0022114(RPL14A),Isoform0022116(SKIPA),Isoform0022118(ADF5),Isoform0022119(At5g47570),Isoform0022121(RPL28A),Isoform0022122(--),Isoform0022125(RPL28A),Isoform0022129(RD19A),Isoform0022130(BGLU10),Isoform0022131(SMD3B),Isof…	Isoform0026172(PEX16),Isoform0026174(RBOHC),Isoform0026177(At5g23430),Isoform0026179(ATPA),Isoform0026185(CD4B),Isoform0026191(CAMTA3),Isoform0026197(EDR1),Isoform0026198(PAA1),Isoform0026199(SIZ1),Isoform0026200(CD4B),Isoform0026205(SDP1),Isoform0026206(ACA2),Isoform0026208(AtMg00030),Isoform0026210(CLPD),Isoform0026220(ALATS),Isoform0026223(TPS9),Isoform0026228(ARID4),Isoform0026230(GLR3.5),Iso…	Isoform0030793(CPSF73-II),Isoform0030796(ERD4),Isoform0030799(ISPG),Isoform0030800(MSSP2),Isoform0030803(ARC6),Isoform0030807(AtMg00030),Isoform0030808(ECT2),Isoform0030809(HDA9),Isoform0030813(B'ETA),Isoform0030818(RDM16),Isoform0030820(LACS4),Isoform0030821(LAF3),Isoform0030827(GDPDL4),Isoform0030828(MYC2),Isoform0030831(PERK8),Isoform0030833(--),Isoform0030836(GTE10),Isoform0030837(SR34A),Isof…	Unigene00104535(IMDH2),Unigene00104538(NSL1),Unigene00104546(RPL19A),Unigene00104550(ISPD),Unigene00104555(GRMZM2G124911),Unigene00104556(GRMZM2G124911),Unigene00104563(HEMA1),Unigene00104567(EO),Unigene00104570(ycf2-A),Unigene00104572(KAS2),Unigene00104578(TIF3F1),Unigene00104579(HDG11),Unigene00104583(PDAT1),Unigene00104586(AP5M),Unigene00104599(ARP1),Unigene00104601(PBF),Unigene00104606(CATA),…	Unigene00111051(trappc5),Unigene00111055(BCA1),Unigene00111072(At2g19790),Unigene00111073(At2g19790),Unigene00111082(RE1),Unigene00111083(UBP1),Unigene00111084(--),Unigene00111087(TIM50),Unigene00111095(IDM1),Unigene00111105(PTAC5),Unigene00111119(ddx5),Unigene00111120(LA1),Unigene00111127(--),Unigene00111130(LPXA),Unigene00111133(At1g51440),Unigene00111147(ITPK1),Unigene00111149(At1g51745),Unige…	Unigene00117405(RBOHC),Unigene00117406(WDR55),Unigene00117411(TOL4),Unigene00117420(PP2A13),Unigene00117425(Cys),Unigene00117428(RPL11),Unigene00117430(At1g26090),Unigene00117442(PED1),Unigene00117444(EGY1),Unigene00117454(His3.3A),Unigene00117456(MAN7),Unigene00117466(At4g17620),Unigene00117472(lcb2),Unigene00117479(AP1),Unigene00117482(NFYA7),Unigene00117485(tca-9),Unigene00117488(RPL23A),Unige…	Unigene0049091(SCPL34),Unigene0049110(MCM7),Unigene0049172(RPL1),Unigene0049173(RPL1),Unigene0049222(At2g39795),Unigene0049313(rps3),Unigene0049321(RPL22B),Unigene0049434(--),Unigene0049512(--),Unigene0049558(COG6),Unigene0049575(NAGS1),Unigene0049656(TPS5),Unigene0049673(UBI3),Unigene0049674(UBI3),Unigene0049756(ABCF5),Unigene0049795(At3g02290),Unigene0049895(--),Unigene0049980(PDR2),Unigene0049…	Unigene0093612(PIS2),Unigene0093615(LAX2),Unigene0093616(MED4),Unigene0093618(SERCA),Unigene0093620(CHLI),Unigene0093630(INV*DC4),Unigene0093635(ATJ10),Unigene0093654(TATA),Unigene0093656(BCE2),Unigene0093663(UNE12),Unigene0093664(--),Unigene0093666(RBCS-A),Unigene0093673(--),Unigene0093676(LACS6),Unigene0093678(ELM1),Unigene0093679(--),Unigene0093680(CYP82C3),Unigene0093687(RPP1A),Unigene0093693…
GO:0005575	Cellular Component	GO:0044215	other organism	14	Unigene0004176(LBD11),Unigene0015123(--),Unigene0018476(RUS1),Unigene0024508(ABCC10),Unigene0029683(--),Unigene0032892(HISN4),Unigene0034488(GYP7),Unigene0038043(THO2),Unigene0047597(--),Unigene0054855(--),Unigene0071687(IAA17),Unigene0074787(PMA4),Unigene0075944(NQR),Unigene0080239(At5g47540)
GO:0005575	Cellular Component	GO:0044217	other organism part	14	Unigene0004176(LBD11),Unigene0015123(--),Unigene0018476(RUS1),Unigene0024508(ABCC10),Unigene0029683(--),Unigene0032892(HISN4),Unigene0034488(GYP7),Unigene0038043(THO2),Unigene0047597(--),Unigene0054855(--),Unigene0071687(IAA17),Unigene0074787(PMA4),Unigene0075944(NQR),Unigene0080239(At5g47540)
GO:0005575	Cellular Component	GO:0044420	extracellular matrix component	6	Isoform0004623(CER1),Isoform0026617(BOR1),Isoform0028485(BOR2),Isoform0028843(BOR2),Isoform0028910(BOR2),Isoform0029753(BOR2)
GO:0005575	Cellular Component	GO:0044421	extracellular region part	70	Isoform0003239(SCPL34),Isoform0004350(APY2),Isoform0004997(APY2),Isoform0005500(APY2),Isoform0005710(APY2),Isoform0006451(APY2),Isoform0007773(SCPL34),Isoform0008458(SCPL24),Isoform0008794(PAP2),Isoform0010179(SCPL24),Isoform0010324(SCPL25),Isoform0010958(SCPL25),Isoform0011604(SCPL24),Isoform0011622(ACBP3),Isoform0012685(LIP1),Isoform0012855(SCPL24),Isoform0013373(SCPL34),Isoform0014242(GGH2),Is…
GO:0005575	Cellular Component	GO:0044422	organelle part	9353	Isoform0000002(ND4),Isoform0000004(rbcL),Isoform0000005(ND4),Isoform0000007(GRV2),Isoform0000035(GLT1),Isoform0000037(GLT1),Isoform0000051(POL2A),Isoform0000068(VHA-a1),Isoform0000095(FAB1B),Isoform0000109(accD),Isoform0000111(GLT1),Isoform0000113(COX2),Isoform0000115(ND4),Isoform0000118(FAB1B),Isoform0000121(ABCA1),Isoform0000126(ABCA1),Isoform0000138(ABCA1),Isoform0000144(ND4),Isoform0000151(AB…	Isoform0008937(COB),Isoform0008939(CBSDUF7),Isoform0008954(OST48),Isoform0008957(At5g08530),Isoform0008968(ISPH),Isoform0008975(COX2),Isoform0008978(--),Isoform0008980(SHM2),Isoform0009006(PECT1),Isoform0009012(GAPA),Isoform0009013(PPH),Isoform0009016(mfsd5),Isoform0009027(HSC80),Isoform0009033(OST1B),Isoform0009034(CS1),Isoform0009040(SLC25A44),Isoform0009042(mfsd5),Isoform0009046(ARASP),Isoform…	Isoform0017169(TPIP1),Isoform0017172(RPI3),Isoform0017183(NRPB3),Isoform0017184(SMO1-2),Isoform0017196(CP29B),Isoform0017205(--),Isoform0017210(IJ),Isoform0017214(ISPD),Isoform0017220(PDV2),Isoform0017221(PYD1),Isoform0017225(KRP7),Isoform0017226(SOQ1),Isoform0017231(SCAMP4),Isoform0017232(LHCB5),Isoform0017237(POR1),Isoform0017241(PNC1),Isoform0017247(SMO1-2),Isoform0017256(TPRP-F1),Isoform00172…	Isoform0023571(Cmbl),Isoform0023572(CAB7),Isoform0023577(At5g27670),Isoform0023578(CAT2),Isoform0023583(RPS29A),Isoform0023584(ATG8C),Isoform0023602(RPL14A),Isoform0023603(--),Isoform0023609(RPL13B),Isoform0023611(--),Isoform0023613(PSBT),Isoform0023620(--),Isoform0023621(MPC1),Isoform0023622(COX6A),Isoform0023624(At3g08610),Isoform0023630(RPL30),Isoform0023631(At5g47890),Isoform0023638(--),Isofo…	Unigene00101775(FTSH4),Unigene00101815(ALY1),Unigene00101825(At1g71810),Unigene00101829(RPL4),Unigene00101847(ORTH2),Unigene00101849(--),Unigene00101856(At2g20360),Unigene00101892(RPL6),Unigene00101895(--),Unigene00101906(GOS12),Unigene00101931(POPTR_0001s40980g),Unigene00101977(GAPB),Unigene00102007(PSAK),Unigene00102024(RPS10),Unigene00102028(DAPF),Unigene00102042(GAT),Unigene00102046(Os08g0191…	Unigene00117056(VPS20.2),Unigene0011706(NUP93A),Unigene00117063(SSC1),Unigene00117070(--),Unigene00117078(RPL5),Unigene00117079(SERCA),Unigene00117088(RTNLB2),Unigene00117096(FAAH),Unigene00117111(ECA1),Unigene00117128(--),Unigene00117135(PBD2),Unigene00117136(PBD1),Unigene00117137(MTX1),Unigene00117155(--),Unigene00117166(At1g76200),Unigene00117183(SOD),Unigene00117201(At1g67280),Unigene00117206…	Unigene0092276(At1g19450),Unigene0092284(ADG2),Unigene0092297(UBQ12),Unigene0092321(PGRL1B),Unigene0092342(--),Unigene0092377(At3g58610),Unigene0092401(HISN8),Unigene0092403(VPS33),Unigene0092408(FTSHI2),Unigene0092413(SOQ1),Unigene0092414(At5g59250),Unigene0092417(GSTU19),Unigene0092423(RER4),Unigene0092460(yidC),Unigene0092462(HMGIY2),Unigene0092493(RPS24A),Unigene0092494(ER-ANT1),Unigene009249…
GO:0005575	Cellular Component	GO:0044423	virion part	191	Isoform0000950(Os07g0201100),Isoform0001014(RNP1),Isoform0002773(LPR2),Isoform0002973(RNP1),Isoform0003125(CLO),Isoform0003806(RNP1),Isoform0004028(LPR1),Isoform0005568(Hnrnpf),Isoform0005797(LPR1),Isoform0005814(MPHOSPH10),Isoform0006189(UGPA),Isoform0006215(cemA),Isoform0006731(RNU1),Isoform0007144(LIF2),Isoform0007556(LA1),Isoform0007679(UBA2C),Isoform0007819(RNU1),Isoform0007961(LIF2),Isoform…
GO:0005575	Cellular Component	GO:0044425	membrane part	6825	Isoform0000002(ND4),Isoform0000004(rbcL),Isoform0000005(ND4),Isoform0000068(VHA-a1),Isoform0000096(CALS3),Isoform0000109(accD),Isoform0000112(CALS2),Isoform0000113(COX2),Isoform0000115(ND4),Isoform0000116(CALS1),Isoform0000121(ABCA1),Isoform0000138(ABCA1),Isoform0000144(ND4),Isoform0000149(NUP205),Isoform0000151(ABCA1),Isoform0000155(SPK1),Isoform0000165(SPK1),Isoform0000181(CALS11),Isoform000018…	Isoform0012066(At1g32860),Isoform0012095(FAD2),Isoform0012120(APF1),Isoform0012124(CESA9),Isoform0012126(ALIS3),Isoform0012139(OPT7),Isoform0012150(IPCS2),Isoform0012157(--),Isoform0012168(At2g27500),Isoform0012169(At3g11320),Isoform0012174(NUP35),Isoform0012176(COX15),Isoform0012190(ND4),Isoform0012207(ADNT1),Isoform0012212(PATL3),Isoform0012215(CAT1),Isoform0012220(ND4),Isoform0012223(MFL1),Iso…	Isoform0026188(CALS1),Isoform0026198(PAA1),Isoform0026205(SDP1),Isoform0026206(ACA2),Isoform0026230(GLR3.5),Isoform0026234(At1g75220),Isoform0026253(SDP1),Isoform0026254(psbC),Isoform0026266(PMA3),Isoform0026271(At1g53430),Isoform0026272(PMA1),Isoform0026273(LHA1),Isoform0026281(Os04g0656100),Isoform0026289(psbC),Isoform0026301(ERECTA),Isoform0026316(NHD1),Isoform0026358(At1g52360),Isoform0026390…	Unigene00110037(CLC-G),Unigene00110042(AAP4),Unigene00110058(VSR1),Unigene00110059(VSR1),Unigene00110065(ANTR4),Unigene00110088(RAN1),Unigene00110095(ABCG24),Unigene00110103(GAE1),Unigene00110113(XI-C),Unigene00110140(ATP5F1A),Unigene00110162(PATL5),Unigene00110184(PSAG),Unigene00110191(MRP4),Unigene00110208(At2g23950),Unigene00110234(--),Unigene00110243(KEA2),Unigene00110262(At1g10030),Unigene00…	Unigene0055915(ABCD1),Unigene0055996(ABCG23),Unigene0056165(MAP65-3),Unigene0056271(MTP8),Unigene0056272(VHA-a3),Unigene0056390(CAX3),Unigene0056529(--),Unigene0056543(ABCI20),Unigene0056648(--),Unigene0056660(SPBC8E4.01c),Unigene0056838(MTP1),Unigene0056871(--),Unigene0057004(--),Unigene0057025(HIPP39),Unigene0057133(AUG5),Unigene0057251(MTP10),Unigene0057254(MTP10),Unigene0057338(Ipo5),Unigene0…
GO:0005575	Cellular Component	GO:0044464	cell part	24897	Isoform0000002(ND4),Isoform0000003(rbcL),Isoform0000004(rbcL),Isoform0000005(ND4),Isoform0000007(GRV2),Isoform0000010(ILA),Isoform0000011(SYD),Isoform0000013(SYD),Isoform0000025(BRM),Isoform0000029(PRP8A),Isoform0000030(BRM),Isoform0000035(GLT1),Isoform0000037(GLT1),Isoform0000045(BRM),Isoform0000051(POL2A),Isoform0000063(At3g06530),Isoform0000068(VHA-a1),Isoform0000076(BTAF1),Isoform0000078(Cnot…	Isoform0003747(RPN1A),Isoform0003748(SIS8),Isoform0003749(SQE1),Isoform0003751(AAR2),Isoform0003755(At4g00740),Isoform0003758(At2g23790),Isoform0003762(ADO1),Isoform0003763(EIN3),Isoform0003765(rpl2-B),Isoform0003768(--),Isoform0003769(ITN1),Isoform0003771(--),Isoform0003774(--),Isoform0003778(TIR1),Isoform0003782(--),Isoform0003783(HOS15),Isoform0003785(CCT3),Isoform0003787(CHR28),Isoform0003789…	Isoform0006838(At1g26930),Isoform0006839(HCF101),Isoform0006841(--),Isoform0006846(PTC52),Isoform0006848(DRP1A),Isoform0006850(MOS2),Isoform0006851(--),Isoform0006852(MEL1),Isoform0006856(AAE7),Isoform0006858(PME58),Isoform0006859(CD4B),Isoform0006865(SHM1),Isoform0006869(PPH),Isoform0006872(STN7),Isoform0006874(ycf3),Isoform0006877(DJA6),Isoform0006878(--),Isoform0006881(--),Isoform0006882(HSP90…	Isoform0010257(TULP8),Isoform0010259(MTPC4),Isoform0010261(RCA1),Isoform0010262(BASS2),Isoform0010264(CDKF-1),Isoform0010278(truB),Isoform0010279(ACT11),Isoform0010281(At5g48730),Isoform0010285(EIF(ISO)4G1),Isoform0010287(GRXS17),Isoform0010289(POX2),Isoform0010290(APF2),Isoform0010298(sdr42e1),Isoform0010299(MGL),Isoform0010300(PAE10),Isoform0010301(At3g58610),Isoform0010303(LPA1),Isoform0010307…	Isoform0013379(BBX22),Isoform0013381(HCF136),Isoform0013382(IVD),Isoform0013385(At1g56140),Isoform0013387(--),Isoform0013388(PFP-ALPHA),Isoform0013389(FLA2),Isoform0013391(HOX16),Isoform0013393(At4g26480),Isoform0013394(ATPC),Isoform0013396(--),Isoform0013400(SCPL50),Isoform0013402(RMR2),Isoform0013403(purH),Isoform0013405(PTAC5),Isoform0013407(PPT1),Isoform0013409(GIP2),Isoform0013411(--),Isofor…	Isoform0016213(GSDA),Isoform0016218(PGDH2),Isoform0016219(BHLH094),Isoform0016221(--),Isoform0016223(--),Isoform0016224(MIOX1),Isoform0016225(At5g42610),Isoform0016226(SAT1),Isoform0016230(HDT1),Isoform0016231(PARC),Isoform0016236(ND2),Isoform0016237(rps5),Isoform0016238(VDAC2),Isoform0016239(TIM17-2),Isoform0016242(TKPR1),Isoform0016246(Os08g0536000),Isoform0016249(TIV1),Isoform0016250(--),Isofo…	Isoform0019400(RPS2D),Isoform0019401(APA1),Isoform0019402(RTNLB2),Isoform0019403(FIP1),Isoform0019404(NHL10),Isoform0019407(PSBQ2),Isoform0019408(MYB1),Isoform0019416(NIFU2),Isoform0019418(GRP-2),Isoform0019419(CD4B),Isoform0019420(PSBS),Isoform0019422(PIMT1),Isoform0019423(TIL),Isoform0019427(PPD1),Isoform0019430(PHOS34),Isoform0019431(RPN11),Isoform0019432(HSP90),Isoform0019434(CAB21),Isoform00…	Isoform0022197(PSBO),Isoform0022198(RPS16),Isoform0022199(FRO1),Isoform0022203(VIT_05s0020g04070),Isoform0022206(RPL18A),Isoform0022207(ERD15),Isoform0022209(psaD),Isoform0022213(LPA2),Isoform0022218(PNSL2),Isoform0022219(LTPG1),Isoform0022220(PARV12.8),Isoform0022222(At5g08180),Isoform0022223(--),Isoform0022225(At1g32410),Isoform0022226(LHCA2),Isoform0022227(ASK1),Isoform0022229(CYS6),Isoform002…	Isoform0025912(STA1),Isoform0025914(ARF6),Isoform0025921(TPS9),Isoform0025931(FTSHI2),Isoform0025933(UBA2A),Isoform0025936(UBC13),Isoform0025937(PDS5),Isoform0025938(CSTLP2),Isoform0025939(ycf68-1),Isoform0025940(HCF136),Isoform0025942(GYRA),Isoform0025943(EPSIN3),Isoform0025945(TRN1),Isoform0025949(SIS8),Isoform0025957(At2g47680),Isoform0025963(GBA2),Isoform0025964(RSH1),Isoform0025968(CHLH),Iso…	Isoform0029937(GAUT1),Isoform0029942(AVP1),Isoform0029943(WRKY34),Isoform0029946(Os08g0191100),Isoform0029951(EDR2),Isoform0029952(ETL1),Isoform0029953(CPR),Isoform0029956(CHLH),Isoform0029968(APRR5),Isoform0029969(VIL1),Isoform0029971(PYRC),Isoform0029972(At1g54570),Isoform0029974(TTM2),Isoform0029975(BRR2C),Isoform0029976(BGAL1),Isoform0029979(Os08g0191100),Isoform0029981(At4g32285),Isoform0029…	Unigene00101247(LHCB5),Unigene00101250(DSP4),Unigene00101251(purB),Unigene00101260(SGR2),Unigene00101262(pep-4),Unigene00101264(ARF5),Unigene00101265(ARF5),Unigene00101268(XBAT35),Unigene00101269(ELM1),Unigene00101279(SODCC),Unigene00101280(At3g55800),Unigene00101292(mak16-a),Unigene00101298(RPN5B),Unigene00101299(RPN5A),Unigene00101306(--),Unigene00101310(HIPP32),Unigene00101327(cript),Unigene00…	Unigene00106793(MSRB3),Unigene00106794(KEG),Unigene00106795(At3g20670),Unigene00106797(RAX2),Unigene00106798(ABC1K8),Unigene00106800(GATL10),Unigene00106811(CYP19-4),Unigene00106821(ERD15),Unigene00106822(ABCI6),Unigene00106827(BGAL9),Unigene00106830(TOM6),Unigene00106833(PGIC),Unigene00106841(YBEY),Unigene00106844(PAM71-HL),Unigene00106846(WRKY42),Unigene00106848(PBL10),Unigene00106863(CM1),Unig…	Unigene00112247(Act5C),Unigene00112248(actA3a),Unigene00112249(At4g19070),Unigene00112250(KIN14N),Unigene00112258(KOR),Unigene00112260(HPTG1),Unigene00112263(CPSF100),Unigene00112264(CPSF100),Unigene00112266(INVA),Unigene00112268(LPD2),Unigene00112273(CYSEP),Unigene00112274(TOM40-1),Unigene00112276(GI),Unigene00112279(slr0889),Unigene00112284(FYPP1),Unigene00112285(--),Unigene00112292(HMGCL),Unig…	Unigene00117524(--),Unigene00117525(TAF4),Unigene00117532(DHS2),Unigene00117533(BPG2),Unigene00117539(TPLATE),Unigene00117540(--),Unigene00117541(MSI4),Unigene00117547(MTERF1),Unigene0011755(RPS3B),Unigene00117553(--),Unigene00117554(--),Unigene00117557(SPAC227.14),Unigene00117558(DOF3.4),Unigene00117570(MRS2-1),Unigene00117571(KUA1),Unigene00117574(MBD8),Unigene00117575(PRPF4B),Unigene00117578(C…	Unigene0027005(ATP3),Unigene0027007(DRP1C),Unigene0027026(--),Unigene0027056(znrf3),Unigene0027058(RPS3A),Unigene0027059(--),Unigene0027090(--),Unigene0027102(TIF3D1),Unigene0027108(psaD),Unigene0027109(psaD),Unigene0027193(CDSP32),Unigene0027203(RPS21),Unigene0027212(ALATS),Unigene0027232(RPL13B),Unigene0027275(ACS1),Unigene0027306(RCA1),Unigene0027314(XI-K),Unigene0027353(CAD6),Unigene0027354(O…	Unigene0071975(CLPR2),Unigene0072007(U1A),Unigene0072080(CLPB1),Unigene0072108(CLPD),Unigene0072133(atpB),Unigene0072154(AtMg00240),Unigene0072203(myoD),Unigene0072208(KRP6),Unigene0072216(--),Unigene0072223(At4g31810),Unigene0072228(PRAF1),Unigene0072251(ATG10),Unigene0072252(PSAL),Unigene0072254(--),Unigene0072281(RPT4B),Unigene0072287(--),Unigene0072294(ABCI6),Unigene0072295(MO2),Unigene007233…	Unigene0093095(At1g78910),Unigene0093096(OEP61),Unigene0093103(HHP1),Unigene0093108(RISBZ3),Unigene0093109(--),Unigene0093112(--),Unigene0093118(KEA3),Unigene0093119(PFK4),Unigene0093120(SUC2),Unigene0093124(ZAR1),Unigene0093125(IQM5),Unigene0093141(PUR5),Unigene0093144(ERD7),Unigene0093147(rpn-8),Unigene0093148(TGA21),Unigene0093151(NCS1),Unigene0093164(RPL35),Unigene0093165(ndhC),Unigene0093170…	Unigene0098885(HAT4),Unigene0098889(PVA11),Unigene0098894(SYT2),Unigene0098896(At5g58300),Unigene0098900(--),Unigene0098904(--),Unigene0098905(TERT),Unigene0098906(--),Unigene0098917(LCB1),Unigene0098949(--),Unigene0098957(--),Unigene0098959(HHF1),Unigene0098961(TSS),Unigene0098962(TSS),Unigene0098965(TTM1),Unigene0098966(RE1),Unigene0098970(HCF136),Unigene0098978(NAC061),Unigene0098987(PATL3),Un…
GO:0005575	Cellular Component	GO:0099512	supramolecular fiber	65	Isoform0000881(GCP2),Isoform0002138(MAP70.2),Isoform0002273(NEK6),Isoform0002455(NEK6),Isoform0002584(MAP70.1),Isoform0002985(MAP65-1),Isoform0003258(MAP70.5),Isoform0003385(MAP70.2),Isoform0004302(NEK6),Isoform0004337(MAP70.5),Isoform0004583(MAP65-1),Isoform0004686(MAP65-1),Isoform0005392(MAP65-1),Isoform0005938(MAP65-1),Isoform0010264(CDKF-1),Isoform0011587(MAP70.2),Isoform0014735(BUB3.1),Isofo…
GO:0008150	Biological Process	GO:0000003	reproduction	3410	Isoform0000007(GRV2),Isoform0000011(SYD),Isoform0000013(SYD),Isoform0000020(ATXR3),Isoform0000023(ATXR3),Isoform0000067(ATXR3),Isoform0000080(UPL3),Isoform0000081(MOR1),Isoform0000089(UPL3),Isoform0000091(UPL3),Isoform0000095(FAB1B),Isoform0000110(LDL3),Isoform0000112(CALS2),Isoform0000114(HAC1),Isoform0000116(CALS1),Isoform0000118(FAB1B),Isoform0000123(UPL3),Isoform0000158(HAC1),Isoform0000168(S…	Isoform0020924(APX2),Isoform0020929(IPI1),Isoform0020933(MYB340),Isoform0020934(TCTP),Isoform0020938(RPL19A),Isoform0020942(CHMP1A),Isoform0020964(--),Isoform0021011(UBC28),Isoform0021012(Trappc6b),Isoform0021107(TFT3),Isoform0021108(SEP1),Isoform0021114(IPI1),Isoform0021125(DAG),Isoform0021213(SKP1A),Isoform0021222(--),Isoform0021237(MEE14),Isoform0021247(--),Isoform0021249(AMPD),Isoform0021284(…	Unigene0017782(SS4),Unigene0017847(WRKY32),Unigene0018051(--),Unigene0018363(At1g02150),Unigene0018379(At4g27290),Unigene0018429(SGO2),Unigene0018666(RFC3),Unigene0018811(CYP71BA1),Unigene0019361(RR9),Unigene0019362(ARR9),Unigene0019940(--),Unigene0020179(At4g02580),Unigene0020189(At1g11300),Unigene0020190(At1g11330),Unigene0020332(DEGP7),Unigene0020496(pi047),Unigene0020522(HSC-2),Unigene0020820…
GO:0008150	Biological Process	GO:0001906	cell killing	14	Isoform0019975(ABP20),Isoform0020552(tlp),Isoform0022445(ABP19A),Isoform0023781(ABP20),Isoform0024364(ABP19A),Isoform0024669(PDF2.4),Unigene00106326(Os12g0628600),Unigene00108283(tlp),Unigene00113940(TLP1),Unigene00114705(PR4B),Unigene0019612(MTARC2),Unigene0019756(CAND7),Unigene0072423(CSN5B),Unigene0093483(ABP20)
GO:0008150	Biological Process	GO:0002376	immune system process	1394	Isoform0000013(SYD),Isoform0000181(CALS11),Isoform0000184(CALS12),Isoform0000211(CALS12),Isoform0000224(CALS12),Isoform0000273(CALS12),Isoform0000434(INO80),Isoform0000497(DCL3),Isoform0000598(DCL3),Isoform0000652(ABCG36),Isoform0000654(DCL3),Isoform0000660(CRWN1),Isoform0000704(DCL3),Isoform0000726(DCL3),Isoform0000793(SDE3),Isoform0000877(EXO70B1),Isoform0000910(PUB17),Isoform0000918(HSC80),Iso…
GO:0008150	Biological Process	GO:0007610	behavior	4	Unigene0008329(UBQ8),Unigene0046303(--),Unigene0071201(--),Unigene0077447(MPP)
GO:0008150	Biological Process	GO:0008152	metabolic process	30404	Isoform0000002(ND4),Isoform0000003(rbcL),Isoform0000004(rbcL),Isoform0000005(ND4),Isoform0000010(ILA),Isoform0000011(SYD),Isoform0000013(SYD),Isoform0000020(ATXR3),Isoform0000023(ATXR3),Isoform0000024(MED12),Isoform0000025(BRM),Isoform0000029(PRP8A),Isoform0000030(BRM),Isoform0000035(GLT1),Isoform0000037(GLT1),Isoform0000045(BRM),Isoform0000050(CSI1),Isoform0000051(POL2A),Isoform0000052(CSI1),Iso…	Isoform0003456(D6PKL2),Isoform0003457(At1g09620),Isoform0003460(radA),Isoform0003462(DOX1),Isoform0003463(HMGR2),Isoform0003464(CESA2),Isoform0003468(GLDH),Isoform0003470(Os09g0383400),Isoform0003471(CIPK23),Isoform0003472(ADO1),Isoform0003476(At1g56140),Isoform0003482(AFB2),Isoform0003483(NAGS1),Isoform0003485(HSP70-4),Isoform0003486(ICL),Isoform0003490(Ankzf1),Isoform0003492(APP1),Isoform000349…	Isoform0006498(ACOT9),Isoform0006500(BLH2),Isoform0006501(ABF4),Isoform0006502(ABCF1),Isoform0006504(HSP70-1),Isoform0006505(SBT1.8),Isoform0006507(GPT1),Isoform0006509(LTA2),Isoform0006511(MPK12),Isoform0006513(SART3),Isoform0006514(NPF3.1),Isoform0006515(CBK1),Isoform0006516(CBK1),Isoform0006518(SHH2),Isoform0006519(CCD1),Isoform0006520(CYP707A2),Isoform0006522(MLS),Isoform0006524(At5g58090),Is…	Isoform0009698(CESA2),Isoform0009699(NRPA2),Isoform0009701(SIS8),Isoform0009703(UPL3),Isoform0009708(LECRK92),Isoform0009711(SKI3),Isoform0009714(At1g62020),Isoform0009717(SAP130A),Isoform0009720(TPR1),Isoform0009722(Nomo1),Isoform0009726(CAMTA3),Isoform0009728(ssu72),Isoform0009731(PATROL1),Isoform0009733(PLDZETA1),Isoform0009737(SPT6),Isoform0009739(IDM1),Isoform0009740(RDR6),Isoform0009743(--)…	Isoform0012753(GTE11),Isoform0012755(At1g32060),Isoform0012757(ISPH),Isoform0012758(--),Isoform0012760(Os03g0617900),Isoform0012761(PPF-1),Isoform0012768(DNAJB4),Isoform0012771(At2g27500),Isoform0012772(PDK),Isoform0012773(Os02g0773300),Isoform0012778(AHL),Isoform0012780(--),Isoform0012781(AKR2B),Isoform0012785(At3g17800),Isoform0012786(CHLP),Isoform0012788(SEC),Isoform0012790(AKR2A),Isoform00127…	Isoform0015664(HSFB2C),Isoform0015670(CTL1),Isoform0015675(HIPP36),Isoform0015676(ASIL2),Isoform0015678(GAPC),Isoform0015681(CLPP5),Isoform0015684(RD19A),Isoform0015686(At5g18430),Isoform0015689(FTSH1),Isoform0015692(RPN8A),Isoform0015693(EXPA15),Isoform0015695(At3g05640),Isoform0015697(GAPC),Isoform0015698(GLUTRBP),Isoform0015702(PPC16),Isoform0015703(HO2),Isoform0015708(--),Isoform0015709(BAK1)…	Isoform0018781(At1g74360),Isoform0018791(UBA1),Isoform0018792(MSH1),Isoform0018793(At5g47430),Isoform0018796(TSN1),Isoform0018799(UBA2),Isoform0018806(MED12),Isoform0018807(TMK1),Isoform0018809(XPO1),Isoform0018813(ALATS),Isoform0018814(At1g75680),Isoform0018815(PHYE),Isoform0018816(--),Isoform0018819(GDCSP),Isoform0018823(TPR4),Isoform0018826(lacZ),Isoform0018827(ERECTA),Isoform0018829(HEN2),Iso…	Isoform0022048(UBC28),Isoform0022049(THF1),Isoform0022053(APX2),Isoform0022054(--),Isoform0022057(RPS14A),Isoform0022062(UGD1),Isoform0022063(UBC28),Isoform0022064(--),Isoform0022066(RPL18B),Isoform0022068(RAD52-1),Isoform0022070(IDD12),Isoform0022075(RPL27C),Isoform0022076(A1),Isoform0022078(At4g12490),Isoform0022084(CAB7),Isoform0022085(CYTB5-D),Isoform0022091(--),Isoform0022092(GOS2),Isoform00…	Isoform0026021(BLH2),Isoform0026022(POPTRDRAFT_821063),Isoform0026027(At4g30825),Isoform0026028(RECG),Isoform0026029(TPS9),Isoform0026031(--),Isoform0026032(TPS5),Isoform0026037(AHA11),Isoform0026040(SWI3D),Isoform0026041(CAMTA2),Isoform0026043(At1g62020),Isoform0026048(SIZ1),Isoform0026050(At4g08350),Isoform0026052(CLO),Isoform0026054(ACO3),Isoform0026057(Os08g0191100),Isoform0026061(TIF3A1),Iso…	Isoform0029686(AVP1),Isoform0029688(OOP),Isoform0029689(EZA1),Isoform0029693(PRR73),Isoform0029697(MAP65-6),Isoform0029699(NIK3),Isoform0029700(Acin1),Isoform0029705(ISPG),Isoform0029707(BLH1),Isoform0029710(EDR1),Isoform0029713(ACS),Isoform0029717(TIR1),Isoform0029719(RH14),Isoform0029720(CD4B),Isoform0029721(CUL1),Isoform0029725(TKL-2),Isoform0029726(MPPbeta),Isoform0029729(FTSH11),Isoform00297…	Unigene0004946(--),Unigene0004953(GATA1),Unigene0004957(GATA1),Unigene0004959(PAO2),Unigene0004980(MAK3),Unigene0004985(rpmB),Unigene0004990(At1g17220),Unigene0004991(IF2CP),Unigene0004992(Os11g0516000),Unigene0004993(RPL31),Unigene0004996(CIPK18),Unigene0004997(CIPK2),Unigene0004998(CIPK5),Unigene0005012(TMKL1),Unigene0005013(PLDBETA1),Unigene0005014(PLDBETA1),Unigene0005029(RPL26A),Unigene00050…	Unigene00102932(PUMP5),Unigene00102938(At5g48130),Unigene00102946(RHF2A),Unigene00102948(TPS10),Unigene00102953(SINAT2),Unigene00102962(bglL),Unigene00102968(--),Unigene00102974(CAD6),Unigene00102977(fmt),Unigene00102978(CAP1),Unigene00102980(CBR2),Unigene00102981(ZAT6),Unigene00102982(ZAT6),Unigene00102983(PLP3),Unigene00102984(WNK1),Unigene00102991(PCRK1),Unigene00102992(SOG1),Unigene00102994(V…	Unigene00107998(DHQS),Unigene00107999(Rpl18a),Unigene00108000(--),Unigene00108002(PTI1),Unigene00108008(EXO70E2),Unigene0010801(CICDH),Unigene00108012(--),Unigene00108013(ACT11),Unigene00108022(At3g54130),Unigene00108028(RDM3),Unigene00108030(ACT7),Unigene00108031(ACT7),Unigene00108034(OST48),Unigene00108036(EPFL9),Unigene00108037(cwf19l2),Unigene00108048(HSFA4A),Unigene00108049(PPD3),Unigene0010…	Unigene00113016(LPAT4),Unigene00113018(--),Unigene00113019(Vha68-2),Unigene00113028(NRT3.1),Unigene0011303(At1g12200),Unigene00113032(AAE17),Unigene00113034(MTERF2),Unigene00113043(RBP2),Unigene00113047(BGLU11),Unigene00113048(LAX1),Unigene00113049(RpL13),Unigene00113050(RHF2A),Unigene00113052(At5g09300),Unigene00113055(CHLP),Unigene00113056(gpt),Unigene00113057(CCT1),Unigene00113060(SPDSYN),Unig…	Unigene00118081(IPI1),Unigene00118083(Os01g0253300),Unigene00118084(IMPA4),Unigene00118085(CCZ1B),Unigene00118089(MGLL),Unigene00118091(PIP5K7),Unigene00118093(PROC),Unigene00118095(PMRT15),Unigene00118106(PME54),Unigene00118107(PANK2),Unigene00118110(M3KE1),Unigene00118113(ARF19),Unigene00118123(--),Unigene00118124(SPP),Unigene00118126(At5g48800),Unigene00118127(At5g48800),Unigene00118129(PARB),…	Unigene0018106(hxpA),Unigene0018114(RPS29A),Unigene0018121(PAB5),Unigene0018125(ASK8),Unigene0018127(ASK8),Unigene0018129(ATHB-8),Unigene0018130(ATHB-8),Unigene0018140(--),Unigene0018146(PP5),Unigene0018148(SUFE1),Unigene0018164(STT3A),Unigene0018165(DAAT),Unigene0018175(RPS11A),Unigene0018178(STY13),Unigene0018199(PKP1),Unigene0018200(PKP1),Unigene0018215(--),Unigene0018238(CRPK1),Unigene0018249…	Unigene0033874(NUDT25),Unigene0033878(CPK10),Unigene0033880(CPK10),Unigene0033881(CPK10),Unigene0033894(PRMT10),Unigene0033898(Sfswap),Unigene0033925(NRPC2),Unigene0033959(FKFBP),Unigene0033971(At1g74260),Unigene0033974(CLC-C),Unigene0033988(--),Unigene0034005(LBD12),Unigene0034006(NUDT21),Unigene0034022(EMB2768),Unigene0034040(At3g03770),Unigene0034042(PGLP1A),Unigene0034044(nat9),Unigene0034045…	Unigene0050860(--),Unigene0050880(PLIP2),Unigene0050885(ARF5),Unigene0050898(CLPP5),Unigene0050903(--),Unigene0050916(LRR-RLK),Unigene0050927(URE),Unigene0050935(--),Unigene0050959(OVA4),Unigene0050966(GRF4),Unigene0050973(PDIL1-6),Unigene0050974(GGR),Unigene0050975(IMPDH),Unigene0050976(--),Unigene0050996(ATPC),Unigene0051010(RRP46),Unigene0051013(--),Unigene0051026(At1g11050),Unigene0051037(OVA…	Unigene0071324(KEG),Unigene0071331(GRXS10),Unigene0071336(RPS5),Unigene0071338(ABCB19),Unigene0071342(RNFT2),Unigene0071353(TOC34),Unigene0071364(UCH3),Unigene0071375(CML8),Unigene0071377(BZIP34),Unigene0071379(BZIP34),Unigene0071380(CYP71A6),Unigene0071384(GRXC6),Unigene0071385(GRXC6),Unigene0071393(RPL36),Unigene0071394(RPL36A),Unigene0071396(NAC021),Unigene0071397(At1g05670),Unigene0071412(ASN…	Unigene0079601(POPTRDRAFT_831870),Unigene0079602(POPTRDRAFT_831870),Unigene0079604(POPTR_0018s14250g),Unigene0079608(rio1),Unigene0079615(--),Unigene0079661(ICS2),Unigene0079679(CML46),Unigene0079689(PERK13),Unigene0079692(--),Unigene0079694(SAR1A),Unigene0079699(RPL5),Unigene0079704(LYK4),Unigene0079706(At2g26230),Unigene0079707(CSY3),Unigene0079714(ERF109),Unigene0079715(ERF109),Unigene0079716(…	Unigene0094218(At4g33920),Unigene0094219(At4g33920),Unigene0094222(CAMK1),Unigene0094239(TFT6),Unigene0094241(SUVR2),Unigene0094242(CPK19),Unigene0094244(PHO1),Unigene0094250(ubiB),Unigene0094256(GL1-9),Unigene0094260(PEX1),Unigene0094261(PCRK1),Unigene0094263(SCO2),Unigene0094267(rplV),Unigene0094268(--),Unigene0094269(At5g16180),Unigene0094273(SPB1),Unigene0094283(RPL22C),Unigene0094285(SCD1),U…	Unigene0099721(rpn10),Unigene0099728(LOG3),Unigene0099730(CNE02340),Unigene0099732(qa-x),Unigene0099734(hxpA),Unigene0099735(pdxS),Unigene0099736(PRO2),Unigene0099744(EBP2),Unigene0099745(EBP2),Unigene0099748(--),Unigene0099752(NRG2),Unigene0099769(LIPT2),Unigene0099811(--),Unigene0099813(BRM),Unigene0099832(EFL1),Unigene0099833(RCOM_1506700),Unigene0099834(RGLG2),Unigene0099838(DGK3),Unigene0099…
GO:0008150	Biological Process	GO:0009987	cellular process	30658	Isoform0000002(ND4),Isoform0000003(rbcL),Isoform0000004(rbcL),Isoform0000005(ND4),Isoform0000007(GRV2),Isoform0000010(ILA),Isoform0000011(SYD),Isoform0000013(SYD),Isoform0000020(ATXR3),Isoform0000023(ATXR3),Isoform0000024(MED12),Isoform0000025(BRM),Isoform0000029(PRP8A),Isoform0000030(BRM),Isoform0000035(GLT1),Isoform0000037(GLT1),Isoform0000045(BRM),Isoform0000050(CSI1),Isoform0000051(POL2A),Iso…	Isoform0003354(LOS1),Isoform0003362(PAO4),Isoform0003363(Afg1l),Isoform0003366(rpl2-A),Isoform0003368(BON1),Isoform0003369(ACS1),Isoform0003370(AF_1297),Isoform0003371(LAX2),Isoform0003372(PKP2),Isoform0003373(--),Isoform0003374(SIGB),Isoform0003379(RH35),Isoform0003382(ATJ13),Isoform0003384(--),Isoform0003385(MAP70.2),Isoform0003386(DEGP8),Isoform0003388(--),Isoform0003391(PRK4),Isoform0003395(C…	Isoform0006422(PME61),Isoform0006423(MS5),Isoform0006425(QSOX2),Isoform0006426(PSD2),Isoform0006427(GAD2),Isoform0006431(Nop56),Isoform0006433(MGD),Isoform0006434(IMPA2),Isoform0006435(RCC2),Isoform0006437(At1g62020),Isoform0006438(At5g16450),Isoform0006439(MLO1),Isoform0006440(ALN),Isoform0006443(Ndufaf6),Isoform0006445(SAMDC),Isoform0006447(FTSZ2-2),Isoform0006448(At1g23400),Isoform0006450(ASE2…	Isoform0009673(CURL3),Isoform0009675(MIP1),Isoform0009680(CSLD2),Isoform0009681(Ibtk),Isoform0009683(ndhH),Isoform0009689(GLT1),Isoform0009693(IPO5),Isoform0009697(atpA),Isoform0009698(CESA2),Isoform0009699(NRPA2),Isoform0009701(SIS8),Isoform0009703(UPL3),Isoform0009706(KEA2),Isoform0009708(LECRK92),Isoform0009711(SKI3),Isoform0009714(At1g62020),Isoform0009715(KIN7D),Isoform0009716(--),Isoform000…	Isoform0012792(RAD23C),Isoform0012794(ALE2),Isoform0012796(GATL9),Isoform0012797(R3HDM1),Isoform0012799(SLC25A24),Isoform0012800(--),Isoform0012802(CATHB2),Isoform0012803(At3g25290),Isoform0012804(RVE8),Isoform0012808(AS),Isoform0012809(DEGP1),Isoform0012811(GAPC2),Isoform0012813(DTX56),Isoform0012817(--),Isoform0012821(--),Isoform0012825(CRPK1),Isoform0012827(TUBB1),Isoform0012828(GPT1),Isoform0…	Isoform0015843(ACA4),Isoform0015845(RVE8),Isoform0015848(CSN6A),Isoform0015849(EMB2001),Isoform0015852(GRF12),Isoform0015853(WDR26),Isoform0015858(DOF5.4),Isoform0015860(MYB306),Isoform0015864(RPL4),Isoform0015866(CLPP4),Isoform0015867(ERF3),Isoform0015869(CTB6),Isoform0015870(NAC048),Isoform0015874(--),Isoform0015875(psbC),Isoform0015878(At2g30620),Isoform0015879(CCDC124),Isoform0015880(XTH30),I…	Isoform0018993(At3g06530),Isoform0018994(PSD),Isoform0018996(LHW),Isoform0018998(psbD),Isoform0018999(GBA2),Isoform0019000(At1g09620),Isoform0019002(GHR1),Isoform0019003(CALS3),Isoform0019004(CESA1),Isoform0019005(ESP3),Isoform0019006(GTE4),Isoform0019008(ACA11),Isoform0019009(EOL1),Isoform0019010(AGO10),Isoform0019012(ACA2),Isoform0019015(ARF6),Isoform0019016(CUL1),Isoform0019017(ATHB-15),Isofor…	Isoform0022161(UBI11),Isoform0022162(ndhF),Isoform0022165(VHA-F),Isoform0022167(BURP14),Isoform0022174(At1g73230),Isoform0022179(ATPG),Isoform0022183(PBC1),Isoform0022187(SNRPD2),Isoform0022189(RPS14C),Isoform0022190(CIB22),Isoform0022193(BAM1),Isoform0022194(BCA1),Isoform0022195(--),Isoform0022197(PSBO),Isoform0022199(FRO1),Isoform0022203(VIT_05s0020g04070),Isoform0022206(RPL18A),Isoform0022207(…	Isoform0026234(At1g75220),Isoform0026242(UBP5),Isoform0026243(PHOT2),Isoform0026253(SDP1),Isoform0026254(psbC),Isoform0026256(SPBC18H10.05),Isoform0026257(TDR),Isoform0026258(WAKL14),Isoform0026260(TON2),Isoform0026261(CBP60B),Isoform0026263(RGS1),Isoform0026266(PMA3),Isoform0026267(STP-1),Isoform0026271(At1g53430),Isoform0026272(PMA1),Isoform0026273(LHA1),Isoform0026278(PATROL1),Isoform0026279(E…	Isoform0029767(MAP65-6),Isoform0029769(SHA),Isoform0029772(Os03g0698800),Isoform0029773(HAB1),Isoform0029777(ELF3),Isoform0029781(KEU),Isoform0029784(NAT11),Isoform0029786(EIN3),Isoform0029788(MORC6),Isoform0029790(GINT1),Isoform0029792(ADC2),Isoform0029793(YSL3),Isoform0029795(BZIP17),Isoform0029801(CLC-B),Isoform0029803(PBL21),Isoform0029810(MSSP2),Isoform0029811(STT3B),Isoform0029814(AGD14),Is…	Unigene0004879(AAE12),Unigene0004880(AAE12),Unigene0004890(SRK2H),Unigene0004896(MEBL),Unigene0004909(ychF),Unigene0004911(--),Unigene0004914(--),Unigene0004936(--),Unigene0004939(ROPGAP1),Unigene0004940(ATL16),Unigene0004946(--),Unigene0004953(GATA1),Unigene0004957(GATA1),Unigene0004959(PAO2),Unigene0004980(MAK3),Unigene0004981(CAP1),Unigene0004985(rpmB),Unigene0004990(At1g17220),Unigene0004991(…	Unigene00102898(CURT1C),Unigene00102900(At5g25400),Unigene00102901(--),Unigene00102903(At1g43190),Unigene00102906(--),Unigene00102910(At1g12390),Unigene00102911(ELP1),Unigene00102914(NAC087),Unigene00102915(RHG1A),Unigene00102918(SPP),Unigene00102919(SCY1),Unigene0010292(FPP),Unigene00102932(PUMP5),Unigene00102938(At5g48130),Unigene00102946(RHF2A),Unigene00102948(TPS10),Unigene00102953(SINAT2),Un…	Unigene00108092(PSBQ),Unigene00108093(RTNLB2),Unigene00108096(CAD1),Unigene00108098(GSH2),Unigene00108100(HPR),Unigene00108104(RE1),Unigene00108111(OsI_027381),Unigene00108113(PANC),Unigene00108115(GAM1),Unigene00108116(GAM1),Unigene00108125(DSP4),Unigene00108126(mxr1),Unigene00108131(SMC1),Unigene00108136(--),Unigene00108152(MRPL47),Unigene00108156(ERD2A),Unigene00108160(ROPGAP2),Unigene00108164…	Unigene00113050(RHF2A),Unigene00113052(At5g09300),Unigene00113055(CHLP),Unigene00113056(gpt),Unigene00113057(CCT1),Unigene00113060(SPDSYN),Unigene00113061(SPDSYN1),Unigene00113062(At3g26720),Unigene00113063(--),Unigene00113074(ALATS),Unigene00113075(RPL22B),Unigene00113079(At5g57100),Unigene00113094(U1A),Unigene00113097(Os06g0717800),Unigene00113099(At1g61420),Unigene00113103(GLK1),Unigene0011310…	Unigene00118110(M3KE1),Unigene00118113(ARF19),Unigene00118126(At5g48800),Unigene00118127(At5g48800),Unigene00118129(PARB),Unigene00118146(RPS2D),Unigene00118149(CP31A),Unigene00118150(INPS1),Unigene00118153(At3g59040),Unigene00118155(KAPP),Unigene00118157(KAPP),Unigene00118158(--),Unigene00118161(TIM13),Unigene00118174(OsI_15387),Unigene00118177(mnmG),Unigene0011818(CDKD-1),Unigene00118189(TBL34)…	Unigene0017943(RPL39),Unigene0017958(WRKY57),Unigene0017959(GIP2),Unigene0017976(--),Unigene0017979(GGPS1),Unigene0017981(GGPS1),Unigene0017991(R1C-3),Unigene0018014(CCX1),Unigene0018017(PUB19),Unigene0018020(--),Unigene0018024(RTL2),Unigene0018038(PRMT5),Unigene0018043(HSFB2A),Unigene0018074(--),Unigene0018106(hxpA),Unigene0018114(RPS29A),Unigene0018121(PAB5),Unigene0018123(--),Unigene0018125(AS…	Unigene0033545(HSP83A),Unigene0033561(RPS16),Unigene0033566(At4g11060),Unigene0033570(swo1),Unigene0033576(--),Unigene0033590(Trank1),Unigene0033611(PIP1-2),Unigene0033612(TIP3-1),Unigene0033620(DTX16),Unigene0033627(HPPR),Unigene0033629(rlmN),Unigene0033641(ENO),Unigene0033648(RPL14B),Unigene0033662(NUA),Unigene0033665(WAG2),Unigene0033670(RAD23A),Unigene0033674(CHX15),Unigene0033682(--),Unigene…	Unigene0050195(--),Unigene0050197(Os02g0512300),Unigene0050226(PSRP2),Unigene0050227(At5g02620),Unigene0050230(ISPD),Unigene0050234(PHR2),Unigene0050235(PHR2),Unigene0050239(ZDS),Unigene0050243(--),Unigene0050250(At1g10310),Unigene0050273(SPO11-1),Unigene0050316(ACC1),Unigene0050317(ACC2),Unigene0050323(At2g30000),Unigene0050325(GAPC),Unigene0050329(HY2),Unigene0050330(HY2),Unigene0050338(RDR2),U…	Unigene0070853(GLY1),Unigene0070878(At3g54130),Unigene0070891(udkD),Unigene0070941(RHC2A),Unigene0070942(RHC2A),Unigene0070946(REV7),Unigene0070950(NTF2),Unigene0070958(RS31A),Unigene0070970(caa43),Unigene0070974(NAT6),Unigene0070978(WRKY24),Unigene0070979(CSLD4),Unigene0070984(NIK1),Unigene0070998(ARFRP1),Unigene0071004(RKL1),Unigene0071008(HYP1),Unigene0071020(TPIP1),Unigene0071021(YLS8),Unigen…	Unigene0078899(At1g27900),Unigene0078912(TGA1),Unigene0078923(RH58),Unigene0078925(RH58),Unigene0078926(--),Unigene0078927(IMK2),Unigene0078929(IMK2),Unigene0078941(SRP68),Unigene0078977(--),Unigene0078979(CSLD2),Unigene0078980(CSLD2),Unigene0078985(NRPB8B),Unigene0078995(NTL8),Unigene0079003(PPCK1),Unigene0079004(At3g19950),Unigene0079011(ACA13),Unigene0079014(METK3),Unigene0079015(SAMS1),Unigen…	Unigene0093802(TUBB3),Unigene0093803(TUBB5),Unigene0093813(kapA),Unigene0093817(COBL10),Unigene0093824(RpS4),Unigene0093830(PBL3),Unigene0093831(utp25),Unigene0093834(HKT7),Unigene0093839(ADCS),Unigene0093841(mcfJ),Unigene0093844(ATPsynbeta),Unigene0093845(PGH1),Unigene0093850(FTRC),Unigene0093859(PHT2-1),Unigene0093862(TT10),Unigene0093866(SCAR2),Unigene0093868(SBH1),Unigene0093870(GDHB),Unigene…	Unigene0099235(SERK2),Unigene0099245(CAT1),Unigene0099246(FH12),Unigene0099257(CCD1),Unigene0099258(CCD1),Unigene0099259(--),Unigene0099265(--),Unigene0099270(At2g30620),Unigene0099274(GALT1),Unigene0099281(TBP1),Unigene0099286(At1g07650),Unigene0099287(HEX6),Unigene0099291(RPL34),Unigene0099292(CKL3),Unigene0099293(PBC1),Unigene0099296(At1g54610),Unigene0099304(PP2AB2),Unigene0099306(CIPK20),Uni…
GO:0008150	Biological Process	GO:0022414	reproductive process	3272	Isoform0000007(GRV2),Isoform0000011(SYD),Isoform0000013(SYD),Isoform0000020(ATXR3),Isoform0000023(ATXR3),Isoform0000067(ATXR3),Isoform0000080(UPL3),Isoform0000081(MOR1),Isoform0000089(UPL3),Isoform0000091(UPL3),Isoform0000095(FAB1B),Isoform0000110(LDL3),Isoform0000112(CALS2),Isoform0000114(HAC1),Isoform0000116(CALS1),Isoform0000118(FAB1B),Isoform0000123(UPL3),Isoform0000158(HAC1),Isoform0000168(S…	Isoform0021213(SKP1A),Isoform0021222(--),Isoform0021237(MEE14),Isoform0021247(--),Isoform0021249(AMPD),Isoform0021284(RPL19B),Isoform0021291(IPI2),Isoform0021332(GRXS15),Isoform0021342(TCTP),Isoform0021396(UBC28),Isoform0021463(At5g52970),Isoform0021480(SCE1),Isoform0021482(RPL19A),Isoform0021499(SEP1),Isoform0021526(UBC28),Isoform0021595(--),Isoform0021606(RPL21),Isoform0021609(RPL24B),Isoform00…	Unigene0054565(At4g27290),Unigene0054994(At4g27290),Unigene0054995(At4g27290),Unigene0056694(At5g35370),Unigene0057109(SD18),Unigene0059436(AGL12),Unigene0059437(AGL12),Unigene0059917(At5g35370),Unigene0060549(ACBP4),Unigene0060809(SD113),Unigene0065630(SD18),Unigene0071078(At1g80640),Unigene0071201(--),Unigene0071675(--),Unigene0071859(At1g11300),Unigene0074292(XI-B),Unigene0074542(WIT2),Unigene…
GO:0008150	Biological Process	GO:0022610	biological adhesion	229	Isoform0000078(Cnot1),Isoform0000114(HAC1),Isoform0000734(MED33A),Isoform0000746(ARF19),Isoform0000762(ARF19),Isoform0000770(MED33A),Isoform0000772(ARF19),Isoform0000783(ARF19),Isoform0000795(NAP1),Isoform0000858(MED33A),Isoform0001189(VIL2),Isoform0001265(--),Isoform0001471(GDPDL4),Isoform0001513(AN),Isoform0001653(--),Isoform0001813(GAUT8),Isoform0001922(EPC1),Isoform0002191(GAUT9),Isoform00022…
GO:0008150	Biological Process	GO:0023052	signaling	3360	Isoform0000011(SYD),Isoform0000013(SYD),Isoform0000029(PRP8A),Isoform0000075(PI4KA1),Isoform0000159(THO2),Isoform0000181(CALS11),Isoform0000184(CALS12),Isoform0000211(CALS12),Isoform0000224(CALS12),Isoform0000273(CALS12),Isoform0000280(SAC9),Isoform0000285(KEG),Isoform0000312(KEG),Isoform0000437(PDR1),Isoform0000439(EIN2),Isoform0000444(SAC9),Isoform0000449(EIN2),Isoform0000483(EIN2),Isoform00005…	Isoform0021199(TSJT1),Isoform0021213(SKP1A),Isoform0021244(DRM1),Isoform0021249(AMPD),Isoform0021271(PYL1),Isoform0021272(CAM-1),Isoform0021301(ARF),Isoform0021304(CAM-1),Isoform0021329(NAC002),Isoform0021341(HY5),Isoform0021342(TCTP),Isoform0021387(F3H-2),Isoform0021391(At3g55800),Isoform0021392(CAM1),Isoform0021398(ADC1),Isoform0021438(RALFL24),Isoform0021472(GRXC9),Isoform0021499(SEP1),Isoform…	Unigene0041947(--),Unigene0042636(--),Unigene0042892(At4g32390),Unigene0042893(At5g25400),Unigene0042964(--),Unigene0043054(--),Unigene0043624(GPA1),Unigene0043625(GPA1),Unigene0045162(XLG3),Unigene0046358(CIPK6),Unigene0046359(CIPK6),Unigene0046360(CIPK6),Unigene0046361(CIPK6),Unigene0046390(AHP4),Unigene0046563(--),Unigene0047529(--),Unigene0047560(ETR1),Unigene0047639(ROPGAP5),Unigene0047647(M…
GO:0008150	Biological Process	GO:0032501	multicellular organismal process	4943	Isoform0000007(GRV2),Isoform0000011(SYD),Isoform0000013(SYD),Isoform0000020(ATXR3),Isoform0000023(ATXR3),Isoform0000025(BRM),Isoform0000030(BRM),Isoform0000045(BRM),Isoform0000067(ATXR3),Isoform0000095(FAB1B),Isoform0000096(CALS3),Isoform0000102(FAB1B),Isoform0000110(LDL3),Isoform0000112(CALS2),Isoform0000114(HAC1),Isoform0000116(CALS1),Isoform0000118(FAB1B),Isoform0000136(FAB1B),Isoform0000141(F…	Isoform0014091(SGT1),Isoform0014106(FBA2),Isoform0014114(SKP2B),Isoform0014116(CAS),Isoform0014142(CYC2),Isoform0014145(TCP8),Isoform0014148(3PCR),Isoform0014161(RER1),Isoform0014162(HEMC),Isoform0014163(CSN4),Isoform0014172(CTL1),Isoform0014191(RER3),Isoform0014196(TPIP1),Isoform0014199(UBA2C),Isoform0014204(PP2CA),Isoform0014232(GAPC),Isoform0014237(RAV1),Isoform0014248(RPL3),Isoform0014269(CCT…	Isoform0029542(DEK1),Isoform0029549(fusA2),Isoform0029552(HSC-2),Isoform0029553(PLD1),Isoform0029557(VIP2),Isoform0029568(GRV2),Isoform0029571(PLD1),Isoform0029577(MET),Isoform0029604(GAUT14),Isoform0029605(MET),Isoform0029610(PLD1),Isoform0029616(--),Isoform0029622(MET),Isoform0029625(GAUT13),Isoform0029628(AVP1),Isoform0029638(PGDH2),Isoform0029655(BLH2),Isoform0029660(OPT3),Isoform0029666(TCX2…	Unigene0053012(PDR1),Unigene0053152(CIP1),Unigene0053219(ABCF1),Unigene0053578(ABCB1),Unigene0053935(TIP1-3),Unigene0054178(--),Unigene0054286(ABCI17),Unigene0054564(At4g27290),Unigene0054565(At4g27290),Unigene0054690(EPFL2),Unigene0054831(ABCC3),Unigene0054832(ABCC3),Unigene0054994(At4g27290),Unigene0054995(At4g27290),Unigene0055279(ABCG31),Unigene0055634(ABCG7),Unigene0055915(ABCD1),Unigene0055…
GO:0008150	Biological Process	GO:0032502	developmental process	6883	Isoform0000007(GRV2),Isoform0000011(SYD),Isoform0000013(SYD),Isoform0000020(ATXR3),Isoform0000023(ATXR3),Isoform0000025(BRM),Isoform0000030(BRM),Isoform0000045(BRM),Isoform0000067(ATXR3),Isoform0000076(BTAF1),Isoform0000078(Cnot1),Isoform0000080(UPL3),Isoform0000089(UPL3),Isoform0000091(UPL3),Isoform0000095(FAB1B),Isoform0000096(CALS3),Isoform0000102(FAB1B),Isoform0000110(LDL3),Isoform0000112(CAL…	Isoform0010145(SPP2),Isoform0010147(AAAS),Isoform0010155(BXL1),Isoform0010156(TGA1A),Isoform0010161(UKL2),Isoform0010188(RAF1.1),Isoform0010191(GA20OX1),Isoform0010198(RAP2-4),Isoform0010201(POR1),Isoform0010203(AAT),Isoform0010208(IP5P6),Isoform0010209(At3g06035),Isoform0010218(ADT2),Isoform0010226(MSI1),Isoform0010228(TUBB8),Isoform0010244(CYPRO1),Isoform0010247(FBX6),Isoform0010254(VAB),Isofor…	Isoform0019745(APX1),Isoform0019747(NAC019),Isoform0019752(DFC),Isoform0019761(PCAP1),Isoform0019767(RPI1),Isoform0019788(BXL1),Isoform0019793(TPR3),Isoform0019795(GRP-2),Isoform0019806(RCE1),Isoform0019809(AMT1-1),Isoform0019811(RLF),Isoform0019814(At4g27700),Isoform0019837(GRXS15),Isoform0019838(At4g17560),Isoform0019848(BCA2),Isoform0019853(GLN2),Isoform0019857(ISPF),Isoform0019858(DREB1F),Iso…	Isoform0031081(SBT1.4),Isoform0031083(RR21),Isoform0031084(BIM2),Isoform0031093(At3g04760),Isoform0031095(SBT1.4),Isoform0031096(TCX2),Isoform0031108(At3g08570),Isoform0031112(YSL3),Isoform0031131(PLL4),Isoform0031132(CPSF100),Isoform0031135(U2AF35A),Isoform0031144(SERK1),Isoform0031146(POB1),Isoform0031158(CS1),Isoform0031162(AGO4A),Isoform0031173(BXL1),Isoform0031182(ITN1),Isoform0031184(GAD2),…	Unigene00118273(--),Unigene00118277(--),Unigene00118285(RCA),Unigene00118286(RCA1),Unigene00118310(SAMDC),Unigene00118329(DME),Unigene00118356(--),Unigene00118379(ENP1),Unigene00118387(CLPP4),Unigene00118388(ACA5),Unigene00118389(At3g24670),Unigene00118397(PHB3),Unigene00118424(JA2L),Unigene00118426(VLN4),Unigene00118439(MORF5),Unigene00118443(--),Unigene00118444(--),Unigene00118445(rpsO),Unigene…
GO:0008150	Biological Process	GO:0040007	growth	1227	Isoform0000035(GLT1),Isoform0000037(GLT1),Isoform0000050(CSI1),Isoform0000052(CSI1),Isoform0000111(GLT1),Isoform0000114(HAC1),Isoform0000158(HAC1),Isoform0000247(APC1),Isoform0000285(KEG),Isoform0000295(XI-K),Isoform0000305(XI-K),Isoform0000312(KEG),Isoform0000344(XI-K),Isoform0000364(XI-K),Isoform0000463(GLT1),Isoform0000476(PHOS34),Isoform0000480(XI-K),Isoform0000511(CSI1),Isoform0000573(GLT1),…
GO:0008150	Biological Process	GO:0040011	locomotion	97	Isoform0002327(SYT2),Isoform0003060(POD1),Isoform0003325(SYT2),Isoform0004220(SYT1),Isoform0004351(SYT3),Isoform0004403(SIZ1),Isoform0004429(SYT1),Isoform0004509(SYT1),Isoform0004989(SYT1),Isoform0005516(GABA-TP1),Isoform0005611(SYT1),Isoform0007016(SYT2),Isoform0009849(SIZ1),Isoform0010211(SYT2),Isoform0011345(NTF4),Isoform0011714(MPK3),Isoform0011929(MMK1),Isoform0011971(MMK1),Isoform0012419(MP…
GO:0008150	Biological Process	GO:0044699	single-organism process	25245	Isoform0000002(ND4),Isoform0000003(rbcL),Isoform0000004(rbcL),Isoform0000005(ND4),Isoform0000007(GRV2),Isoform0000010(ILA),Isoform0000011(SYD),Isoform0000013(SYD),Isoform0000020(ATXR3),Isoform0000023(ATXR3),Isoform0000025(BRM),Isoform0000029(PRP8A),Isoform0000030(BRM),Isoform0000035(GLT1),Isoform0000037(GLT1),Isoform0000045(BRM),Isoform0000050(CSI1),Isoform0000052(CSI1),Isoform0000055(TAO3),Isofo…	Isoform0003878(TIG),Isoform0003879(PME34),Isoform0003880(NAT3),Isoform0003883(SUC2),Isoform0003884(EVN),Isoform0003885(RH22),Isoform0003886(SULTR3,3),Isoform0003887(SULTR2,1),Isoform0003888(sec61a),Isoform0003889(CCT1),Isoform0003890(HSC80),Isoform0003891(GL3),Isoform0003892(--),Isoform0003905(IPMSA),Isoform0003907(psbC),Isoform0003909(CHUP1),Isoform0003910(PAGR),Isoform0003911(PIRL4),Isoform0003…	Isoform0007301(At4g37920),Isoform0007302(At3g26670),Isoform0007306(PGK1),Isoform0007308(GI),Isoform0007311(MPP),Isoform0007314(CAT9),Isoform0007315(--),Isoform0007316(SUC2),Isoform0007322(ENT3),Isoform0007323(COX10),Isoform0007324(PBRP1),Isoform0007325(G6PDH),Isoform0007326(At1g51550),Isoform0007328(TPR3),Isoform0007331(SAHH),Isoform0007332(GRF1),Isoform0007335(BLH1),Isoform0007337(LCB2a),Isoform…	Isoform0010936(TIFY4A),Isoform0010938(At3g13620),Isoform0010944(PLD1),Isoform0010945(--),Isoform0010946(AUG4),Isoform0010948(PBL19),Isoform0010949(ACR3),Isoform0010957(CYP85A1),Isoform0010958(SCPL25),Isoform0010964(SCPL29),Isoform0010971(COB),Isoform0010972(CAT2),Isoform0010976(At3g20240),Isoform0010979(guaA),Isoform0010980(HPD),Isoform0010984(GSA1),Isoform0010990(TON2),Isoform0010991(KAO1),Isofo…	Isoform0014275(At5g45910),Isoform0014278(At3g11320),Isoform0014280(FBPban1),Isoform0014283(TIC20-I),Isoform0014285(IP5P7),Isoform0014288(SUFE1),Isoform0014289(QQT2),Isoform0014291(RMD1),Isoform0014292(ADS3),Isoform0014293(FBPban1),Isoform0014294(DEGP5),Isoform0014295(AVT1I),Isoform0014296(TUBB1),Isoform0014297(Z-ISO),Isoform0014301(ACA5),Isoform0014302(gpmA),Isoform0014305(VHA-d2),Isoform0014308(…	Isoform0017543(PAC),Isoform0017545(--),Isoform0017547(BRG3),Isoform0017548(CRT3),Isoform0017550(UBI11),Isoform0017552(EXPA8),Isoform0017556(ELP6),Isoform0017557(GGAT2),Isoform0017563(SDH2-2),Isoform0017564(--),Isoform0017567(PDX2),Isoform0017569(MYB17),Isoform0017570(WBAI),Isoform0017571(PSBQ),Isoform0017579(PBF1),Isoform0017580(XTH9),Isoform0017582(LSC30),Isoform0017583(PBL19),Isoform0017585(--)…	Isoform0021392(CAM1),Isoform0021395(RPL28A),Isoform0021396(UBC28),Isoform0021397(At1g29970),Isoform0021398(ADC1),Isoform0021399(--),Isoform0021400(--),Isoform0021404(RPL18B),Isoform0021411(RPS10),Isoform0021412(HMGB2),Isoform0021413(At5g11770),Isoform0021417(YMF17),Isoform0021423(RD21B),Isoform0021427(HSC-I),Isoform0021432(RSZ21),Isoform0021438(RALFL24),Isoform0021445(CURT1B),Isoform0021446(FTSH)…	Isoform0026155(ARA1),Isoform0026156(SIZ1),Isoform0026160(AGO4),Isoform0026161(--),Isoform0026162(PDF2),Isoform0026163(FTSHI2),Isoform0026164(Os06g0675700),Isoform0026172(PEX16),Isoform0026174(RBOHC),Isoform0026179(ATPA),Isoform0026180(APC2),Isoform0026181(ML2),Isoform0026185(CD4B),Isoform0026188(CALS1),Isoform0026191(CAMTA3),Isoform0026194(SDE3),Isoform0026197(EDR1),Isoform0026198(PAA1),Isoform00…	Isoform0030135(MSSP2),Isoform0030140(TFT9),Isoform0030141(B''BETA),Isoform0030142(BGAL1),Isoform0030144(HAB1),Isoform0030145(POT6),Isoform0030147(REL2),Isoform0030150(--),Isoform0030152(OSCPNY2),Isoform0030153(PPDK),Isoform0030158(REL2),Isoform0030160(MYC2),Isoform0030164(SBEI),Isoform0030166(PIP5K9),Isoform0030167(MET),Isoform0030168(At3g61520),Isoform0030171(AVP1),Isoform0030172(SKIP11),Isoform…	Unigene0009615(At5g09300),Unigene0009619(UMAG_11400),Unigene0009622(At4g36390),Unigene0009633(KDSB),Unigene0009634(KDSB),Unigene0009648(Dctpp1),Unigene0009654(prfA),Unigene0009663(DIT1),Unigene0009664(DIT1),Unigene0009670(POT7),Unigene0009688(SEC61G1),Unigene0009698(--),Unigene0009719(SD18),Unigene0009742(RH20),Unigene0009762(CYP84A1),Unigene0009763(CYP84A1),Unigene0009767(At5g17760),Unigene00097…	Unigene00106078(PFE2),Unigene00106081(SDRA),Unigene00106088(--),Unigene00106089(LCKB2),Unigene0010609(PNC1),Unigene00106094(--),Unigene00106099(CSY3),Unigene0010610(PNC1),Unigene00106100(CSY2),Unigene00106101(CSY3),Unigene00106107(FPS),Unigene00106108(FPS),Unigene00106109(PCAP1),Unigene00106113(Os09g0556500),Unigene00106120(PKP1),Unigene00106131(--),Unigene00106136(CYP51G1),Unigene00106141(mcfF),…	Unigene00112157(MAP70.5),Unigene00112161(XERICO),Unigene00112162(At2g19490),Unigene00112166(GA3OX1),Unigene00112176(FEY),Unigene00112181(CAX2),Unigene00112183(AATP1),Unigene00112184(AATP1),Unigene00112185(MOT2),Unigene0011219(SAL1),Unigene00112193(ND1),Unigene00112195(ARR4),Unigene00112196(ARV1),Unigene00112200(IAA8),Unigene00112201(Ttll12),Unigene00112204(UGT80B1),Unigene00112205(TGD1),Unigene00…	Unigene00118193(CKL1),Unigene00118204(--),Unigene00118213(MPP),Unigene00118214(PI4KG4),Unigene00118216(MEE4),Unigene00118217(At2g33220),Unigene00118218(LRR1),Unigene00118219(DXS),Unigene00118220(ASA2),Unigene00118231(At4g34730),Unigene00118234(FTSHI4),Unigene00118246(DCL4),Unigene00118252(NEK6),Unigene00118254(NAC017),Unigene00118256(Acin1),Unigene00118258(--),Unigene00118262(SBT1.4),Unigene00118…	Unigene0022932(ARAC10),Unigene0022947(HISN8),Unigene0023013(At2g21160),Unigene0023015(CAD1),Unigene0023051(Ddx47),Unigene0023057(AXS2),Unigene0023058(AXS2),Unigene0023072(PRAF1),Unigene0023115(PIS1),Unigene0023188(At5g24080),Unigene0023226(Os04g0179200),Unigene0023227(KLCR1),Unigene0023235(CYP72A225),Unigene0023263(LOX1.5),Unigene0023273(TATB),Unigene0023279(FLN2),Unigene0023290(RFS2),Unigene0023…	Unigene0045790(KIN10),Unigene0045800(WIN1),Unigene0045816(VATE),Unigene0045914(CYP83B1),Unigene0045984(--),Unigene0046050(ACA12),Unigene0046051(ACA13),Unigene0046054(TRX1),Unigene0046062(ATL6),Unigene0046096(MRL7),Unigene0046120(PRXIIE-1),Unigene0046127(HEX6),Unigene0046186(SDRA),Unigene0046187(SABP2),Unigene0046195(At4g10955),Unigene0046196(At4g10955),Unigene0046216(OCT1),Unigene0046258(At2g3766…	Unigene0071796(CYP92C6),Unigene0071797(CYP750A1),Unigene0071799(P4H4),Unigene0071805(YSL1),Unigene0071806(YSL1),Unigene0071810(--),Unigene0071845(CIPK32),Unigene0071858(--),Unigene0071859(At1g11300),Unigene0071865(E1-BETA-2),Unigene0071871(--),Unigene0071874(ACS),Unigene0071875(Gtpbp4),Unigene0071878(HIPP32),Unigene0071897(HIPP37),Unigene0071922(CYP76T24),Unigene0071924(FTSHI1),Unigene0071925(PP2…	Unigene0091070(--),Unigene0091071(M28.5),Unigene0091072(At1g52360),Unigene0091074(CBL3),Unigene0091075(--),Unigene0091083(glmM),Unigene0091088(MLO3),Unigene0091090(REM1.4),Unigene0091093(ACD11),Unigene0091094(AAF),Unigene0091095(CYP707A2),Unigene0091098(MIRO1),Unigene0091099(GLB3),Unigene0091105(--),Unigene0091115(AFP3),Unigene0091119(FDH),Unigene0091120(HISN3),Unigene0091122(SIRP1),Unigene009112…	Unigene0097172(RFS2),Unigene0097180(CSN4),Unigene0097182(AAH2),Unigene0097189(INO1),Unigene0097191(CTSB),Unigene0097195(utp7),Unigene0097200(INT4),Unigene0097203(PAT24),Unigene0097208(CBR1),Unigene0097213(ARI1),Unigene0097224(SEP1),Unigene0097227(THO2),Unigene0097228(THO2),Unigene0097230(ATX1),Unigene0097232(DTX21),Unigene0097245(FBL17),Unigene0097251(LHCA1),Unigene0097253(BSPA),Unigene0097260(FA…
GO:0008150	Biological Process	GO:0048511	rhythmic process	304	Isoform0000181(CALS11),Isoform0000184(CALS12),Isoform0000211(CALS12),Isoform0000224(CALS12),Isoform0000273(CALS12),Isoform0000477(R1),Isoform0000522(R1),Isoform0000527(R1),Isoform0000528(R1),Isoform0000628(R1),Isoform0000642(R1),Isoform0000843(GI),Isoform0000905(BT1),Isoform0000934(ADO1),Isoform0000989(APRR1),Isoform0001075(DPE2),Isoform0001089(APRR5),Isoform0001177(PRR73),Isoform0001189(VIL2),Is…
GO:0008150	Biological Process	GO:0048518	positive regulation of biological process	1178	Isoform0000076(BTAF1),Isoform0000181(CALS11),Isoform0000184(CALS12),Isoform0000186(ASHH2),Isoform0000211(CALS12),Isoform0000224(CALS12),Isoform0000264(ASHH2),Isoform0000273(CALS12),Isoform0000588(EDM2),Isoform0000652(ABCG36),Isoform0000713(fusA1),Isoform0000843(GI),Isoform0000877(EXO70B1),Isoform0000905(BT1),Isoform0000918(HSC80),Isoform0000936(BIM1),Isoform0000942(BZIP17),Isoform0000948(HSC80),I…
GO:0008150	Biological Process	GO:0048519	negative regulation of biological process	1162	Isoform0000011(SYD),Isoform0000013(SYD),Isoform0000081(MOR1),Isoform0000174(DME),Isoform0000434(INO80),Isoform0000497(DCL3),Isoform0000588(EDM2),Isoform0000598(DCL3),Isoform0000654(DCL3),Isoform0000660(CRWN1),Isoform0000704(DCL3),Isoform0000726(DCL3),Isoform0000729(SKI2),Isoform0000757(FH1),Isoform0000793(SDE3),Isoform0000830(ELP1),Isoform0000935(SBT1.7),Isoform0000962(SCAI),Isoform0000967(GAUT1)…
GO:0008150	Biological Process	GO:0050789	regulation of biological process	10010	Isoform0000011(SYD),Isoform0000013(SYD),Isoform0000025(BRM),Isoform0000029(PRP8A),Isoform0000030(BRM),Isoform0000045(BRM),Isoform0000066(MOM1),Isoform0000075(PI4KA1),Isoform0000076(BTAF1),Isoform0000081(MOR1),Isoform0000095(FAB1B),Isoform0000096(CALS3),Isoform0000102(FAB1B),Isoform0000112(CALS2),Isoform0000114(HAC1),Isoform0000116(CALS1),Isoform0000118(FAB1B),Isoform0000128(ROS1A),Isoform0000141(…	Isoform0008382(DMS3),Isoform0008383(GIL1),Isoform0008384(RNU1),Isoform0008392(STR4),Isoform0008393(HSP90),Isoform0008410(ASR3),Isoform0008411(--),Isoform0008415(RAF1.1),Isoform0008416(UGPA),Isoform0008420(At1g65240),Isoform0008445(POSF21),Isoform0008457(HDA19),Isoform0008458(SCPL24),Isoform0008472(BPC4),Isoform0008477(CTPA1),Isoform0008479(CIPK3),Isoform0008489(--),Isoform0008491(GAT),Isoform0008…	Isoform0016345(--),Isoform0016348(--),Isoform0016352(NAC021),Isoform0016354(At4g28100),Isoform0016365(HO2),Isoform0016367(WRKY70),Isoform0016376(HAT4),Isoform0016378(SDF2),Isoform0016384(GAMMACA2),Isoform0016389(PSBO),Isoform0016404(NAP2),Isoform0016405(APXT),Isoform0016411(GAPA),Isoform0016417(HSA32),Isoform0016418(WHY1),Isoform0016422(At5g47840),Isoform0016423(PAB8),Isoform0016430(Prorsd1),Isof…	Isoform0024381(--),Isoform0024395(CD4B),Isoform0024403(LHCA1),Isoform0024408(PSBT),Isoform0024413(DRM1),Isoform0024420(CP12-1),Isoform0024436(CP12-2),Isoform0024437(--),Isoform0024438(psbW),Isoform0024441(THI1-2),Isoform0024445(UBI11),Isoform0024451(RBG2),Isoform0024456(pKIWI503),Isoform0024458(LHC),Isoform0024475(THI1-2),Isoform0024500(AHP1),Isoform0024507(BG3),Isoform0024521(THI1-1),Isoform0024…	Unigene00100113(At1g65240),Unigene00100117(CRPK1),Unigene00100143(KU80),Unigene00100148(v1g169424),Unigene00100167(CAP10A),Unigene00100170(BHLH35),Unigene00100187(TPKA),Unigene00100199(PRXIIA),Unigene00100212(AN),Unigene00100217(JMJ30),Unigene00100220(COI1),Unigene00100227(TTC27),Unigene00100235(SOBIR1),Unigene00100238(CINV2),Unigene00100246(BON1),Unigene00100247(BON1),Unigene00100257(PTEN2A),Uni…	Unigene00114147(--),Unigene00114149(RABH1E),Unigene00114162(MORC6),Unigene00114188(STN7),Unigene00114199(UBC1),Unigene00114201(NTF6),Unigene00114209(CDKF-4),Unigene00114219(AGO10),Unigene00114220(--),Unigene00114253(At4g10320),Unigene00114264(KRP7),Unigene00114268(ARI2),Unigene00114269(ARI2),Unigene00114270(ARI2),Unigene00114295(HOP2),Unigene00114301(HSF30),Unigene00114304(Os02g0690500),Unigene00…	Unigene0070142(PDF2),Unigene0070144(PDF2),Unigene0070202(CRTISO),Unigene0070237(At5g01110),Unigene0070329(--),Unigene0070424(PHOT2),Unigene0070425(PHOT2),Unigene0070530(MTERF15),Unigene0070646(GFT1),Unigene0070978(WRKY24),Unigene0070979(CSLD4),Unigene0070998(ARFRP1),Unigene0071008(HYP1),Unigene0071046(LET12),Unigene0071052(--),Unigene0071099(SAC3A),Unigene0071105(ABCB21),Unigene0071166(--),Unigen…
GO:0008150	Biological Process	GO:0050896	response to stimulus	13644	Isoform0000007(GRV2),Isoform0000010(ILA),Isoform0000011(SYD),Isoform0000013(SYD),Isoform0000029(PRP8A),Isoform0000035(GLT1),Isoform0000037(GLT1),Isoform0000075(PI4KA1),Isoform0000076(BTAF1),Isoform0000081(MOR1),Isoform0000111(GLT1),Isoform0000114(HAC1),Isoform0000128(ROS1A),Isoform0000158(HAC1),Isoform0000159(THO2),Isoform0000174(DME),Isoform0000181(CALS11),Isoform0000184(CALS12),Isoform0000197(P…	Isoform0006153(PKS4),Isoform0006159(PP5),Isoform0006161(PAO),Isoform0006163(ROPGAP5),Isoform0006164(ATHB-6),Isoform0006165(RSZ23),Isoform0006178(TCP24),Isoform0006179(--),Isoform0006187(GAE3),Isoform0006189(UGPA),Isoform0006199(SHKA),Isoform0006209(WAXY),Isoform0006217(ERF060),Isoform0006224(CCD),Isoform0006225(RCOM_1506700),Isoform0006232(KAS3A),Isoform0006235(NAC078),Isoform0006241(LAC7),Isofor…	Isoform0011887(ACT),Isoform0011890(FAR3),Isoform0011891(ATHB-6),Isoform0011892(FLA1),Isoform0011899(GK-2),Isoform0011902(RLCK176),Isoform0011903(RHF2A),Isoform0011905(ICME),Isoform0011909(UBC),Isoform0011911(NFS2),Isoform0011914(UBI11),Isoform0011917(Os08g0327400),Isoform0011929(MMK1),Isoform0011935(GAD2),Isoform0011946(UVR8),Isoform0011947(AAPT1),Isoform0011948(WAT1),Isoform0011951(At2g25940),Is…	Isoform0016672(RBCS2),Isoform0016674(PAP1),Isoform0016676(AKR4C10),Isoform0016677(RPN5A),Isoform0016682(UPP),Isoform0016683(TFT6),Isoform0016684(PYL2),Isoform0016687(BLH1),Isoform0016691(ARCA),Isoform0016692(BT1),Isoform0016695(TCHQD),Isoform0016697(TPR3),Isoform0016698(FTA),Isoform0016699(MET1),Isoform0016701(BT1),Isoform0016705(RNS2),Isoform0016706(SKP2B),Isoform0016707(HAT4),Isoform0016708(ERF…	Isoform0021549(HSP18.2),Isoform0021554(FAX1),Isoform0021556(At3g02910),Isoform0021559(AIG2LD),Isoform0021565(CURT1B),Isoform0021571(At2g27730),Isoform0021573(ARF),Isoform0021574(At2g30620),Isoform0021575(--),Isoform0021581(RPL13AB),Isoform0021584(CAM53),Isoform0021594(HMGB2),Isoform0021597(NDR1),Isoform0021602(PRXIIB),Isoform0021603(FRAA3),Isoform0021609(RPL24B),Isoform0021611(CPN20),Isoform00216…	Isoform0028493(ABCG11),Isoform0028502(BLH1),Isoform0028513(ADC2),Isoform0028520(BT1),Isoform0028527(YSL3),Isoform0028532(CNGC20),Isoform0028536(OVA9),Isoform0028537(ADC2),Isoform0028556(ARF1),Isoform0028557(ABCC2),Isoform0028559(CUL1),Isoform0028560(ORP1A),Isoform0028564(SKS1),Isoform0028571(LOX1.5),Isoform0028576(CLC-G),Isoform0028578(RFS2),Isoform0028580(HAB1),Isoform0028583(ATG5),Isoform002859…	Unigene00104027(IAA14),Unigene00104032(OsI_19898),Unigene00104048(ATE1),Unigene00104054(MAP70.1),Unigene00104063(msrA),Unigene00104070(INVA),Unigene00104079(GSH1),Unigene00104087(GRV2),Unigene00104119(HSP90),Unigene00104128(CESA1),Unigene00104132(CRRSP55),Unigene00104151(--),Unigene00104156(UNG),Unigene00104163(At5g47570),Unigene00104166(DTX37),Unigene00104186(MAP1A),Unigene00104187(FKBP42),Unige…	Unigene00114523(At5g14170),Unigene00114525(MMS21),Unigene00114531(AIP1-2),Unigene00114556(AAE3),Unigene00114564(IP5P11),Unigene00114571(MPA1),Unigene00114579(SMU1),Unigene00114586(--),Unigene00114591(mcr1),Unigene00114603(IDM1),Unigene00114605(nuo-51),Unigene00114612(bip1),Unigene00114622(SSL2),Unigene00114641(OLE1),Unigene00114644(PIN1),Unigene00114662(CIPK9),Unigene00114669(PLC6),Unigene0011467…	Unigene0042711(MRE11),Unigene0042733(SPBC1539.07c),Unigene0042862(--),Unigene0042871(--),Unigene0042874(SMC3),Unigene0042892(At4g32390),Unigene0042893(At5g25400),Unigene0042964(--),Unigene0043054(--),Unigene0043131(EEF1A1),Unigene0043467(MENB),Unigene0043542(RPT6A),Unigene0043543(RPT6A),Unigene0043553(RGA1),Unigene0043624(GPA1),Unigene0043625(GPA1),Unigene0043629(ARF8),Unigene0043782(qorA),Unigen…	Unigene0095484(CYP734A1),Unigene0095494(SOX),Unigene0095495(SOX),Unigene0095500(ABF4),Unigene0095502(SYT4),Unigene0095508(nrc-2),Unigene0095515(GAMMACA1),Unigene0095517(GAMMACA1),Unigene0095522(PSL5),Unigene0095525(GSH2),Unigene0095529(RAD51D),Unigene0095534(AKT1),Unigene0095549(CAT1),Unigene0095568(RHD3),Unigene0095605(PK),Unigene0095611(APC7),Unigene0095613(FEN1),Unigene0095621(OsI_18044),Unige…
GO:0008150	Biological Process	GO:0051179	localization	9662	Isoform0000007(GRV2),Isoform0000013(SYD),Isoform0000068(VHA-a1),Isoform0000081(MOR1),Isoform0000113(COX2),Isoform0000114(HAC1),Isoform0000121(ABCA1),Isoform0000126(ABCA1),Isoform0000138(ABCA1),Isoform0000142(RRP5),Isoform0000151(ABCA1),Isoform0000155(SPK1),Isoform0000158(HAC1),Isoform0000165(SPK1),Isoform0000181(CALS11),Isoform0000184(CALS12),Isoform0000196(At3g08650),Isoform0000205(CHC2),Isoform…	Isoform0008867(At5g49945),Isoform0008872(TULP1),Isoform0008876(ISPG),Isoform0008886(RCA1),Isoform0008891(At1g71900),Isoform0008900(CAX3),Isoform0008909(AAE3),Isoform0008920(Os04g0602400),Isoform0008923(GAD2),Isoform0008925(GAD),Isoform0008933(DTX27),Isoform0008937(COB),Isoform0008943(CIPK6),Isoform0008952(AHA11),Isoform0008954(OST48),Isoform0008957(At5g08530),Isoform0008965(Gtpbp4),Isoform0008975…	Isoform0017488(GAPC),Isoform0017493(FER2),Isoform0017498(ERF114),Isoform0017504(PEX13),Isoform0017508(SSL5),Isoform0017510(YMF19),Isoform0017511(P4H4),Isoform0017516(PIP1.4),Isoform0017530(--),Isoform0017533(Exosc8),Isoform0017536(LFG4),Isoform0017550(UBI11),Isoform0017557(GGAT2),Isoform0017571(PSBQ),Isoform0017582(LSC30),Isoform0017597(PIP2-7),Isoform0017610(CAB6A),Isoform0017612(GS1-2),Isoform0…	Isoform0026930(PMA4),Isoform0026936(PSBQ),Isoform0026941(UBC24),Isoform0026946(ABCB4),Isoform0026956(ndhH),Isoform0026958(FER),Isoform0026960(Os07g0201100),Isoform0026961(ARF5),Isoform0026964(TOC90),Isoform0026975(At1g60070),Isoform0026977(At1g52360),Isoform0026978(PSBQ),Isoform0026985(PDR1),Isoform0026994(SAMC2),Isoform0026995(--),Isoform0026996(RBOHC),Isoform0027019(CD4B),Isoform0027025(GLR3.6)…	Unigene00105473(DRP3A),Unigene00105502(ACO3),Unigene00105517(ILK1),Unigene00105521(PRA1A1),Unigene00105550(MHX),Unigene00105564(PEX10),Unigene00105566(COG7),Unigene00105587(CAM53),Unigene00105592(VLN5),Unigene00105596(At1g32060),Unigene00105601(SWEET15),Unigene00105605(--),Unigene00105606(FLA21),Unigene00105607(ATP6V0C),Unigene00105656(ARR5),Unigene00105666(SDP1),Unigene00105672(SPBC29A10.12),Uni…	Unigene0013953(VHA-a1),Unigene0013987(ALA9),Unigene0013988(ALA9),Unigene0013989(ALA9),Unigene0013990(ALA11),Unigene0013991(ALA9),Unigene0014053(ABCG11),Unigene0014111(At4g22990),Unigene0014114(At4g22990),Unigene0014119(INT4),Unigene0014120(AMT2),Unigene0014121(AMT2),Unigene0014123(INT4),Unigene0014151(RPT1A),Unigene0014159(IGHMBP2),Unigene0014173(CVA16-2),Unigene0014273(GONST5),Unigene0014386(At3…	Unigene0079425(BAT1),Unigene0079443(AAO),Unigene0079454(MURE),Unigene0079505(DTX32),Unigene0079533(WDL7),Unigene0079537(NRAMP5),Unigene0079539(NRAMP5),Unigene0079551(ATPB),Unigene0079561(DTX15),Unigene0079563(DTX15),Unigene0079571(ABCG15),Unigene0079601(POPTRDRAFT_831870),Unigene0079602(POPTRDRAFT_831870),Unigene0079668(--),Unigene0079672(MHX),Unigene0079674(MHX),Unigene0079721(PME45),Unigene0079…
GO:0008150	Biological Process	GO:0051704	multi-organism process	3331	Isoform0000010(ILA),Isoform0000114(HAC1),Isoform0000158(HAC1),Isoform0000181(CALS11),Isoform0000184(CALS12),Isoform0000211(CALS12),Isoform0000224(CALS12),Isoform0000273(CALS12),Isoform0000437(PDR1),Isoform0000439(EIN2),Isoform0000449(EIN2),Isoform0000483(EIN2),Isoform0000501(EIN2),Isoform0000519(EIN2),Isoform0000558(PDR1),Isoform0000560(PDR1),Isoform0000588(EDM2),Isoform0000594(PDR1),Isoform00005…	Isoform0020091(DIT2),Isoform0020097(PAT1),Isoform0020101(petC1),Isoform0020128(PSBP1),Isoform0020138(CDC48A),Isoform0020144(THIC),Isoform0020153(ATPD),Isoform0020155(UP3),Isoform0020194(THI1),Isoform0020221(HSC80),Isoform0020223(ERF4),Isoform0020225(GSTF9),Isoform0020231(STC),Isoform0020249(At4g02530),Isoform0020259(PP2A1),Isoform0020285(GAPC),Isoform0020286(Os05g0277500),Isoform0020296(SKP20),Is…	Unigene0045761(SG1),Unigene0045803(CSLC4),Unigene0046141(--),Unigene0046303(--),Unigene0046308(VATG1),Unigene0046477(At4g27290),Unigene0048022(--),Unigene0048384(PUB39),Unigene0048809(--),Unigene0048833(WDR5B),Unigene0049585(tef3),Unigene0049741(tef3),Unigene0049756(ABCF5),Unigene0049980(PDR2),Unigene0050027(CDKG-2),Unigene0050698(DEGP1),Unigene0051370(TS1),Unigene0051454(--),Unigene0052122(HSP70…
GO:0008150	Biological Process	GO:0065007	biological regulation	11032	Isoform0000011(SYD),Isoform0000013(SYD),Isoform0000025(BRM),Isoform0000029(PRP8A),Isoform0000030(BRM),Isoform0000045(BRM),Isoform0000066(MOM1),Isoform0000075(PI4KA1),Isoform0000076(BTAF1),Isoform0000081(MOR1),Isoform0000095(FAB1B),Isoform0000096(CALS3),Isoform0000102(FAB1B),Isoform0000110(LDL3),Isoform0000112(CALS2),Isoform0000114(HAC1),Isoform0000116(CALS1),Isoform0000118(FAB1B),Isoform0000128(R…	Isoform0007514(HXK1),Isoform0007523(NTRC),Isoform0007524(SPAPJ696.02),Isoform0007534(NTF3),Isoform0007540(GPA1),Isoform0007547(GAD2),Isoform0007559(PPXII),Isoform0007565(DXR),Isoform0007573(CAX3),Isoform0007582(TDT),Isoform0007588(--),Isoform0007595(FLBR),Isoform0007598(PSBP),Isoform0007615(EBF1),Isoform0007618(COL13),Isoform0007619(SIGE),Isoform0007622(ANL2),Isoform0007634(GLN2),Isoform0007637(C…	Isoform0014860(TFIIB2),Isoform0014868(NTR2),Isoform0014870(--),Isoform0014886(DSP4),Isoform0014887(ANT1),Isoform0014888(UGLYAH),Isoform0014899(PAP1),Isoform0014901(At5g39865),Isoform0014912(POT2),Isoform0014917(At2g30020),Isoform0014927(TUBB1),Isoform0014940(--),Isoform0014941(--),Isoform0014948(GLN1),Isoform0014949(ISPE),Isoform0014951(VDE1),Isoform0014957(MDHG),Isoform0014959(HDT1),Isoform00149…	Isoform0021487(IAA13),Isoform0021492(At2g25060),Isoform0021499(SEP1),Isoform0021505(psaD),Isoform0021510(HSP81-1),Isoform0021511(PSBP1),Isoform0021513(GRXS10),Isoform0021521(HVA22J),Isoform0021524(CAB4),Isoform0021525(ADF2),Isoform0021526(UBC28),Isoform0021532(NQR),Isoform0021536(CAM-1),Isoform0021540(GSK2),Isoform0021552(PSAL),Isoform0021557(LECRK91),Isoform0021559(AIG2LD),Isoform0021561(EIF5A1)…	Isoform0029444(AVP1),Isoform0029451(MAX2A),Isoform0029452(PHOT1),Isoform0029453(AFB2),Isoform0029454(AFB2),Isoform0029456(At5g12850),Isoform0029465(QS),Isoform0029466(CESA2),Isoform0029476(Acin1),Isoform0029479(XRN3),Isoform0029485(AVP1),Isoform0029486(SBT1.6),Isoform0029488(ENY),Isoform0029494(At3g17800),Isoform0029497(At4g33300),Isoform0029498(PAB2),Isoform0029501(BLH1),Isoform0029502(BEL1),Iso…	Unigene00107557(RPN1A),Unigene00107564(SERK2),Unigene00107568(At1g09620),Unigene00107582(MYB3R1),Unigene00107591(At5g08565),Unigene00107615(TIR1),Unigene00107621(At3g52640/At3g52650),Unigene00107623(BAK1),Unigene00107624(CHR24),Unigene00107632(MBD2),Unigene00107633(MBD2),Unigene00107639(LHT1),Unigene00107652(NHX1),Unigene00107653(NHX2),Unigene00107655(ARF1),Unigene00107659(LHCB4.1),Unigene0010766…	Unigene00120241(PER12),Unigene00120248(TIR1),Unigene00120249(eaf6),Unigene00120275(ILL6),Unigene00120278(CCT1),Unigene00120286(NFYB8),Unigene00120300(MPK9),Unigene00120319(APG3),Unigene00120337(SAG21),Unigene00120345(ARF1),Unigene00120350(AL4),Unigene00120361(--),Unigene00120374(--),Unigene00120375(--),Unigene00120378(--),Unigene00120393(GRF3),Unigene00120394(MAP65-6),Unigene00120411(MLO6),Unigen…	Unigene0092123(BHLH66),Unigene0092125(TTM1),Unigene0092137(PSBO),Unigene0092142(ARF19),Unigene0092151(PP2A),Unigene0092154(MAIL3),Unigene0092157(BCA1),Unigene0092175(CP12-1),Unigene0092179(RHF2A),Unigene0092197(PLD1),Unigene0092203(CLPP6),Unigene0092216(SRT2),Unigene0092217(RNS2),Unigene0092219(RAC1),Unigene0092236(AL2),Unigene0092245(CCT1),Unigene0092249(AMPD),Unigene0092259(CAT3),Unigene0092260…
GO:0008150	Biological Process	GO:0071840	cellular component organization or biogenesis	8664	Isoform0000007(GRV2),Isoform0000010(ILA),Isoform0000011(SYD),Isoform0000013(SYD),Isoform0000020(ATXR3),Isoform0000023(ATXR3),Isoform0000025(BRM),Isoform0000030(BRM),Isoform0000045(BRM),Isoform0000050(CSI1),Isoform0000052(CSI1),Isoform0000067(ATXR3),Isoform0000068(VHA-a1),Isoform0000078(Cnot1),Isoform0000080(UPL3),Isoform0000081(MOR1),Isoform0000089(UPL3),Isoform0000091(UPL3),Isoform0000095(FAB1B)…	Isoform0010007(ACA10),Isoform0010015(XPO1),Isoform0010025(ACA8),Isoform0010038(psbD),Isoform0010041(REV),Isoform0010047(SMG7),Isoform0010049(IDM1),Isoform0010055(CARB),Isoform0010070(FER),Isoform0010072(TUBB1),Isoform0010086(OVA7),Isoform0010087(--),Isoform0010093(Gtp-bp),Isoform0010109(GA20OX1),Isoform0010112(TUBA),Isoform0010114(CAT1),Isoform0010115(POR1),Isoform0010116(F26G),Isoform0010118(NHX…	Isoform0018424(GLN1),Isoform0018425(--),Isoform0018430(SAR1A),Isoform0018432(--),Isoform0018433(--),Isoform0018434(CYCLASE2),Isoform0018437(MAD2),Isoform0018452(--),Isoform0018453(CPN20),Isoform0018454(TFT7),Isoform0018455(APX1),Isoform0018457(EXPA7),Isoform0018467(cmbl),Isoform0018471(--),Isoform0018474(NRP2),Isoform0018479(FER2),Isoform0018480(PSBP1),Isoform0018482(MRTO4),Isoform0018491(BBX24),…	Isoform0027086(ARF5),Isoform0027087(XYL1),Isoform0027104(CLC-B),Isoform0027122(At1g62020),Isoform0027134(ARF5),Isoform0027147(PSL5),Isoform0027153(--),Isoform0027154(AGO4A),Isoform0027164(CD4B),Isoform0027170(PSL5),Isoform0027181(HUB1),Isoform0027192(CSI1),Isoform0027199(AGO4),Isoform0027201(AGO4),Isoform0027202(PATL3),Isoform0027205(PERK9),Isoform0027210(APM1),Isoform0027215(LOX6),Isoform0027216…	Unigene00108336(LA1),Unigene00108341(Hsc70-3),Unigene00108347(SEND33),Unigene00108374(SWI3A),Unigene00108405(LAX2),Unigene00108406(ORRM1),Unigene00108415(ISU1),Unigene00108468(PXN),Unigene00108469(PPL1),Unigene00108478(TPS1),Unigene00108483(At2g20420),Unigene00108486(BLH1),Unigene00108487(BLH1),Unigene00108492(UCH2),Unigene00108502(At1g01540),Unigene00108503(At4g34500),Unigene00108529(PBA1),Unige…	Unigene0042393(FTSHI5),Unigene0042437(Nubpl),Unigene0042548(KINUA),Unigene0042555(--),Unigene0042711(MRE11),Unigene0042874(SMC3),Unigene0042902(GLCAT14C),Unigene0042939(4CLL6),Unigene0043049(At5g01460),Unigene0043131(EEF1A1),Unigene0043331(SAT1),Unigene0043542(RPT6A),Unigene0043543(RPT6A),Unigene0043704(--),Unigene0043840(MAP70.2),Unigene0044044(--),Unigene0044077(PDR1),Unigene0044078(ABCG44),Uni…
GO:0008150	Biological Process	GO:0098743	cell aggregation	1	Unigene0020179(At4g02580)
GO:0008150	Biological Process	GO:0098754	detoxification	114	Isoform0000114(HAC1),Isoform0000158(HAC1),Isoform0001909(HMA5),Isoform0002711(LPD2),Isoform0003401(LPD2),Isoform0003498(LPD1),Isoform0004252(LPD2),Isoform0005342(GOR),Isoform0005667(GOR),Isoform0006291(HMA5),Isoform0006310(GOR),Isoform0006579(FLBR),Isoform0007022(LPD1),Isoform0007248(GR1),Isoform0007595(FLBR),Isoform0008095(At3g24170),Isoform0008843(HMA5),Isoform0008910(LPD1),Isoform0010433(At3g2…
GO:0008150	Biological Process	GO:0099531	presynaptic process involved in synaptic transmission	1	Unigene0037427(--)

## Sheet: KEGG
KEGG_A_class	KEGG_B_class	Pathway	19PR (18222)	All (31095)	Pvalue	Qvalue	Pathway ID	Genes_1	Genes_2	Genes_3	Genes_4	Genes_5	Genes_6	Genes_7	K_IDs_1	K_IDs_2	Pathway
Environmental Information Processing	Signal transduction	Plant hormone signal transduction	855	1172	1.418721e-25	2.000397e-23	ko04075	Isoform0000439(EIN2);Isoform0000449(EIN2);Isoform0000483(EIN2);Isoform0000501(EIN2);Isoform0000519(EIN2);Isoform0000933(HAB1);Isoform0000981(NPR1);Isoform0001042(ASK7);Isoform0001146(BAK1);Isoform0001191(BAK1);Isoform0001262(BAK1);Isoform0001344(MYC2);Isoform0001364(COI1);Isoform0001385(TIR1);Isoform0001407(TIR1);Isoform0001517(NPR1);Isoform0001669(BSK7);Isoform0001705(TIR1);Isoform0001714(LAX2);…							K14513+K14513+K14513+K14513+K14513+K14497+K14508+K14502+K13416+K13416+K13416+K13422+K13463+K14485+K14485+K14508+K14500+K14485+K13946+K14514+K14497+K14485+K14485+K13463+K14494+K14515+K14513+K14491+K13422+K14431+K14494+K14503+K14486+K14494+K14494+K13463+K14500+K13422+K14485+K14487+K14486+K13946+K14514+K14514+K14497+K13946+K14494+K13463+K14487+K14431+K14515+K13463+K14514+K14514+K13946+K14491+K14514+…		Plant hormone signal transduction
Metabolism	Global and overview maps	Biosynthesis of secondary metabolites	4798	7566	5.392903e-23	3.801997e-21	ko01110	Isoform0000003(rbcL);Isoform0000004(rbcL);Isoform0000035(GLT1);Isoform0000037(GLT1);Isoform0000109(accD);Isoform0000111(GLT1);Isoform0000134(RE1);Isoform0000463(GLT1);Isoform0000492(rbcL);Isoform0000557(At1g74260);Isoform0000573(GLT1);Isoform0000593(KCS19);Isoform0000656(CHLH);Isoform0000663(GLT1);Isoform0000691(LOX2.1);Isoform0000692(XDH1);Isoform0000728(AAO1);Isoform0000750(AAO1);Isoform0000792…	Isoform0016271(--);Isoform0016304(LPP3);Isoform0016305(At4g17830);Isoform0016335(PNC1);Isoform0016336(TYRAAT2);Isoform0016337(PORB);Isoform0016343(VTC2);Isoform0016351(CM1);Isoform0016408(GPAT4);Isoform0016422(At5g47840);Isoform0016436(HIS3);Isoform0016456(LPP3);Isoform0016471(RBCS1);Isoform0016472(OPR11);Isoform0016485(SMO1-1);Isoform0016496(PSP);Isoform0016497(SSU1);Isoform0016498(CYP710A11);Is…	Unigene0044167(SQE1);Unigene0044196(P5CSB);Unigene0044365(UGT73C4);Unigene0044366(UGT73C4);Unigene0044504(AKHSDH1);Unigene0044506(AKHSDH1);Unigene0044774(IPMSB);Unigene0044965(HPR-A);Unigene0045006(Os06g0675700);Unigene0045022(GA2OX1);Unigene0045106(TKT2);Unigene0045169(AGPS1);Unigene0045230(BACOVA_02659);Unigene0045250(BCAT2);Unigene0045283(MDH);Unigene0045284(MMDH);Unigene0045286(At3g47520);Uni…	Unigene00120659(OPR5);Unigene00120662(IPMSA);Unigene00120720(LKR/SDH);Unigene00120758(At1g31672);Unigene00120776(MAL2);Unigene00120815(BGLU41);Unigene00120816(BGLU41);Unigene00120872(SS3);Unigene0090004(IO);Unigene0090039(metE);Unigene0090041(LPP1);Unigene0090060(PED1);Unigene0090107(PER42);Unigene0090108(htpG);Unigene0090154(POX1);Unigene0090157(AO1);Unigene0090162(Os07g0577700);Unigene0090200(R…				K01601+K01963+K00264+K00264+K01963+K00264+K12447+K00264+K01601+K01952+K00264+K15397+K03403+K00264+K00454+K00106+K09842+K09842+K09842+K09842+K01601+K01640+K00430+K00276+K00549+K12657+K00705+K10775+K00281+K15813+K10775+K00276+K00615+K01115+K15744+K01662+K12657+K00276+K00975+K14682+K00695+K00549+K01176+K15404+K15813+K00232+K00276+K11808+K15813+K09838+K01662+K00928+K01193+K00232+K01835+K00276+K01214+…
K00658+K01188+K01858+K12695+K00791+K00869+K00869+K00873+K09832+K00919+K00873+K00430+K01681+K00695+K00695+K00826+K00826+K01689+K00830+K00789+K01696+K15397+K17069+K04125+K01513+K16055+K15397+K00873+K01803+K01115+K05349+K08658+K01580+K01580+K00703+K01115+K23232+K22912+K00800+K05350+K01647+K01623+K01623+K01697+K00002+K01626+K01807+K13953+K12524+K01738+K00013+K01662+K01662+K01772+K00831+K00031+K00826+…		Biosynthesis of secondary metabolites
Metabolism	Global and overview maps	Metabolic pathways	8929	14545	4.341796e-21	2.040644e-19	ko01100	Isoform0000002(ND4);Isoform0000003(rbcL);Isoform0000004(rbcL);Isoform0000005(ND4);Isoform0000020(ATXR3);Isoform0000023(ATXR3);Isoform0000035(GLT1);Isoform0000037(GLT1);Isoform0000067(ATXR3);Isoform0000068(VHA-a1);Isoform0000075(PI4KA1);Isoform0000095(FAB1B);Isoform0000102(FAB1B);Isoform0000109(accD);Isoform0000111(GLT1);Isoform0000113(COX2);Isoform0000115(ND4);Isoform0000118(FAB1B);Isoform0000134…	Isoform0010712(CYP710A11);Isoform0010716(LYSA1);Isoform0010723(DXR);Isoform0010726(ASP5);Isoform0010728(AAH2);Isoform0010730(PCKA);Isoform0010743(HDH);Isoform0010748(UGD1);Isoform0010749(psbC);Isoform0010750(NIFS1);Isoform0010752(KCS12);Isoform0010753(LPLAT1);Isoform0010771(NFS2);Isoform0010772(APXT);Isoform0010774(GAPB);Isoform0010780(PRO2);Isoform0010798(--);Isoform0010811(ndhH);Isoform0010814(…	Isoform0020457(CAP10A);Isoform0020460(PAP4);Isoform0020481(GSTU1);Isoform0020482(At5g11770);Isoform0020490(At1g08110);Isoform0020499(At2g16790);Isoform0020512(DHAR1);Isoform0020513(CAP10A);Isoform0020520(METK5);Isoform0020528(psbA);Isoform0020532(ACO3);Isoform0020534(APT1);Isoform0020546(PED1);Isoform0020578(CAB6A);Isoform0020597(GPXMC1);Isoform0020608(DHAR2);Isoform0020612(LHCA5);Isoform0020626(…	Unigene0010970(KCS1);Unigene0010988(HPT1);Unigene0010990(--);Unigene0011139(ISPG);Unigene0011149(sA);Unigene0011189(--);Unigene0011192(PLR1);Unigene0011193(ndhA);Unigene0011214(BACOVA_02659);Unigene0011216(--);Unigene0011219(SAL1);Unigene0011271(LHCA5);Unigene0011335(Os03g0216600);Unigene0011363(NFS2);Unigene0011402(OsI_37456);Unigene0011407(IP5P15);Unigene0011436(TYDC1);Unigene0011455(BAM1);Unig…	Unigene0063153(UAH);Unigene0063324(At1g67750);Unigene0063325(At5g63180);Unigene0063327(At3g27400);Unigene0063388(ACLA-2);Unigene0063426(Os03g0617900);Unigene0063453(co-2);Unigene0063565(NDK4);Unigene0063598(FAH);Unigene0063639(UMAG_11400);Unigene0063665(MT-CO3);Unigene0063683(ALG5);Unigene0063692(FRK2);Unigene0063874(DUT);Unigene0063895(PIGF);Unigene0063899(APS2);Unigene0063927(KCS4);Unigene00640…	Unigene00109816(APT1);Unigene00109824(PER18);Unigene00109856(CYP73A13);Unigene00109896(At4g34880);Unigene00109903(CAS1);Unigene00109904(CAS1);Unigene00109949(HEMH);Unigene00109994(CBR1);Unigene00110005(PSBQ2);Unigene00110016(LHC);Unigene00110017(CAB6A);Unigene00110018(CAB13);Unigene00110036(GPAT6);Unigene00110083(PAT1);Unigene00110097(ogdh);Unigene00110103(GAE1);Unigene00110106(cscA);Unigene00110…	Unigene0096783(Os08g0562700);Unigene0096795(At3g55800);Unigene0096798(Atp6v0d1);Unigene0096823(met-2);Unigene0096852(CCT2);Unigene0096859(SPS1);Unigene0096860(SPS1);Unigene0096895(CNBI2500);Unigene0096899(PLA2-III);Unigene0096909(ALDH2);Unigene0096910(ALDH2);Unigene0096924(LTA3);Unigene0096934(YJR096W);Unigene0096939(ATP6V0C);Unigene0096941(pigl);Unigene0096954(ENO1);Unigene0096955(ENO1);Unigene0…	K03881+K01601+K01963+K03881+K22748+K22748+K00264+K00264+K22748+K02154+K00888+K00921+K00921+K01963+K00264+K02261+K03881+K00921+K12447+K00921+K00921+K03881+K00921+K00921+K00921+K03881+K03881+K03881+K05579+K03881+K03881+K22748+K03881+K02111+K03881+K02703+K00264+K02704+K01601+K02689+K02704+K01952+K00264+K00921+K15397+K02689+K03881+K03403+K00264+K00454+K00106+K09680+K03881+K09842+K02111+K02111+K09842+…
K00430+K02434+K02434+K00873+K01240+K01850+K01850+K00549+K01251+K00434+K01803+K00413+K01897+K01897+K02492+K02492+K19073+K19073+K13648+K00430+K00430+K01759+K21888+K22395+K13510+K08907+K13648+K10960+K00261+K07964+K07964+K00422+K00422+K05573+K01673+K02113+K02113+K00106+K01681+K06126+K00827+K05349+K11420+K00083+K23735+K23735+K08744+K00430+K02636+K05289+K02636+K08679+K17725+K02372+K08099+K05359+K00799+…		Metabolic pathways
Organismal Systems	Environmental adaptation	Plant-pathogen interaction	744	1035	1.280616e-19	4.514171e-18	ko04626	Isoform0000499(FLS2);Isoform0000593(KCS19);Isoform0000918(HSC80);Isoform0000948(HSC80);Isoform0001048(CBP);Isoform0001146(BAK1);Isoform0001191(BAK1);Isoform0001262(BAK1);Isoform0001316(RD19A);Isoform0001431(CNGC2);Isoform0001627(CNGC15C);Isoform0001687(WRKY34);Isoform0001826(GLPK);Isoform0001843(HSC80);Isoform0001903(CPK32);Isoform0001938(GLPK);Isoform0002048(CARK1);Isoform0002059(FER);Isoform000…							K13420+K15397+K04079+K04079+K13448+K13416+K13416+K13416+K01373+K05391+K05391+K18835+K00864+K04079+K13412+K00864+K13436+K13436+K13412+K13412+K13412+K18834+K13429+K18875+K13412+K15397+K13412+K13412+K13412+K13412+K13412+K13412+K02183+K04079+K13412+K13412+K13412+K13412+K13412+K13412+K13412+K13412+K15397+K13412+K15397+K13412+K13427+K13412+K13429+K13412+K15397+K15397+K13424+K13430+K13424+K13412+K02183+…		Plant-pathogen interaction
Environmental Information Processing	Signal transduction	MAPK signaling pathway - plant	644	924	9.80724e-13	2.765642e-11	ko04016	Isoform0000439(EIN2);Isoform0000449(EIN2);Isoform0000483(EIN2);Isoform0000499(FLS2);Isoform0000501(EIN2);Isoform0000519(EIN2);Isoform0000933(HAB1);Isoform0001146(BAK1);Isoform0001191(BAK1);Isoform0001262(BAK1);Isoform0001344(MYC2);Isoform0001530(MPK9);Isoform0001740(EIN3);Isoform0001763(HAB1);Isoform0001909(HMA5);Isoform0002019(EBF2);Isoform0002040(EIN2);Isoform0002069(MYC2);Isoform0002312(MYC2);…							K14513+K14513+K14513+K13420+K14513+K14513+K14497+K13416+K13416+K13416+K13422+K20538+K14514+K14497+K17686+K14515+K14513+K13422+K13422+K14514+K14514+K14497+K14515+K14514+K14514+K20538+K20538+K14514+K14497+K14514+K14515+K20772+K13422+K03781+K14497+K14497+K14514+K02183+K14514+K20538+K03781+K14514+K14514+K14497+K14514+K14515+K14514+K13424+K13424+K14514+K20772+K20538+K13422+K20538+K02183+K03781+K14497+…		MAPK signaling pathway - plant
Metabolism	Metabolism of cofactors and vitamins	Porphyrin metabolism	241	311	1.372553e-12	3.225500e-11	ko00860	Isoform0000656(CHLH);Isoform0001881(At5g26710);Isoform0002186(POR1);Isoform0004001(HEME1);Isoform0004076(HEMA1);Isoform0004183(RCCR);Isoform0004658(Os05g0361200);Isoform0004727(HEMA1);Isoform0004880(NYC1);Isoform0004931(HEMA1);Isoform0005047(OVA3);Isoform0005076(HEMA1);Isoform0005185(NYC1);Isoform0005224(OVA3);Isoform0005463(NYC1);Isoform0005633(HEME1);Isoform0005684(NYC1);Isoform0005889(HEMA1);I…							K03403+K01885+K00218+K01599+K02492+K13545+K01772+K02492+K13606+K02492+K01885+K02492+K13606+K01885+K13606+K01599+K13606+K02492+K00231+K13071+K13071+K01772+K03405+K13606+K02257+K00231+K13071+K01845+K00231+K13071+K01885+K13606+K13606+K01698+K00231+K03403+K03403+K00218+K00218+K01845+K01845+K01698+K02257+K10960+K01845+K02257+K13545+K13606+K01599+K00218+K00218+K00228+K03405+K10960+K10960+K18010+K02257+…		Porphyrin metabolism
Metabolism	Metabolism of terpenoids and polyketides	Carotenoid biosynthesis	118	137	2.229124e-12	4.490093e-11	ko00906	Isoform0000728(AAO1);Isoform0000750(AAO1);Isoform0000792(AAO1);Isoform0000851(AAO1);Isoform0001192(Z-ISO);Isoform0001474(ABA2);Isoform0002054(PDS);Isoform0002125(VDE1);Isoform0002371(PDS);Isoform0002937(NCED1);Isoform0003047(PDS);Isoform0003086(CYP97A3);Isoform0003312(PSY1);Isoform0003593(AAO1);Isoform0004156(CYP97A3);Isoform0004177(CCD4);Isoform0004234(CYP97A3);Isoform0004237(PDS);Isoform0004349…							K09842+K09842+K09842+K09842+K15744+K09838+K02293+K09839+K02293+K09840+K02293+K15747+K02291+K09842+K15747+K09840+K15747+K02293+K09840+K09842+K00514+K09837+K06443+K00514+K09838+K02291+K09840+K09843+K00514+K09840+K06444+K02291+K02291+K09843+K02291+K09839+K09842+K09842+K09842+K09842+K09842+K06443+K09839+K09843+K14593+K02291+K02293+K15744+K09839+K09841+K15746+K09841+K09842+K09841+K09841+K09840+K09842+…		Carotenoid biosynthesis
Metabolism	Energy metabolism	Photosynthesis - antenna proteins	152	188	6.271556e-11	1.105362e-09	ko00196	Isoform0016442(CAB6A);Isoform0016598(LHCB4.2);Isoform0017232(LHCB5);Isoform0017320(CAB7);Isoform0017448(LHCB4.1);Isoform0017610(CAB6A);Isoform0017754(CAB7);Isoform0017985(LHCB4.2);Isoform0017991(LHCA6);Isoform0018264(CAB7);Isoform0018309(LHCB3);Isoform0018383(LHCA6);Isoform0019385(CAB21);Isoform0019386(CAB21);Isoform0019434(CAB21);Isoform0019445(LHCB5);Isoform0019458(LHCB4.1);Isoform0019496(CAB1B…							K08907+K08915+K08916+K08908+K08915+K08907+K08908+K08915+K08908+K08908+K08914+K08908+K08912+K08912+K08912+K08916+K08915+K08912+K08909+K08910+K08912+K08915+K08912+K08913+K08909+K08907+K08912+K08913+K08907+K08915+K08913+K08912+K08914+K08912+K08910+K08917+K08915+K08917+K08917+K08907+K08911+K08917+K08912+K08912+K08912+K08913+K08915+K08912+K08908+K08907+K08913+K08910+K08912+K08912+K08909+K08913+K08915+…		Photosynthesis - antenna proteins
Metabolism	Energy metabolism	Photosynthesis	450	648	5.429707e-09	8.506541e-08	ko00195	Isoform0000446(atpA);Isoform0000459(psbA);Isoform0000479(psbB);Isoform0000494(psaA);Isoform0000556(psbB);Isoform0000621(psaA);Isoform0000737(atpA);Isoform0000744(atpA);Isoform0000998(psbB);Isoform0001050(psbC);Isoform0001355(psbB);Isoform0001918(PSBO);Isoform0002112(psbC);Isoform0002156(psaB);Isoform0002388(psbD);Isoform0003174(psbC);Isoform0003577(atpB);Isoform0003789(psbB);Isoform0003850(petB);…							K02111+K02703+K02704+K02689+K02704+K02689+K02111+K02111+K02704+K02705+K02704+K02716+K02705+K02690+K02705+K02705+K02112+K02704+K02635+K02705+K02705+K02704+K02705+K02111+K02112+K02705+K02704+K02704+K02112+K02109+K02717+K02704+K02705+K02704+K02705+K02634+K02111+K02111+K02704+K02706+K02111+K02111+K02705+K02111+K02111+K02705+K02690+K02705+K14332+K02694+K02690+K02115+K02705+K02717+K02712+K02717+K02641+…		Photosynthesis
Metabolism	Metabolism of terpenoids and polyketides	Terpenoid backbone biosynthesis	255	358	4.26404e-07	6.012296e-06	ko00900	Isoform0001219(TKT2);Isoform0001493(Os07g0190000);Isoform0002127(Os07g0190000);Isoform0002533(FTB);Isoform0002801(HMGR2);Isoform0002834(Os07g0190000);Isoform0002896(HMG1);Isoform0003035(HMGR2);Isoform0003254(ISPG);Isoform0003289(HMG3);Isoform0003428(FPS);Isoform0003463(HMGR2);Isoform0004318(ISPS);Isoform0004714(HMGR2);Isoform0004736(AAT1);Isoform0005598(HMGR2);Isoform0005778(HMG3);Isoform0005783(…							K01662+K01662+K01662+K05954+K00021+K01662+K00021+K00021+K03526+K00021+K00787+K00021+K12742+K00021+K00626+K00021+K00021+K05356+K00099+K00626+K01641+K00938+K01662+K05356+K03526+K00099+K01641+K03527+K00099+K00099+K01641+K05906+K00626+K03526+K03527+K14066+K00099+K00099+K03527+K00099+K10960+K01597+K03527+K03526+K03527+K00626+K10960+K05954+K10960+K15889+K00869+K00919+K00099+K00099+K03527+K10960+K13789+…		Terpenoid backbone biosynthesis
Genetic Information Processing	Replication and repair	Homologous recombination	153	206	1.800186e-06	2.307511e-05	ko03440	Isoform0007353(RECA);Isoform0009247(CLSY1);Isoform0010273(brcc3);Isoform0010609(Os08g0175600);Isoform0010744(POLD2);Isoform0010854(brcc3);Isoform0012458(At2g19490);Isoform0014755(--);Isoform0015454(RPA2A);Isoform0017586(RPA2A);Isoform0018630(POLIA);Isoform0019025(POLIA);Isoform0019499(--);Isoform0020408(At4g28440);Isoform0020972(At4g11060);Isoform0023023(POLD4);Isoform0023308(--);Isoform0023650(A…							K03553+K10875+K11864+K02335+K02328+K11864+K03553+K12173+K10739+K10739+K02335+K02335+K20776+K07466+K03111+K03505+K10881+K07466+K10881+K03655+K03655+K03655+K10875+K10875+K10875+K07466+K03165+K02328+K10870+K10875+K10875+K02328+K02328+K03655+K08991+K03165+K03111+K10869+K07466+K10901+K03553+K03553+K03165+K08775+K08775+K20776+K20776+K04728+K02327+K02335+K10728+K10740+K10880+K03165+K03165+K10875+K10875+…		Homologous recombination
Metabolism	Metabolism of other amino acids	Glutathione metabolism	366	542	9.958394e-06	1.170111e-04	ko00480	Isoform0001018(MPA1);Isoform0001024(GGT3);Isoform0001629(GSTF9);Isoform0001733(GGT3);Isoform0001743(MPA1);Isoform0002007(GGT3);Isoform0002454(GST3);Isoform0003141(MPA1);Isoform0003291(G6PD2);Isoform0003416(GGT3);Isoform0003978(G6PD2);Isoform0004125(GGT3);Isoform0004742(GGT3);Isoform0004802(GPXHA-1);Isoform0004813(LAPA2);Isoform0004867(GGT3);Isoform0004979(GGT3);Isoform0005135(GSH1);Isoform0005152…							K01256+K18592+K00799+K18592+K01256+K18592+K00799+K01256+K00036+K18592+K00036+K18592+K18592+K00432+K01255+K18592+K18592+K01919+K01919+K00383+K18592+K00383+K00036+K00383+K18592+K01255+K18592+K21456+K00383+K00036+K00036+K21456+K00036+K01256+K00033+K18592+K00033+K00383+K00031+K00797+K18592+K00033+K00033+K00033+K00797+K00031+K00033+K00434+K00031+K00383+K00031+K00797+K00434+K00031+K00031+K00434+K00033+…		Glutathione metabolism
Metabolism	Lipid metabolism	Linoleic acid metabolism	75	94	1.104167e-05	1.197597e-04	ko00591	Isoform0000691(LOX2.1);Isoform0002268(LOX2.1);Isoform0003956(LOX2.1);Isoform0004992(LOX6);Isoform0006013(LOX2.1);Isoform0007546(LOX2.1);Isoform0009569(LOX2.1);Isoform0010090(LOX2.1);Isoform0019810(LOX2.1);Isoform0020918(LOX2);Isoform0026205(SDP1);Isoform0026253(SDP1);Isoform0026555(SDP1);Isoform0027212(LOX6);Isoform0027215(LOX6);Isoform0027249(LOX6);Isoform0027264(LOX6);Isoform0027357(LOX2.1);Iso…							K00454+K00454+K00454+K00454+K00454+K00454+K00454+K00454+K00454+K00454+K14674+K14674+K14674+K00454+K00454+K00454+K00454+K00454+K00454+K14674+K00454+K00454+K00454+K00454+K00454+K15718+K15718+K15718+K00454+K00454+K00454+K15718+K00454+K15718+K15718+K14674+K15718+K00454+K00454+K14674+K00454+K14674+K14674+K14674+K01047+K01047+K15718+K14674+K14674+K00454+K00454+K00454+K15718+K00454+K14674+K14674+K01047+…		Linoleic acid metabolism
Metabolism	Glycan biosynthesis and metabolism	Other glycan degradation	96	126	2.566992e-05	2.585328e-04	ko00511	Isoform0001816(BGAL17);Isoform0005327(HEXO1);Isoform0005714(HEXO1);Isoform0005928(HEXO3);Isoform0006693(HEXO1);Isoform0006820(HEXO3);Isoform0008030(HEXO3);Isoform0008035(HEXO3);Isoform0008299(FUC1);Isoform0009961(Gba2);Isoform0010523(HEXO2);Isoform0015033(At5g61540);Isoform0017770(HEXO2);Isoform0018621(Gba2);Isoform0018753(Gba2);Isoform0018826(lacZ);Isoform0018949(lacZ);Isoform0018992(lacZ);Isofo…							K12309+K12373+K12373+K12373+K12373+K12373+K12373+K12373+K01206+K17108+K12373+K01444+K12373+K17108+K17108+K01190+K01190+K01190+K17108+K01191+K17108+K01191+K01191+K01191+K01191+K01191+K17108+K01191+K01191+K17108+K17108+K17108+K17108+K17108+K01191+K01190+K01191+K01206+K01206+K01191+K01191+K01191+K01191+K17108+K01191+K01191+K01191+K12373+K12373+K12373+K01444+K01444+K15923+K17108+K01227+K01227+K01227+…		Other glycan degradation
Metabolism	Carbohydrate metabolism	Starch and sucrose metabolism	569	874	3.797538e-05	3.569686e-04	ko00500	Isoform0001064(At1g66250);Isoform0001075(DPE2);Isoform0001263(AGPS1);Isoform0001329(SS);Isoform0001357(AMY3);Isoform0001415(KOR);Isoform0001575(INV*DC4);Isoform0001619(PGMP);Isoform0001709(KOR);Isoform0001752(ISA3);Isoform0001926(AGPS1);Isoform0001945(INV*DC4);Isoform0001957(PGMP);Isoform0002016(SS3);Isoform0002030(At1g64390);Isoform0002110(SBEI);Isoform0002223(GLU3);Isoform0002343(BACOVA_02659);…							K19891+K00705+K00975+K00695+K01176+K01179+K01193+K01835+K01179+K01214+K00975+K01193+K01835+K00703+K01179+K00700+K01179+K05349+K05349+K00700+K01179+K01193+K00975+K05349+K01835+K00975+K00695+K05349+K13679+K01194+K01179+K01810+K05349+K00695+K01835+K01835+K05349+K00703+K01179+K05349+K00695+K05349+K05349+K05349+K05349+K00700+K05349+K01810+K01835+K05349+K01193+K05349+K05349+K01194+K00844+K00844+K19892+…		Starch and sucrose metabolism
Metabolism	Lipid metabolism	alpha-Linolenic acid metabolism	215	311	7.56292e-05	6.664823e-04	ko00592	Isoform0000691(LOX2.1);Isoform0001421(Acx);Isoform0001589(ACX1);Isoform0001762(MFP2);Isoform0001819(ACX1);Isoform0002090(ACX3);Isoform0002268(LOX2.1);Isoform0002465(ACX1);Isoform0002484(DOX1);Isoform0002592(MFP2);Isoform0003462(DOX1);Isoform0003956(LOX2.1);Isoform0004645(LCAT4);Isoform0004856(AIM1);Isoform0004992(LOX6);Isoform0005005(MFP2);Isoform0005533(4CLL5);Isoform0005580(PED1);Isoform0005953…							K00454+K00232+K00232+K10527+K00232+K00232+K00454+K00232+K10529+K10527+K10529+K00454+K22389+K10527+K00454+K10527+K10526+K07513+K10526+K00454+K01723+K07513+K10526+K01723+K00454+K10527+K22389+K05894+K10527+K05894+K00454+K00454+K10528+K07513+K01723+K10528+K07513+K07513+K07513+K00232+K07513+K22389+K05894+K22389+K10528+K18857+K00224+K07513+K18857+K05894+K05894+K18857+K18857+K07513+K00224+K05894+K05894+…		alpha-Linolenic acid metabolism
Metabolism	Lipid metabolism	Cutin, suberine and wax biosynthesis	61	79	0.000396964	3.292464e-03	ko00073	Isoform0001369(CER1);Isoform0002105(CER1);Isoform0002323(HTH);Isoform0002447(CER1);Isoform0002651(CYP86A2);Isoform0002727(CER1);Isoform0003018(CYP86A2);Isoform0003280(CER1);Isoform0003340(HTH);Isoform0003344(CER1);Isoform0004469(HTH);Isoform0004577(CER1);Isoform0004623(CER1);Isoform0004698(CYP86A22);Isoform0005400(CER1);Isoform0006062(CYP86A22);Isoform0010509(CYP94A2);Isoform0011890(FAR3);Isoform…							K15404+K15404+K15403+K15404+K15398+K15404+K15398+K15404+K15403+K15404+K15403+K15404+K15404+K15398+K15404+K15398+K20769+K13356+K15400+K13356+K15404+K13356+K15400+K15398+K15400+K20769+K20769+K15398+K15398+K13356+K13356+K15404+K15400+K15403+K15400+K13356+K17991+K17991+K15404+K13356+K13356+K20769+K15403+K15400+K20495+K15402+K15400+K20495+K21995+K15404+K15404+K17991+K13356+K13356+K13356+K13356+K15403+…		Cutin, suberine and wax biosynthesis
Metabolism	Carbohydrate metabolism	Galactose metabolism	280	421	0.000482106	3.776499e-03	ko00052	Isoform0000134(RE1);Isoform0000888(RFS2);Isoform0001057(RFS1);Isoform0001101(RFS1);Isoform0001223(RFS6);Isoform0001366(RFS2);Isoform0001489(RFS6);Isoform0001575(INV*DC4);Isoform0001619(PGMP);Isoform0001683(RFS6);Isoform0001816(BGAL17);Isoform0001861(RFS6);Isoform0001945(INV*DC4);Isoform0001957(PGMP);Isoform0002340(RFS2);Isoform0002361(RFS6);Isoform0002658(RFS2);Isoform0002671(RFS2);Isoform0002776…							K12447+K06617+K06617+K06617+K06617+K06617+K06617+K01193+K01835+K06617+K12309+K06617+K01193+K01835+K06617+K06617+K06617+K06617+K01193+K01835+K06617+K06617+K01835+K01835+K06617+K00850+K12447+K01835+K01193+K06617+K00850+K00844+K00844+K00850+K06617+K00850+K01193+K00850+K00963+K06617+K01193+K01193+K07407+K07407+K06617+K06617+K06617+K00844+K00844+K06617+K00844+K00963+K00963+K07407+K07407+K06617+K06617+…		Galactose metabolism
Metabolism	Lipid metabolism	Arachidonic acid metabolism	73	98	0.00074913	5.559333e-03	ko00590	Isoform0001024(GGT3);Isoform0001733(GGT3);Isoform0002007(GGT3);Isoform0002824(LKHA4);Isoform0003341(LKHA4);Isoform0003416(GGT3);Isoform0004125(GGT3);Isoform0004742(GGT3);Isoform0004779(LKHA4);Isoform0004802(GPXHA-1);Isoform0004867(GGT3);Isoform0004979(GGT3);Isoform0005596(GGT3);Isoform0006324(GGT3);Isoform0006676(GGT3);Isoform0007909(GGT3);Isoform0008459(GGT3);Isoform0011961(GGT3);Isoform0013523(…							K18592+K18592+K18592+K01254+K01254+K18592+K18592+K18592+K01254+K00432+K18592+K18592+K18592+K18592+K18592+K18592+K18592+K18592+K18592+K18592+K05309+K00432+K00432+K00432+K14674+K14674+K14674+K14674+K15730+K14674+K00432+K01254+K01254+K01254+K05309+K00432+K14674+K14674+K14674+K14674+K00432+K01047+K01047+K18592+K15730+K14674+K14674+K18592+K18592+K00432+K00432+K18592+K00432+K14674+K14674+K01047+K18592+…		Arachidonic acid metabolism
Metabolism	Biosynthesis of other secondary metabolites	Flavone and flavonol biosynthesis	13	13	0.000959404	6.763795e-03	ko00944	Isoform0008326(CYP75B2);Isoform0011774(3GGT);Isoform0013609(3GGT);Unigene0000695(3GGT);Unigene0048360(CYP75B2);Unigene0048361(CYP75B2);Unigene0048363(CYP75B2);Unigene0051366(F3GGT1);Unigene0067650(UGT73E1);Unigene0076166(3GGT);Unigene00105662(3GGT);Unigene00116642(CYP75B2);Unigene00117825(FAOMT)							K05280+K22794+K22794+K22794+K05280+K05280+K05280+K22794+K22771+K22794+K22794+K05280+K13272		Flavone and flavonol biosynthesis
