# Supplementary material for: Identification of NAC Transcription Factors Associated with Leaf Senescence in Clerodendrum japonicum
Source: Int J Mol Sci. 2025 Sep 11;26(18):8846. doi: 10.3390/ijms26188846 (PMC12470089; doi:10.3390/ijms26188846)
Supplement: Supplementary file 1 [file ijms-26-08846-s001.zip › Table S2-Gene detection rate comparison between sequencing technologies.xls]

## Sheet: all.genes.coverGene_stat
sample	Total_Genes	sequenced_Total_Genes(%)
all	117145	117145 (100.00%)
R30-1	117145	94723 (80.86%)
R30-2	117145	95899 (81.86%)
R30-3	117145	94832 (80.95%)
R45-1	117145	94688 (80.83%)
R45-2	117145	96227 (82.14%)
R45-3	117145	94225 (80.43%)
R60-1	117145	93541 (79.85%)
R60-2	117145	92193 (78.70%)
R60-3	117145	94583 (80.74%)
R75-1	117145	93352 (79.69%)
R75-2	117145	94437 (80.62%)
R75-3	117145	94059 (80.29%)
R90-1	117145	95669 (81.67%)
R90-2	117145	93668 (79.96%)
R90-3	117145	96471 (82.35%)
R110-1	117145	95380 (81.42%)
R110-2	117145	94186 (80.40%)
R110-3	117145	93088 (79.46%)
R130-1	117145	93806 (80.08%)
R130-2	117145	93505 (79.82%)
R130-3	117145	93828 (80.10%)
R150-1	117145	93848 (80.11%)
R150-2	117145	94636 (80.79%)
R150-3	117145	93965 (80.21%)
R170-1	117145	89600 (76.49%)
R170-2	117145	89498 (76.40%)
R170-3	117145	90242 (77.03%)
P30-1	117145	91861 (78.42%)
P30-2	117145	91992 (78.53%)
P30-3	117145	91595 (78.19%)
P45-1	117145	91747 (78.32%)
P45-2	117145	93012 (79.40%)
P45-3	117145	92269 (78.76%)
P60-1	117145	90735 (77.46%)
P60-2	117145	90538 (77.29%)
P60-3	117145	91496 (78.10%)
P75-1	117145	91472 (78.08%)
P75-2	117145	90181 (76.98%)
P75-3	117145	91304 (77.94%)
P90-1	117145	91656 (78.24%)
P90-2	117145	92053 (78.58%)
P90-3	117145	91285 (77.92%)
P110-1	117145	91754 (78.33%)
P110-2	117145	93252 (79.60%)
P110-3	117145	91715 (78.29%)
P130-1	117145	91589 (78.18%)
P130-2	117145	91828 (78.39%)
P130-3	117145	92711 (79.14%)
P150-1	117145	92678 (79.11%)
P150-2	117145	91731 (78.31%)
P150-3	117145	92252 (78.75%)
P170-1	117145	89646 (76.53%)
P170-2	117145	91473 (78.09%)
P170-3	117145	91965 (78.51%)
