# Supplementary material for: Identification of NAC Transcription Factors Associated with Leaf Senescence in Clerodendrum japonicum
Source: Int J Mol Sci. 2025 Sep 11;26(18):8846. doi: 10.3390/ijms26188846 (PMC12470089; doi:10.3390/ijms26188846)
Supplement: Supplementary file 1 [file ijms-26-08846-s001.zip › Table S3-Read mapping statistics.xls]

## Sheet: all.align_stat
Sample	Total	Unmapped(%)	Unique_Mapped(%)	Multiple_Mapped(%)	Total_Mapped(%)
R30-1	38982444	881733 (2.26%)	7469660 (19.16%)	30631051 (78.58%)	38100711 (97.74%)
R30-2	41302138	992156 (2.40%)	8207320 (19.87%)	32102662 (77.73%)	40309982 (97.60%)
R30-3	36513924	883946 (2.42%)	7068765 (19.36%)	28561213 (78.22%)	35629978 (97.58%)
R45-1	38109190	875961 (2.30%)	6956021 (18.25%)	30277208 (79.45%)	37233229 (97.70%)
R45-2	42128290	991421 (2.35%)	7606090 (18.05%)	33530779 (79.59%)	41136869 (97.65%)
R45-3	38482686	857227 (2.23%)	7119487 (18.50%)	30505972 (79.27%)	37625459 (97.77%)
R60-1	35883844	853512 (2.38%)	6674986 (18.60%)	28355346 (79.02%)	35030332 (97.62%)
R60-2	35859904	748552 (2.09%)	6392403 (17.83%)	28718949 (80.09%)	35111352 (97.91%)
R60-3	43159240	950456 (2.20%)	7327980 (16.98%)	34880804 (80.82%)	42208784 (97.80%)
R75-1	37555402	836818 (2.23%)	6726344 (17.91%)	29992240 (79.86%)	36718584 (97.77%)
R75-2	42730372	955631 (2.24%)	7447065 (17.43%)	34327676 (80.34%)	41774741 (97.76%)
R75-3	39232482	804133 (2.05%)	6524149 (16.63%)	31904200 (81.32%)	38428349 (97.95%)
R90-1	40867004	960086 (2.35%)	7645852 (18.71%)	32261066 (78.94%)	39906918 (97.65%)
R90-2	36505214	847639 (2.32%)	6783448 (18.58%)	28874127 (79.10%)	35657575 (97.68%)
R90-3	43024796	1039499 (2.42%)	7768195 (18.06%)	34217102 (79.53%)	41985297 (97.58%)
R110-1	41429246	973858 (2.35%)	7539009 (18.20%)	32916379 (79.45%)	40455388 (97.65%)
R110-2	42512482	1020474 (2.40%)	8195124 (19.28%)	33296884 (78.32%)	41492008 (97.60%)
R110-3	36085408	794578 (2.20%)	6707735 (18.59%)	28583095 (79.21%)	35290830 (97.80%)
R130-1	37159600	872388 (2.35%)	7401631 (19.92%)	28885581 (77.73%)	36287212 (97.65%)
R130-2	37221484	893271 (2.40%)	7254032 (19.49%)	29074181 (78.11%)	36328213 (97.60%)
R130-3	36439084	859205 (2.36%)	7173118 (19.69%)	28406761 (77.96%)	35579879 (97.64%)
R150-1	41927766	976251 (2.33%)	7976394 (19.02%)	32975121 (78.65%)	40951515 (97.67%)
R150-2	41486998	973331 (2.35%)	7928347 (19.11%)	32585320 (78.54%)	40513667 (97.65%)
R150-3	39039862	916437 (2.35%)	7628946 (19.54%)	30494479 (78.11%)	38123425 (97.65%)
R170-1	40118652	1120496 (2.79%)	8541416 (21.29%)	30456740 (75.92%)	38998156 (97.21%)
R170-2	35822792	949872 (2.65%)	7171842 (20.02%)	27701078 (77.33%)	34872920 (97.35%)
R170-3	38143164	1047258 (2.75%)	7875016 (20.65%)	29220890 (76.61%)	37095906 (97.25%)
P30-1	39299232	1104294 (2.81%)	8040615 (20.46%)	30154323 (76.73%)	38194938 (97.19%)
P30-2	36208634	895791 (2.47%)	6756358 (18.66%)	28556485 (78.87%)	35312843 (97.53%)
P30-3	38158714	1053937 (2.76%)	7879566 (20.65%)	29225211 (76.59%)	37104777 (97.24%)
P45-1	37755886	922069 (2.44%)	6879774 (18.22%)	29954043 (79.34%)	36833817 (97.56%)
P45-2	41478144	1102219 (2.66%)	8139831 (19.62%)	32236094 (77.72%)	40375925 (97.34%)
P45-3	36493240	925386 (2.54%)	6844044 (18.75%)	28723810 (78.71%)	35567854 (97.46%)
P60-1	36797366	941024 (2.56%)	6963300 (18.92%)	28893042 (78.52%)	35856342 (97.44%)
P60-2	40570674	949258 (2.34%)	7271880 (17.92%)	32349536 (79.74%)	39621416 (97.66%)
P60-3	43185698	1046901 (2.42%)	8150563 (18.87%)	33988234 (78.70%)	42138797 (97.58%)
P75-1	43108134	1097122 (2.55%)	8443164 (19.59%)	33567848 (77.87%)	42011012 (97.45%)
P75-2	38277744	966593 (2.53%)	7547213 (19.72%)	29763938 (77.76%)	37311151 (97.47%)
P75-3	42003532	1110081 (2.64%)	8656122 (20.61%)	32237329 (76.75%)	40893451 (97.36%)
P90-1	39627062	972069 (2.45%)	7663352 (19.34%)	30991641 (78.21%)	38654993 (97.55%)
P90-2	37809470	948153 (2.51%)	7334328 (19.40%)	29526989 (78.09%)	36861317 (97.49%)
P90-3	36669672	938071 (2.56%)	7310368 (19.94%)	28421233 (77.51%)	35731601 (97.44%)
P110-1	37719558	1054916 (2.80%)	7114779 (18.86%)	29549863 (78.34%)	36664642 (97.20%)
P110-2	43211816	1103601 (2.55%)	8323443 (19.26%)	33784772 (78.18%)	42108215 (97.45%)
P110-3	39417468	1045207 (2.65%)	7645791 (19.40%)	30726470 (77.95%)	38372261 (97.35%)
P130-1	36079098	910763 (2.52%)	6972731 (19.33%)	28195604 (78.15%)	35168335 (97.48%)
P130-2	37158866	1145064 (3.08%)	7298375 (19.64%)	28715427 (77.28%)	36013802 (96.92%)
P130-3	38420570	1042488 (2.71%)	7525798 (19.59%)	29852284 (77.70%)	37378082 (97.29%)
P150-1	42077408	1127121 (2.68%)	8427138 (20.03%)	32523149 (77.29%)	40950287 (97.32%)
P150-2	37315656	970894 (2.60%)	7259218 (19.45%)	29085544 (77.94%)	36344762 (97.40%)
P150-3	37586136	1055335 (2.81%)	7638103 (20.32%)	28892698 (76.87%)	36530801 (97.19%)
P170-1	38020814	960253 (2.53%)	7609103 (20.01%)	29451458 (77.46%)	37060561 (97.47%)
P170-2	42603904	1114367 (2.62%)	8723627 (20.48%)	32765910 (76.91%)	41489537 (97.38%)
P170-3	43211320	1127735 (2.61%)	8212052 (19.00%)	33871533 (78.39%)	42083585 (97.39%)
