# Supplementary material for: Identification of NAC Transcription Factors Associated with Leaf Senescence in Clerodendrum japonicum
Source: Int J Mol Sci. 2025 Sep 11;26(18):8846. doi: 10.3390/ijms26188846 (PMC12470089; doi:10.3390/ijms26188846)
Supplement: Supplementary file 1 [file ijms-26-08846-s001.zip › Table S4 -Classification of predicted transcription factors.xlsx]

## Sheet: Table 4 R.expression.annot
Prediction of transcription factors for all genes in the R line
id	TF_family
Isoform0000192	MYB_related
Isoform0000227	MYB_related
Isoform0000253	MYB_related
Isoform0000334	MYB_related
Isoform0000470	SAP
Isoform0000634	NF-YC
Isoform0000643	Trihelix
Isoform0000668	ARF
Isoform0000678	MYB
Isoform0000684	MYB
Isoform0000745	MYB
Isoform0000746	ARF
Isoform0000762	ARF
Isoform0000942	bZIP
Isoform0000974	EIL
Isoform0001055	FAR1
Isoform0001168	NAC
Isoform0001290	EIL
Isoform0001313	bHLH
Isoform0001344	bHLH
Isoform0001382	ERF
Isoform0001386	SAP
Isoform0001439	SAP
Isoform0001478	Trihelix
Isoform0001542	bHLH
Isoform0001604	GRAS
Isoform0001616	ERF
Isoform0001617	SAP
Isoform0001687	WRKY
Isoform0001697	bHLH
Isoform0001723	MYB_related
Isoform0001740	EIL
Isoform0001741	ARR-B
Isoform0001755	SAP
Isoform0001766	MYB
Isoform0001777	MYB_related
Isoform0001884	ERF
Isoform0001925	TCP
Isoform0001951	SAP
Isoform0001962	Trihelix
Isoform0001972	FAR1
Isoform0001975	GRAS
Isoform0002035	MYB_related
Isoform0002038	SAP
Isoform0002049	ARR-B
Isoform0002076	bZIP
Isoform0002086	GRAS
Isoform0002169	GRAS
Isoform0002173	GRAS
Isoform0002182	bZIP
Isoform0002183	SAP
Isoform0002189	GRAS
Isoform0002207	GRAS
Isoform0002214	TCP
Isoform0002230	bHLH
Isoform0002312	bHLH
Isoform0002379	WRKY
Isoform0002380	B3
Isoform0002425	ARF
Isoform0002449	EIL
Isoform0002481	GRAS
Isoform0002544	bZIP
Isoform0002550	Trihelix
Isoform0002561	WRKY
Isoform0002569	EIL
Isoform0002595	FAR1
Isoform0002660	FAR1
Isoform0002696	GRAS
Isoform0002742	E2F/DP
Isoform0002794	bZIP
Isoform0002808	bHLH
Isoform0002841	GRAS
Isoform0002842	bZIP
Isoform0002866	FAR1
Isoform0002898	bHLH
Isoform0002915	MYB
Isoform0002931	bHLH
Isoform0002990	NAC
Isoform0003020	EIL
Isoform0003037	B3
Isoform0003038	GRAS
Isoform0003039	EIL
Isoform0003055	Trihelix
Isoform0003089	GRAS
Isoform0003106	SAP
Isoform0003112	TCP
Isoform0003175	ARR-B
Isoform0003207	TCP
Isoform0003209	EIL
Isoform0003230	MYB
Isoform0003285	FAR1
Isoform0003296	AP2
Isoform0003333	EIL
Isoform0003343	FAR1
Isoform0003350	GRAS
Isoform0003351	GRAS
Isoform0003408	ARR-B
Isoform0003409	NAC
Isoform0003419	TCP
Isoform0003527	bHLH
Isoform0003556	G2-like
Isoform0003645	TCP
Isoform0003675	BBR-BPC
Isoform0003707	GRAS
Isoform0003756	MYB_related
Isoform0003763	EIL
Isoform0003781	EIL
Isoform0003805	SAP
Isoform0003821	AP2
Isoform0003871	SAP
Isoform0003891	bHLH
Isoform0003897	GRAS
Isoform0003904	MYB_related
Isoform0003913	EIL
Isoform0003944	NAC
Isoform0003959	MYB_related
Isoform0003963	bHLH
Isoform0004032	WRKY
Isoform0004080	bHLH
Isoform0004100	EIL
Isoform0004103	MYB_related
Isoform0004107	ERF
Isoform0004113	TCP
Isoform0004121	GRAS
Isoform0004139	EIL
Isoform0004193	WRKY
Isoform0004196	ERF
Isoform0004291	SAP
Isoform0004306	VOZ
Isoform0004338	NAC
Isoform0004363	GRAS
Isoform0004427	SAP
Isoform0004442	GRAS
Isoform0004459	GRAS
Isoform0004489	GRAS
Isoform0004501	bZIP
Isoform0004518	EIL
Isoform0004528	NAC
Isoform0004540	WRKY
Isoform0004616	VOZ
Isoform0004617	NAC
Isoform0004637	GRAS
Isoform0004664	FAR1
Isoform0004692	GRAS
Isoform0004755	VOZ
Isoform0004762	B3
Isoform0004789	WRKY
Isoform0004795	G2-like
Isoform0004814	E2F/DP
Isoform0004866	GRAS
Isoform0004882	MYB_related
Isoform0004913	GRAS
Isoform0004928	EIL
Isoform0004938	NAC
Isoform0004947	WRKY
Isoform0004950	NAC
Isoform0004955	WRKY
Isoform0004982	GRAS
Isoform0005026	ARR-B
Isoform0005031	NAC
Isoform0005058	bZIP
Isoform0005064	bHLH
Isoform0005067	WRKY
Isoform0005075	bZIP
Isoform0005086	WRKY
Isoform0005108	ERF
Isoform0005133	SAP
Isoform0005159	EIL
Isoform0005167	VOZ
Isoform0005197	bHLH
Isoform0005199	WRKY
Isoform0005230	EIL
Isoform0005240	bZIP
Isoform0005271	WRKY
Isoform0005310	VOZ
Isoform0005313	TCP
Isoform0005391	MYB_related
Isoform0005393	WRKY
Isoform0005438	MYB_related
Isoform0005440	VOZ
Isoform0005442	bHLH
Isoform0005453	NAC
Isoform0005474	GRAS
Isoform0005478	WRKY
Isoform0005480	NAC
Isoform0005497	ERF
Isoform0005539	GRAS
Isoform0005612	SRS
Isoform0005673	NAC
Isoform0005728	SAP
Isoform0005763	AP2
Isoform0005776	SAP
Isoform0005784	MYB_related
Isoform0005854	VOZ
Isoform0005855	EIL
Isoform0005864	BBR-BPC
Isoform0005877	WRKY
Isoform0005891	NAC
Isoform0005892	NF-YC
Isoform0005912	WRKY
Isoform0005919	bHLH
Isoform0005930	bHLH
Isoform0005934	TCP
Isoform0005947	ARR-B
Isoform0005954	NAC
Isoform0006039	AP2
Isoform0006040	NAC
Isoform0006052	ARR-B
Isoform0006075	NAC
Isoform0006078	SAP
Isoform0006079	NAC
Isoform0006093	NAC
Isoform0006104	SAP
Isoform0006126	bHLH
Isoform0006154	GRAS
Isoform0006178	TCP
Isoform0006180	NF-YC
Isoform0006184	WRKY
Isoform0006217	ERF
Isoform0006235	NAC
Isoform0006240	MYB_related
Isoform0006244	ERF
Isoform0006257	ERF
Isoform0006260	BBR-BPC
Isoform0006263	EIL
Isoform0006279	bZIP
Isoform0006286	VOZ
Isoform0006327	WRKY
Isoform0006368	bHLH
Isoform0006394	ERF
Isoform0006407	EIL
Isoform0006419	WRKY
Isoform0006430	MYB
Isoform0006503	GRAS
Isoform0006542	GRAS
Isoform0006572	bZIP
Isoform0006573	bHLH
Isoform0006580	SAP
Isoform0006596	GRAS
Isoform0006609	WRKY
Isoform0006626	MYB_related
Isoform0006678	GRAS
Isoform0006707	TCP
Isoform0006712	B3
Isoform0006734	NAC
Isoform0006737	G2-like
Isoform0006771	bHLH
Isoform0006782	bHLH
Isoform0006788	ERF
Isoform0006821	WRKY
Isoform0006886	GRAS
Isoform0006904	MYB_related
Isoform0006910	SAP
Isoform0006918	bHLH
Isoform0006921	WRKY
Isoform0006942	GRAS
Isoform0006950	GRAS
Isoform0006951	B3
Isoform0006980	GRAS
Isoform0006994	bZIP
Isoform0007030	SAP
Isoform0007114	bZIP
Isoform0007126	GRAS
Isoform0007137	NF-YC
Isoform0007147	G2-like
Isoform0007153	BBR-BPC
Isoform0007174	WRKY
Isoform0007178	SAP
Isoform0007190	ERF
Isoform0007239	WRKY
Isoform0007242	bHLH
Isoform0007251	bZIP
Isoform0007253	WRKY
Isoform0007255	bHLH
Isoform0007264	bZIP
Isoform0007319	GRAS
Isoform0007349	G2-like
Isoform0007371	MYB_related
Isoform0007400	bHLH
Isoform0007408	VOZ
Isoform0007417	bHLH
Isoform0007422	G2-like
Isoform0007431	ERF
Isoform0007451	ERF
Isoform0007454	GRAS
Isoform0007597	B3
Isoform0007607	ERF
Isoform0007618	CO-like
Isoform0007642	NAC
Isoform0007711	WRKY
Isoform0007722	WRKY
Isoform0007746	MYB_related
Isoform0007763	WRKY
Isoform0007782	SAP
Isoform0007834	WRKY
Isoform0007865	MYB
Isoform0007894	GRAS
Isoform0007900	BBR-BPC
Isoform0007944	bZIP
Isoform0007956	ERF
Isoform0007974	MYB_related
Isoform0008001	SAP
Isoform0008021	MYB_related
Isoform0008055	bHLH
Isoform0008071	Trihelix
Isoform0008073	bHLH
Isoform0008085	GRAS
Isoform0008092	BBR-BPC
Isoform0008102	TCP
Isoform0008112	GRAS
Isoform0008150	Trihelix
Isoform0008163	WRKY
Isoform0008219	AP2
Isoform0008222	bHLH
Isoform0008231	GeBP
Isoform0008283	bZIP
Isoform0008310	GRAS
Isoform0008348	B3
Isoform0008378	B3
Isoform0008421	SAP
Isoform0008445	bZIP
Isoform0008472	BBR-BPC
Isoform0008480	B3
Isoform0008541	EIL
Isoform0008544	SAP
Isoform0008586	GRAS
Isoform0008655	WRKY
Isoform0008710	G2-like
Isoform0008804	TCP
Isoform0008809	NAC
Isoform0008835	GeBP
Isoform0008840	GRAS
Isoform0008935	GeBP
Isoform0008958	MYB_related
Isoform0008971	bZIP
Isoform0008985	SAP
Isoform0008995	NF-YB
Isoform0009066	bZIP
Isoform0009069	bZIP
Isoform0009081	GRAS
Isoform0009164	bHLH
Isoform0009309	ARF
Isoform0009375	ARF
Isoform0009415	ARF
Isoform0009432	ARF
Isoform0009571	B3
Isoform0009720	SAP
Isoform0009785	ARF
Isoform0009812	SAP
Isoform0009865	ARF
Isoform0009907	MYB_related
Isoform0009908	MYB_related
Isoform0010029	B3
Isoform0010035	ARF
Isoform0010044	GRAS
Isoform0010075	VOZ
Isoform0010095	bHLH
Isoform0010103	GRF
Isoform0010198	ERF
Isoform0010353	GRAS
Isoform0010359	bHLH
Isoform0010380	SAP
Isoform0010394	bHLH
Isoform0010420	GRAS
Isoform0010423	bZIP
Isoform0010539	bHLH
Isoform0010599	SAP
Isoform0010605	bHLH
Isoform0010636	bZIP
Isoform0010637	WRKY
Isoform0010648	bZIP
Isoform0010652	SAP
Isoform0010699	BBR-BPC
Isoform0010746	GRAS
Isoform0010747	WRKY
Isoform0010756	MYB_related
Isoform0010820	WRKY
Isoform0010835	SAP
Isoform0010860	SAP
Isoform0010890	bZIP
Isoform0010933	NAC
Isoform0010963	GRAS
Isoform0011050	ERF
Isoform0011094	G2-like
Isoform0011101	CO-like
Isoform0011118	NAC
Isoform0011144	EIL
Isoform0011213	Trihelix
Isoform0011238	TCP
Isoform0011270	G2-like
Isoform0011335	TCP
Isoform0011342	MYB
Isoform0011393	bHLH
Isoform0011434	G2-like
Isoform0011438	SBP
Isoform0011450	bHLH
Isoform0011451	Trihelix
Isoform0011525	bZIP
Isoform0011539	bHLH
Isoform0011541	Trihelix
Isoform0011590	WRKY
Isoform0011594	MYB
Isoform0011698	bZIP
Isoform0011701	MYB_related
Isoform0011724	ERF
Isoform0011726	G2-like
Isoform0011809	SAP
Isoform0011830	bHLH
Isoform0011857	ERF
Isoform0011928	G2-like
Isoform0011975	bZIP
Isoform0011981	bZIP
Isoform0011993	EIL
Isoform0012000	ERF
Isoform0012047	MYB
Isoform0012093	MYB_related
Isoform0012112	SAP
Isoform0012146	TCP
Isoform0012163	G2-like
Isoform0012225	GRAS
Isoform0012228	RAV
Isoform0012247	ERF
Isoform0012291	SAP
Isoform0012292	WRKY
Isoform0012300	G2-like
Isoform0012347	GeBP
Isoform0012350	GRF
Isoform0012358	BBR-BPC
Isoform0012378	SAP
Isoform0012461	CO-like
Isoform0012484	bHLH
Isoform0012534	G2-like
Isoform0012615	SAP
Isoform0012625	G2-like
Isoform0012687	MYB_related
Isoform0012776	S1Fa-like
Isoform0012804	MYB_related
Isoform0012847	ERF
Isoform0012867	ERF
Isoform0012878	MYB_related
Isoform0012906	bZIP
Isoform0012908	bHLH
Isoform0012934	GeBP
Isoform0012970	WRKY
Isoform0012996	G2-like
Isoform0013053	NAC
Isoform0013059	NAC
Isoform0013077	MYB_related
Isoform0013086	MYB_related
Isoform0013088	WRKY
Isoform0013181	GeBP
Isoform0013249	BBR-BPC
Isoform0013271	BBR-BPC
Isoform0013273	MYB_related
Isoform0013281	bZIP
Isoform0013288	bHLH
Isoform0013291	ERF
Isoform0013296	G2-like
Isoform0013301	SAP
Isoform0013342	Trihelix
Isoform0013384	TCP
Isoform0013436	G2-like
Isoform0013456	bZIP
Isoform0013478	WRKY
Isoform0013483	MYB
Isoform0013549	SAP
Isoform0013569	bZIP
Isoform0013613	SAP
Isoform0013614	bHLH
Isoform0013626	SAP
Isoform0013691	ZF-HD
Isoform0013704	GeBP
Isoform0013709	bZIP
Isoform0013721	bZIP
Isoform0013789	G2-like
Isoform0013794	GeBP
Isoform0013796	NF-YC
Isoform0013799	SAP
Isoform0013835	MYB
Isoform0013839	SAP
Isoform0013865	GeBP
Isoform0013884	RAV
Isoform0013892	MYB_related
Isoform0013897	B3
Isoform0013906	FAR1
Isoform0013950	MYB
Isoform0013957	MIKC
Isoform0013960	SAP
Isoform0013962	GeBP
Isoform0013996	bZIP
Isoform0014013	bZIP
Isoform0014028	NF-YC
Isoform0014144	NF-YA
Isoform0014145	TCP
Isoform0014150	TCP
Isoform0014188	ZF-HD
Isoform0014237	RAV
Isoform0014241	bHLH
Isoform0014270	BBR-BPC
Isoform0014325	G2-like
Isoform0014329	TCP
Isoform0014364	NF-YB
Isoform0014389	NAC
Isoform0014390	ERF
Isoform0014433	NF-YA
Isoform0014442	BBR-BPC
Isoform0014462	NAC
Isoform0014467	G2-like
Isoform0014478	Trihelix
Isoform0014488	SAP
Isoform0014525	bZIP
Isoform0014526	WRKY
Isoform0014616	MYB
Isoform0014633	NAC
Isoform0014642	bHLH
Isoform0014686	bZIP
Isoform0014712	G2-like
Isoform0014778	SAP
Isoform0014779	SAP
Isoform0014789	NAC
Isoform0014799	NAC
Isoform0014801	ERF
Isoform0014839	G2-like
Isoform0014929	SAP
Isoform0014933	MYB_related
Isoform0014967	NF-YA
Isoform0015035	MYB_related
Isoform0015046	NAC
Isoform0015047	NAC
Isoform0015054	bHLH
Isoform0015089	G2-like
Isoform0015116	bZIP
Isoform0015139	EIL
Isoform0015160	G2-like
Isoform0015191	Trihelix
Isoform0015212	TCP
Isoform0015238	SAP
Isoform0015250	NAC
Isoform0015268	NF-YC
Isoform0015289	NAC
Isoform0015294	ERF
Isoform0015320	bHLH
Isoform0015362	TCP
Isoform0015378	WRKY
Isoform0015400	bHLH
Isoform0015428	MYB
Isoform0015438	NF-YC
Isoform0015474	ERF
Isoform0015482	ERF
Isoform0015485	SAP
Isoform0015509	SAP
Isoform0015518	SAP
Isoform0015547	CO-like
Isoform0015552	GeBP
Isoform0015562	ERF
Isoform0015644	MYB
Isoform0015660	G2-like
Isoform0015676	Trihelix
Isoform0015756	Trihelix
Isoform0015765	bZIP
Isoform0015802	bHLH
Isoform0015804	SAP
Isoform0015806	bZIP
Isoform0015822	BBR-BPC
Isoform0015845	MYB_related
Isoform0015860	MYB
Isoform0015867	ERF
Isoform0015870	NAC
Isoform0015900	G2-like
Isoform0015912	EIL
Isoform0015918	bZIP
Isoform0015928	FAR1
Isoform0015941	MYB
Isoform0015944	MYB
Isoform0015948	ERF
Isoform0015977	DBB
Isoform0016032	NAC
Isoform0016043	NF-YA
Isoform0016050	WRKY
Isoform0016072	Whirly
Isoform0016119	NF-YC
Isoform0016133	MIKC
Isoform0016146	EIL
Isoform0016180	SRS
Isoform0016208	bZIP
Isoform0016214	FAR1
Isoform0016219	bHLH
Isoform0016285	G2-like
Isoform0016308	WRKY
Isoform0016352	NAC
Isoform0016367	WRKY
Isoform0016418	Whirly
Isoform0016443	FAR1
Isoform0016476	MYB_related
Isoform0016515	ERF
Isoform0016589	bZIP
Isoform0016645	DBB
Isoform0016654	TCP
Isoform0016669	Trihelix
Isoform0016673	bHLH
Isoform0016691	SAP
Isoform0016708	ERF
Isoform0016748	MYB_related
Isoform0016750	WRKY
Isoform0016754	MYB
Isoform0016770	NAC
Isoform0016878	NF-YB
Isoform0016884	ZF-HD
Isoform0016922	NF-YB
Isoform0016932	bZIP
Isoform0016951	bZIP
Isoform0016958	ERF
Isoform0016975	NAC
Isoform0017013	NAC
Isoform0017028	MYB
Isoform0017036	NF-YC
Isoform0017113	SAP
Isoform0017122	WRKY
Isoform0017150	TCP
Isoform0017171	Trihelix
Isoform0017180	WRKY
Isoform0017189	NF-YC
Isoform0017264	bZIP
Isoform0017275	bHLH
Isoform0017277	ERF
Isoform0017298	bHLH
Isoform0017308	SAP
Isoform0017376	MYB
Isoform0017400	Nin-like
Isoform0017413	YABBY
Isoform0017439	bHLH
Isoform0017473	MYB_related
Isoform0017483	Trihelix
Isoform0017498	ERF
Isoform0017569	MYB
Isoform0017642	NAC
Isoform0017666	NAC
Isoform0017676	LBD
Isoform0017830	MYB_related
Isoform0017921	MYB
Isoform0017934	NAC
Isoform0017971	WRKY
Isoform0018006	NAC
Isoform0018019	MYB_related
Isoform0018035	bHLH
Isoform0018061	bHLH
Isoform0018075	TCP
Isoform0018116	bHLH
Isoform0018205	FAR1
Isoform0018210	NAC
Isoform0018286	bHLH
Isoform0018307	bHLH
Isoform0018405	MYB
Isoform0018450	MYB_related
Isoform0018456	NAC
Isoform0018491	DBB
Isoform0018546	ARF
Isoform0018673	FAR1
Isoform0018784	SBP
Isoform0018859	SBP
Isoform0018902	FAR1
Isoform0018923	ARF
Isoform0019015	ARF
Isoform0019040	MYB
Isoform0019101	ARF
Isoform0019140	SAP
Isoform0019157	SBP
Isoform0019191	MYB
Isoform0019213	SBP
Isoform0019307	ARF
Isoform0019340	SBP
Isoform0019343	MYB_related
Isoform0019351	B3
Isoform0019352	SAP
Isoform0019373	ERF
Isoform0019375	bZIP
Isoform0019389	bHLH
Isoform0019408	MYB_related
Isoform0019517	ERF
Isoform0019529	NAC
Isoform0019570	ERF
Isoform0019575	ERF
Isoform0019586	M_type
Isoform0019617	ERF
Isoform0019666	NAC
Isoform0019713	NF-YC
Isoform0019727	ERF
Isoform0019737	ERF
Isoform0019869	WRKY
Isoform0019928	MYB
Isoform0019950	MYB
Isoform0019981	NF-YB
Isoform0020034	ERF
Isoform0020043	NF-YA
Isoform0020078	NF-YB
Isoform0020099	NAC
Isoform0020145	ERF
Isoform0020222	MYB_related
Isoform0020226	MYB
Isoform0020250	NF-YC
Isoform0020301	NAC
Isoform0020310	M_type
Isoform0020338	NF-YA
Isoform0020349	ERF
Isoform0020353	WRKY
Isoform0020434	MYB
Isoform0020531	WRKY
Isoform0020569	WRKY
Isoform0020576	ERF
Isoform0020632	ERF
Isoform0020640	ERF
Isoform0020718	NAC
Isoform0020804	ERF
Isoform0020850	ERF
Isoform0020906	ERF
Isoform0020949	NF-YB
Isoform0020992	bHLH
Isoform0021002	bHLH
Isoform0021025	NF-YB
Isoform0021098	NF-YB
Isoform0021269	Trihelix
Isoform0021341	bZIP
Isoform0021637	NF-YB
Isoform0021659	NF-YC
Isoform0021758	NF-YC
Isoform0021895	bZIP
Isoform0021904	ERF
Isoform0021970	NAC
Isoform0021993	bHLH
Isoform0022266	NF-YC
Isoform0022328	NF-YB
Isoform0022463	NF-YC
Isoform0022576	NF-YC
Isoform0022654	NF-YC
Isoform0022861	Trihelix
Isoform0022931	NF-YC
Isoform0023040	NAC
Isoform0023053	ERF
Isoform0023095	SBP
Isoform0023318	MYB_related
Isoform0023338	Trihelix
Isoform0023526	ERF
Isoform0023577	NF-YC
Isoform0023655	NF-YC
Isoform0023857	MYB_related
Isoform0023914	NF-YB
Isoform0023977	NF-YB
Isoform0024045	NF-YB
Isoform0024047	NF-YB
Isoform0024094	ZF-HD
Isoform0024131	NF-YB
Isoform0024179	NF-YB
Isoform0024714	Trihelix
Isoform0025418	SBP
Isoform0025442	MYB
Isoform0025457	ARF
Isoform0025493	FAR1
Isoform0025504	SBP
Isoform0025585	SAP
Isoform0025598	MYB
Isoform0025632	ARF
Isoform0025675	SBP
Isoform0025745	ARF
Isoform0025750	ARF
Isoform0025800	SAP
Isoform0025832	ARF
Isoform0025855	ARF
Isoform0025859	ARF
Isoform0025864	Nin-like
Isoform0025869	ARF
Isoform0025872	Nin-like
Isoform0025893	ARF
Isoform0025914	ARF
Isoform0025919	ARF
Isoform0025948	SBP
Isoform0026045	SAP
Isoform0026066	ARF
Isoform0026177	SAP
Isoform0026248	FAR1
Isoform0026252	SBP
Isoform0026343	SBP
Isoform0026349	BBR-BPC
Isoform0026361	ARF
Isoform0026387	Trihelix
Isoform0026502	Nin-like
Isoform0026506	Nin-like
Isoform0026563	SAP
Isoform0026566	B3
Isoform0026573	ARF
Isoform0026595	SAP
Isoform0026646	ARF
Isoform0026683	ARF
Isoform0026690	bHLH
Isoform0026696	B3
Isoform0026704	Nin-like
Isoform0026724	B3
Isoform0026795	Trihelix
Isoform0026814	Trihelix
Isoform0026816	ARF
Isoform0026834	SAP
Isoform0026868	ARF
Isoform0026909	GeBP
Isoform0026963	ARF
Isoform0027010	SAP
Isoform0027082	B3
Isoform0027085	GeBP
Isoform0027086	ARF
Isoform0027123	Trihelix
Isoform0027125	GRAS
Isoform0027134	ARF
Isoform0027146	Trihelix
Isoform0027185	ARF
Isoform0027209	B3
Isoform0027225	ARF
Isoform0027235	BBR-BPC
Isoform0027246	FAR1
Isoform0027248	B3
Isoform0027292	Trihelix
Isoform0027305	FAR1
Isoform0027323	SAP
Isoform0027358	MYB_related
Isoform0027363	B3
Isoform0027371	GRAS
Isoform0027408	ARF
Isoform0027409	ARF
Isoform0027418	B3
Isoform0027423	Nin-like
Isoform0027458	ARF
Isoform0027483	FAR1
Isoform0027515	GRAS
Isoform0027550	B3
Isoform0027583	CPP
Isoform0027599	ARF
Isoform0027600	ARF
Isoform0027621	MYB
Isoform0027623	FAR1
Isoform0027629	FAR1
Isoform0027647	Nin-like
Isoform0027667	B3
Isoform0027717	SAP
Isoform0027732	MYB_related
Isoform0027764	Nin-like
Isoform0027772	GRAS
Isoform0027807	GRAS
Isoform0027820	GRAS
Isoform0027835	GeBP
Isoform0027862	GRAS
Isoform0027875	GRAS
Isoform0027880	GRAS
Isoform0027912	Trihelix
Isoform0028006	GRAS
Isoform0028019	GRAS
Isoform0028028	SAP
Isoform0028051	GRAS
Isoform0028058	SAP
Isoform0028070	SBP
Isoform0028071	SAP
Isoform0028126	GRAS
Isoform0028128	bHLH
Isoform0028145	FAR1
Isoform0028166	FAR1
Isoform0028182	SAP
Isoform0028209	GRAS
Isoform0028215	WRKY
Isoform0028326	Trihelix
Isoform0028332	SAP
Isoform0028338	B3
Isoform0028383	GRAS
Isoform0028449	bHLH
Isoform0028523	GRAS
Isoform0028556	ARF
Isoform0028695	FAR1
Isoform0028698	SBP
Isoform0028706	FAR1
Isoform0028748	bHLH
Isoform0028771	GRAS
Isoform0028776	FAR1
Isoform0028793	SBP
Isoform0028835	Trihelix
Isoform0028840	SAP
Isoform0028914	GRAS
Isoform0028956	ARR-B
Isoform0028991	MYB_related
Isoform0028996	MYB
Isoform0029005	ARF
Isoform0029044	SBP
Isoform0029051	S1Fa-like
Isoform0029060	SAP
Isoform0029076	SBP
Isoform0029122	B3
Isoform0029242	GRAS
Isoform0029248	GRAS
Isoform0029377	GRAS
Isoform0029394	STAT
Isoform0029447	Nin-like
Isoform0029499	SBP
Isoform0029520	bHLH
Isoform0029578	bHLH
Isoform0029586	ARR-B
Isoform0029594	ARF
Isoform0029666	CPP
Isoform0029732	SBP
Isoform0029736	EIL
Isoform0029769	STAT
Isoform0029786	EIL
Isoform0029795	bZIP
Isoform0029828	ARR-B
Isoform0029843	GRAS
Isoform0029888	ARF
Isoform0029907	bZIP
Isoform0029943	WRKY
Isoform0029947	S1Fa-like
Isoform0029958	bZIP
Isoform0030008	WRKY
Isoform0030041	bZIP
Isoform0030127	GRAS
Isoform0030161	GRAS
Isoform0030187	ARF
Isoform0030235	MYB_related
Isoform0030249	bZIP
Isoform0030265	ARR-B
Isoform0030267	B3
Isoform0030348	EIL
Isoform0030407	G2-like
Isoform0030452	bZIP
Isoform0030479	WRKY
Isoform0030557	EIL
Isoform0030568	ARF
Isoform0030579	ARR-B
Isoform0030600	bHLH
Isoform0030702	SAP
Isoform0030747	GRAS
Isoform0030802	BBR-BPC
Isoform0030828	bHLH
Isoform0030898	ARF
Isoform0030901	bHLH
Isoform0030967	B3
Isoform0030978	ARF
Isoform0030979	bHLH
Isoform0030991	B3
Isoform0031028	CPP
Isoform0031063	NF-YA
Isoform0031083	ARR-B
Isoform0031084	bHLH
Isoform0031096	CPP
Isoform0031113	CPP
Isoform0031247	NF-YB
Isoform0031368	GRAS
Unigene0000081	NAC
Unigene0000109	BBR-BPC
Unigene0000305	bHLH
Unigene0000319	GRAS
Unigene0000322	ARF
Unigene0000348	NF-YA
Unigene0000506	MYB
Unigene0000649	G2-like
Unigene0000650	G2-like
Unigene0000683	MYB_related
Unigene0000819	B3
Unigene0001034	B3
Unigene0001209	ERF
Unigene0001211	ERF
Unigene0001213	ERF
Unigene0001483	bHLH
Unigene0001576	NF-YB
Unigene0001648	NF-YA
Unigene0001705	B3
Unigene0001808	WRKY
Unigene0001842	MYB
Unigene0001879	WRKY
Unigene0001995	CPP
Unigene0002145	ERF
Unigene0002147	ERF
Unigene0002212	GRAS
Unigene0002239	MYB
Unigene0002240	MYB
Unigene0002241	MYB_related
Unigene0002502	M_type
Unigene0002503	M_type
Unigene0002561	GRAS
Unigene0002601	Trihelix
Unigene0002763	bZIP
Unigene0002789	NF-YA
Unigene0002790	NF-YA
Unigene0003007	MYB
Unigene0003215	MYB_related
Unigene0003222	NAC
Unigene0003293	ZF-HD
Unigene0003297	Trihelix
Unigene0003359	LBD
Unigene0003429	G2-like
Unigene0003430	G2-like
Unigene0003436	NF-YC
Unigene0003477	GRF
Unigene0003538	MYB
Unigene0003541	MYB
Unigene0003688	NAC
Unigene0003757	bHLH
Unigene0003758	bHLH
Unigene0003897	Trihelix
Unigene0003966	MYB_related
Unigene0003967	MYB
Unigene0003980	Nin-like
Unigene0004043	MYB_related
Unigene0004059	M_type
Unigene0004096	MYB
Unigene0004097	MYB
Unigene0004098	MYB
Unigene0004328	TCP
Unigene0004647	SAP
Unigene0004651	bHLH
Unigene0004734	ERF
Unigene0005128	RAV
Unigene0005176	NF-YC
Unigene0005243	WRKY
Unigene0005295	TCP
Unigene0005450	MYB
Unigene0005451	MYB
Unigene0005502	NF-YA
Unigene0005863	NAC
Unigene0006064	SAP
Unigene0006186	bHLH
Unigene0006239	NAC
Unigene0006256	TCP
Unigene0006259	TCP
Unigene0006260	TCP
Unigene0006413	FAR1
Unigene0006517	SAP
Unigene0006518	DBB
Unigene0006575	SAP
Unigene0006596	WRKY
Unigene0006653	NF-YA
Unigene0006731	bHLH
Unigene0006780	TCP
Unigene0006870	B3
Unigene0007021	bZIP
Unigene0007155	SRS
Unigene0007257	FAR1
Unigene0007370	CO-like
Unigene0007421	Trihelix
Unigene0007422	WRKY
Unigene0007430	S1Fa-like
Unigene0007493	MIKC
Unigene0007504	SAP
Unigene0007589	WRKY
Unigene0007590	WRKY
Unigene0007591	WRKY
Unigene0007592	WRKY
Unigene0007649	B3
Unigene0007661	SAP
Unigene0007662	SAP
Unigene0007745	bHLH
Unigene0007776	TCP
Unigene0007777	TCP
Unigene0007787	MYB_related
Unigene0007790	MYB
Unigene0007836	G2-like
Unigene0007837	G2-like
Unigene0007904	ERF
Unigene0007905	ERF
Unigene0007959	MYB_related
Unigene0007962	ZF-HD
Unigene0007978	MYB
Unigene0007989	ERF
Unigene0008022	ARF
Unigene0008118	AP2
Unigene0008143	bZIP
Unigene0008239	SAP
Unigene0008241	Trihelix
Unigene0008359	SAP
Unigene0008486	TCP
Unigene0008487	TCP
Unigene0008525	MYB
Unigene0008526	MYB
Unigene0008527	MYB
Unigene0008528	MYB
Unigene0008544	GRF
Unigene0008737	B3
Unigene0008739	WRKY
Unigene0008836	MYB_related
Unigene0009026	MYB
Unigene0009192	M_type
Unigene0009258	G2-like
Unigene0009310	MYB_related
Unigene0009344	Nin-like
Unigene0009483	bZIP
Unigene0009535	FAR1
Unigene0009536	FAR1
Unigene0009584	WRKY
Unigene0009655	WRKY
Unigene0009751	bHLH
Unigene0009913	WRKY
Unigene0009914	WRKY
Unigene00100000	GRAS
Unigene00100040	bHLH
Unigene00100041	bHLH
Unigene00100170	bHLH
Unigene00100337	NAC
Unigene00100388	WRKY
Unigene00100444	WRKY
Unigene00100475	FAR1
Unigene00100509	FAR1
Unigene00100559	GRAS
Unigene00100574	MYB_related
Unigene00100640	GRAS
Unigene00100678	WRKY
Unigene0010082	NAC
Unigene00100891	ERF
Unigene00101000	MYB_related
Unigene00101025	Trihelix
Unigene00101061	MYB_related
Unigene00101167	WRKY
Unigene00101424	bHLH
Unigene00101659	NAC
Unigene00101821	BBR-BPC
Unigene00101886	NAC
Unigene00101922	NF-YA
Unigene00102001	Whirly
Unigene0010213	Trihelix
Unigene00102166	MYB_related
Unigene00102195	bZIP
Unigene00102220	NAC
Unigene00102221	NAC
Unigene00102362	B3
Unigene00102587	NAC
Unigene00102633	B3
Unigene00102796	WRKY
Unigene00102813	WRKY
Unigene00102914	NAC
Unigene00102947	MYB
Unigene00102992	NAC
Unigene00103063	NAC
Unigene00103079	WRKY
Unigene00103126	FAR1
Unigene0010321	bZIP
Unigene0010323	bZIP
Unigene00103336	ERF
Unigene00103340	NAC
Unigene00103427	B3
Unigene00103449	RAV
Unigene0010345	ARR-B
Unigene00103463	NF-YB
Unigene00103632	Trihelix
Unigene00103724	ARF
Unigene00103803	SAP
Unigene00103913	MYB_related
Unigene00104001	M_type
Unigene00104040	bZIP
Unigene00104111	MYB_related
Unigene0010416	Trihelix
Unigene0010417	Trihelix
Unigene00104263	ARF
Unigene00104311	WRKY
Unigene00104363	SAP
Unigene00104395	ARF
Unigene00104505	YABBY
Unigene00104515	B3
Unigene00104520	SAP
Unigene00104605	ERF
Unigene00104699	GRAS
Unigene00105119	NF-YB
Unigene00105269	bHLH
Unigene00105270	bHLH
Unigene00105299	Nin-like
Unigene00105544	bHLH
Unigene00105746	NAC
Unigene00105851	EIL
Unigene00106012	MYB_related
Unigene00106290	WRKY
Unigene00106386	bZIP
Unigene0010640	NAC
Unigene0010641	NAC
Unigene00106420	MYB_related
Unigene00106584	SAP
Unigene00106588	Trihelix
Unigene00106631	ARF
Unigene00106656	G2-like
Unigene00106698	bHLH
Unigene00106699	bHLH
Unigene00106714	GRAS
Unigene00106792	CO-like
Unigene00106795	NF-YC
Unigene00106797	MYB_related
Unigene00106978	M_type
Unigene00107110	bZIP
Unigene0010714	AP2
Unigene00107257	MYB_related
Unigene00107304	bZIP
Unigene00107305	bZIP
Unigene00107380	MYB_related
Unigene00107462	NAC
Unigene00107474	NAC
Unigene00107582	MYB
Unigene00107605	LBD
Unigene00107700	WRKY
Unigene00107701	WRKY
Unigene00107765	FAR1
Unigene00107881	bZIP
Unigene00107983	DBB
Unigene00108102	LBD
Unigene00108115	MYB
Unigene00108116	MYB
Unigene00108157	MYB_related
Unigene00108164	EIL
Unigene0010820	VOZ
Unigene00108372	SBP
Unigene00108409	MYB
Unigene0010859	ERF
Unigene00108608	bZIP
Unigene00108609	bZIP
Unigene00108648	MYB_related
Unigene00108666	ERF
Unigene00108727	SBP
Unigene00108761	bZIP
Unigene00109021	YABBY
Unigene00109022	YABBY
Unigene00109040	WRKY
Unigene00109085	FAR1
Unigene00109126	ZF-HD
Unigene00109139	bHLH
Unigene00109164	EIL
Unigene00109235	NAC
Unigene00109262	MYB
Unigene00109301	FAR1
Unigene00109316	MYB
Unigene00109581	G2-like
Unigene00109589	WRKY
Unigene00109740	ERF
Unigene0010975	WRKY
Unigene0010976	WRKY
Unigene00109863	ARF
Unigene00109964	NAC
Unigene00110022	MYB_related
Unigene00110138	bZIP
Unigene00110201	NAC
Unigene00110224	ERF
Unigene00110260	TCP
Unigene00110351	M_type
Unigene0011060	NAC
Unigene00110619	CO-like
Unigene00110620	NAC
Unigene00110664	CPP
Unigene00110861	NAC
Unigene00111026	bZIP
Unigene00111096	NF-YC
Unigene00111203	WRKY
Unigene00111224	NF-YB
Unigene00111326	bHLH
Unigene00111331	MYB_related
Unigene00111467	SBP
Unigene00111505	NAC
Unigene00111700	Trihelix
Unigene00111777	MYB_related
Unigene00111786	NAC
Unigene00111787	NAC
Unigene0011182	SAP
Unigene0011183	SAP
Unigene00111840	GRAS
Unigene00111882	SRS
Unigene0011198	bHLH
Unigene00112040	G2-like
Unigene00112070	bHLH
Unigene00112254	CPP
Unigene00112358	NF-YB
Unigene0011238	MYB_related
Unigene00112610	MYB_related
Unigene00112653	SBP
Unigene00112656	G2-like
Unigene00112866	ZF-HD
Unigene00113103	G2-like
Unigene00113189	M_type
Unigene00113191	ERF
Unigene00113335	M_type
Unigene00113388	ERF
Unigene00113400	WRKY
Unigene00113475	RAV
Unigene00113523	G2-like
Unigene00113568	GRAS
Unigene0011358	G2-like
Unigene0011360	G2-like
Unigene00113602	SAP
Unigene00113680	bHLH
Unigene00113918	MYB_related
Unigene00113919	MYB
Unigene0011395	GRAS
Unigene0011396	GRAS
Unigene0011397	GRAS
Unigene00114164	LBD
Unigene00114221	MYB_related
Unigene00114292	TCP
Unigene00114551	SRS
Unigene00114763	NAC
Unigene00114785	NAC
Unigene00114819	M_type
Unigene00114826	MYB_related
Unigene00114970	G2-like
Unigene00115129	MYB
Unigene00115137	SBP
Unigene00115154	ERF
Unigene00115205	NAC
Unigene00115221	B3
Unigene00115233	G2-like
Unigene0011527	ERF
Unigene00115286	NF-YB
Unigene00115393	bHLH
Unigene00115420	NF-YB
Unigene00115482	bZIP
Unigene0011551	B3
Unigene0011552	NAC
Unigene00115527	NF-YA
Unigene0011554	NAC
Unigene00115602	bHLH
Unigene00115915	WRKY
Unigene00115968	NF-YC
Unigene00116003	bHLH
Unigene00116013	MYB
Unigene00116082	NAC
Unigene00116118	NAC
Unigene00116146	SAP
Unigene00116227	Nin-like
Unigene0011631	MYB
Unigene0011632	MYB
Unigene00116650	MYB_related
Unigene00116684	GRAS
Unigene00116855	G2-like
Unigene00117020	NF-YA
Unigene00117050	B3
Unigene00117076	NF-YC
Unigene00117120	TCP
Unigene00117216	ZF-HD
Unigene00117406	SAP
Unigene00117571	MYB_related
Unigene00117572	MYB_related
Unigene00117651	GeBP
Unigene0011767	NAC
Unigene0011770	NAC
Unigene00117727	Trihelix
Unigene00117853	MYB_related
Unigene00117881	BBR-BPC
Unigene00118067	MYB_related
Unigene00118074	ERF
Unigene00118113	B3
Unigene00118152	BBR-BPC
Unigene00118230	SAP
Unigene00118254	NAC
Unigene00118435	WRKY
Unigene00118513	B3
Unigene00118516	SBP
Unigene00118634	G2-like
Unigene00118656	NF-YC
Unigene00118695	MYB_related
Unigene00118777	MYB_related
Unigene00118864	NAC
Unigene00118882	MYB_related
Unigene00118956	SAP
Unigene00118963	Trihelix
Unigene00118997	GRAS
Unigene00119063	M_type
Unigene00119134	SBP
Unigene00119165	SAP
Unigene00119358	NAC
Unigene00119483	ERF
Unigene0011951	TCP
Unigene00119528	NF-YA
Unigene00119671	ERF
Unigene00119804	SBP
Unigene00119959	ERF
Unigene00120024	bZIP
Unigene00120093	MYB_related
Unigene00120188	SAP
Unigene00120286	NF-YB
Unigene00120328	E2F/DP
Unigene00120427	SAP
Unigene00120518	MYB_related
Unigene00120579	ARF
Unigene00120688	FAR1
Unigene00120714	NF-YC
Unigene00120715	NF-YC
Unigene0012075	MYB
Unigene00120789	MYB
Unigene00120790	MYB
Unigene00120840	M_type
Unigene00120884	SAP
Unigene00120894	GRAS
Unigene0012155	ERF
Unigene0012175	Whirly
Unigene0012188	BBR-BPC
Unigene0012191	BBR-BPC
Unigene0012304	bZIP
Unigene0012312	MYB_related
Unigene0012446	TCP
Unigene0012483	WRKY
Unigene0012560	ERF
Unigene0012772	ZF-HD
Unigene0012773	ZF-HD
Unigene0012911	NAC
Unigene0012914	NAC
Unigene0013073	SAP
Unigene0013139	bZIP
Unigene0013147	MYB
Unigene0013151	MYB
Unigene0013238	MYB
Unigene0013267	bZIP
Unigene0013269	bZIP
Unigene0013289	MYB_related
Unigene0013303	AP2
Unigene0013416	MYB
Unigene0013417	MYB
Unigene0013434	bZIP
Unigene0013476	FAR1
Unigene0013508	MYB
Unigene0013670	ERF
Unigene0013671	ERF
Unigene0013723	TCP
Unigene0013737	G2-like
Unigene0013738	G2-like
Unigene0013977	MYB_related
Unigene0014056	NAC
Unigene0014229	MYB_related
Unigene0014230	MYB
Unigene0014253	CPP
Unigene0014366	BBR-BPC
Unigene0014481	ERF
Unigene0014642	GRAS
Unigene0014643	GRAS
Unigene0014709	Trihelix
Unigene0014721	TCP
Unigene0014732	FAR1
Unigene0014796	ZF-HD
Unigene0014840	B3
Unigene0015125	M_type
Unigene0015150	GRAS
Unigene0015312	B3
Unigene0015383	ERF
Unigene0015563	WRKY
Unigene0015945	NF-YB
Unigene0015948	NF-YB
Unigene0016027	SAP
Unigene0016194	WRKY
Unigene0016250	SRS
Unigene0016290	MYB
Unigene0016326	M_type
Unigene0016327	MIKC
Unigene0016481	NF-YB
Unigene0016482	NF-YB
Unigene0016610	NAC
Unigene0016657	WRKY
Unigene0016665	TCP
Unigene0016672	VOZ
Unigene0016674	VOZ
Unigene0016721	B3
Unigene0016743	GRAS
Unigene0016948	E2F/DP
Unigene0016949	E2F/DP
Unigene0016955	WRKY
Unigene0017020	ARF
Unigene0017021	B3
Unigene0017116	GRAS
Unigene0017136	FAR1
Unigene0017271	MYB
Unigene0017343	bHLH
Unigene0017344	bHLH
Unigene0017448	SBP
Unigene0017847	WRKY
Unigene0017958	WRKY
Unigene0017966	NF-YC
Unigene0018054	Trihelix
Unigene0018584	SBP
Unigene0018625	ARR-B
Unigene0018659	Trihelix
Unigene0018699	B3
Unigene0018803	MYB_related
Unigene0019010	NAC
Unigene0019017	WRKY
Unigene0019160	B3
Unigene0019202	GeBP
Unigene0019235	Trihelix
Unigene0019323	TCP
Unigene0019543	TCP
Unigene0019559	RAV
Unigene0019560	RAV
Unigene0019650	EIL
Unigene0019664	bHLH
Unigene0019992	NF-YB
Unigene0020112	ERF
Unigene0020618	SAP
Unigene0020716	NF-YC
Unigene0020830	WRKY
Unigene0020831	WRKY
Unigene0021099	SBP
Unigene0021100	SBP
Unigene0021134	RAV
Unigene0021229	ERF
Unigene0021244	MYB
Unigene0021252	DBB
Unigene0021254	CO-like
Unigene0021888	WRKY
Unigene0021889	WRKY
Unigene0021900	WRKY
Unigene0021903	NAC
Unigene0022377	SAP
Unigene0022395	bHLH
Unigene0022518	B3
Unigene0022528	LBD
Unigene0022530	LBD
Unigene0022595	ERF
Unigene0022646	ERF
Unigene0022729	Trihelix
Unigene0023298	ERF
Unigene0023303	B3
Unigene0023354	NAC
Unigene0023361	WRKY
Unigene0023362	WRKY
Unigene0023408	SBP
Unigene0023467	MYB
Unigene0023573	FAR1
Unigene0023851	SBP
Unigene0023954	GRAS
Unigene0024058	Trihelix
Unigene0024177	WRKY
Unigene0024485	MYB_related
Unigene0024675	NF-YC
Unigene0024803	bHLH
Unigene0025106	ERF
Unigene0025242	bHLH
Unigene0025410	MYB
Unigene0025494	SAP
Unigene0025759	GRAS
Unigene0025760	GRAS
Unigene0025761	GRAS
Unigene0025782	GRAS
Unigene0025867	MYB
Unigene0026011	ERF
Unigene0026013	ERF
Unigene0026060	WRKY
Unigene0026149	MYB
Unigene0026230	GeBP
Unigene0026234	GeBP
Unigene0026236	GeBP
Unigene0026325	EIL
Unigene0026564	FAR1
Unigene0026584	NAC
Unigene0026739	GRAS
Unigene0026878	NAC
Unigene0027060	GRAS
Unigene0027068	GRAS
Unigene0027220	bZIP
Unigene0027347	G2-like
Unigene0027348	G2-like
Unigene0027377	SRS
Unigene0027380	SRS
Unigene0027438	NF-YA
Unigene0027579	Nin-like
Unigene0027582	Nin-like
Unigene0027695	NF-YB
Unigene0027760	B3
Unigene0028101	Whirly
Unigene0028224	B3
Unigene0028242	MYB
Unigene0028270	bZIP
Unigene0028380	ARR-B
Unigene0028793	MIKC
Unigene0028874	bHLH
Unigene0028899	SAP
Unigene0028900	SAP
Unigene0028954	WRKY
Unigene0029287	MYB
Unigene0029416	bHLH
Unigene0029417	bHLH
Unigene0029776	ERF
Unigene0029919	GRAS
Unigene0029932	MYB
Unigene0030244	MYB
Unigene0030452	MYB
Unigene0030455	MYB_related
Unigene0030457	MYB
Unigene0030458	MYB
Unigene0030551	CPP
Unigene0030756	SBP
Unigene0030923	FAR1
Unigene0031292	M_type
Unigene0031319	MYB_related
Unigene0031332	Trihelix
Unigene0031373	B3
Unigene0031389	SBP
Unigene0031390	SBP
Unigene0031391	SBP
Unigene0031395	bZIP
Unigene0031434	NAC
Unigene0031785	bZIP
Unigene0031786	bZIP
Unigene0032029	NAC
Unigene0032030	NAC
Unigene0032185	bZIP
Unigene0032281	ZF-HD
Unigene0032345	SAP
Unigene0032427	GRAS
Unigene0032483	GRAS
Unigene0032484	GRAS
Unigene0032678	Nin-like
Unigene0032791	ERF
Unigene0032802	G2-like
Unigene0032925	GRAS
Unigene0032939	NF-YC
Unigene0032973	SAP
Unigene0033452	MYB_related
Unigene0033477	MYB_related
Unigene0033658	bHLH
Unigene0033761	NF-YB
Unigene0033790	MYB_related
Unigene0033827	SAP
Unigene0033938	bHLH
Unigene0033939	bHLH
Unigene0033940	bHLH
Unigene0034020	FAR1
Unigene0034024	GRAS
Unigene0034025	GRAS
Unigene0034173	NAC
Unigene0034192	B3
Unigene0034818	bZIP
Unigene0034883	MYB_related
Unigene0034925	MIKC
Unigene0034973	M_type
Unigene0035583	Trihelix
Unigene0035584	Trihelix
Unigene0035585	Trihelix
Unigene0035586	GRAS
Unigene0035587	GRAS
Unigene0036313	WRKY
Unigene0036722	GRAS
Unigene0037483	bHLH
Unigene0037599	FAR1
Unigene0037600	HRT-like
Unigene0038403	B3
Unigene0038491	LBD
Unigene0039187	bZIP
Unigene0039188	bZIP
Unigene0039316	NAC
Unigene0039317	NAC
Unigene0039320	GRAS
Unigene0039498	NF-YB
Unigene0039739	bHLH
Unigene0039879	Trihelix
Unigene0040015	NF-YC
Unigene0040032	bHLH
Unigene0040210	GeBP
Unigene0040429	NF-YB
Unigene0040490	WRKY
Unigene0040516	Trihelix
Unigene0040606	MIKC
Unigene0040607	MIKC
Unigene0040618	WRKY
Unigene0040744	Trihelix
Unigene0041069	B3
Unigene0041668	bZIP
Unigene0041670	bZIP
Unigene0041798	MYB_related
Unigene0041825	bHLH
Unigene0041827	bHLH
Unigene0041857	NF-YA
Unigene0042569	MYB
Unigene0042734	bHLH
Unigene0042920	M_type
Unigene0043443	ZF-HD
Unigene0043585	bHLH
Unigene0043859	SAP
Unigene0044147	MYB_related
Unigene0044151	EIL
Unigene0044438	MYB_related
Unigene0044509	Trihelix
Unigene0044760	SAP
Unigene0045500	bZIP
Unigene0045737	BBR-BPC
Unigene0045741	G2-like
Unigene0045926	MYB
Unigene0046031	Trihelix
Unigene0046116	WRKY
Unigene0046269	NAC
Unigene0046613	MYB_related
Unigene0046670	Trihelix
Unigene0046671	ERF
Unigene0046733	bHLH
Unigene0046769	NAC
Unigene0046790	NAC
Unigene0047014	NAC
Unigene0047015	NAC
Unigene0047016	NAC
Unigene0047103	Trihelix
Unigene0047104	Trihelix
Unigene0047276	MYB_related
Unigene0047410	bZIP
Unigene0047411	bZIP
Unigene0047412	bZIP
Unigene0047613	ERF
Unigene0047627	G2-like
Unigene0047628	G2-like
Unigene0047663	NAC
Unigene0047799	ZF-HD
Unigene0047864	G2-like
Unigene0048206	WRKY
Unigene0048264	GRAS
Unigene0048265	GRAS
Unigene0048385	ERF
Unigene0048596	WRKY
Unigene0048832	SAP
Unigene0048833	SAP
Unigene0048900	ARF
Unigene0049405	WRKY
Unigene0049793	ERF
Unigene0049835	G2-like
Unigene0049887	G2-like
Unigene0050211	bZIP
Unigene0050282	GRAS
Unigene0050690	WRKY
Unigene0050780	CPP
Unigene0050885	ARF
Unigene0050945	SAP
Unigene0050966	GRF
Unigene0051274	Trihelix
Unigene0051315	GRAS
Unigene0051397	SAP
Unigene0051428	ERF
Unigene0051429	ERF
Unigene0051485	MIKC
Unigene0051487	M_type
Unigene0051514	GRAS
Unigene0051792	TCP
Unigene0051896	NF-YB
Unigene0052143	NAC
Unigene0052212	FAR1
Unigene0052230	GeBP
Unigene0052646	MIKC
Unigene0052704	G2-like
Unigene0052705	G2-like
Unigene0052706	G2-like
Unigene0052762	MYB_related
Unigene0052763	MYB_related
Unigene0052764	MYB_related
Unigene0052899	NAC
Unigene0053022	E2F/DP
Unigene0053027	NAC
Unigene0053045	bHLH
Unigene0053046	bHLH
Unigene0053146	B3
Unigene0053178	ERF
Unigene0053243	M_type
Unigene0053635	bZIP
Unigene0053657	MYB_related
Unigene0054159	bZIP
Unigene0054230	G2-like
Unigene0054298	G2-like
Unigene0054299	G2-like
Unigene0054506	GRF
Unigene0054578	G2-like
Unigene0054771	FAR1
Unigene0054888	ERF
Unigene0054977	GeBP
Unigene0055091	NAC
Unigene0055194	AP2
Unigene0055218	ERF
Unigene0055221	NF-YC
Unigene0055642	FAR1
Unigene0055753	bHLH
Unigene0055927	ZF-HD
Unigene0055940	G2-like
Unigene0056113	G2-like
Unigene0056206	bHLH
Unigene0056234	NAC
Unigene0056241	CPP
Unigene0056261	MYB_related
Unigene0056267	GeBP
Unigene0056270	GeBP
Unigene0056426	NAC
Unigene0056771	NF-YB
Unigene0056772	NF-YB
Unigene0057511	ARF
Unigene0057512	ARF
Unigene0057541	B3
Unigene0057645	LBD
Unigene0057868	ERF
Unigene0057869	ERF
Unigene0057938	SAP
Unigene0058010	M_type
Unigene0058092	bZIP
Unigene0058147	WRKY
Unigene0058196	ARR-B
Unigene0058198	ARR-B
Unigene0058523	B3
Unigene0058655	SAP
Unigene0058686	ERF
Unigene0059017	MIKC
Unigene0059173	SAP
Unigene0059569	ERF
Unigene0059571	bZIP
Unigene0060329	bZIP
Unigene0060364	ERF
Unigene0060993	bHLH
Unigene0060995	WRKY
Unigene0060997	bHLH
Unigene0061226	NAC
Unigene0061227	NAC
Unigene0061349	bZIP
Unigene0061481	SBP
Unigene0061725	B3
Unigene0061726	B3
Unigene0061739	WRKY
Unigene0061765	MYB
Unigene0062250	TCP
Unigene0063173	WRKY
Unigene0063184	SAP
Unigene0063185	GRAS
Unigene0063242	TCP
Unigene0064432	ERF
Unigene0064668	SAP
Unigene0064682	ERF
Unigene0064805	bZIP
Unigene0064887	EIL
Unigene0064888	EIL
Unigene0065369	NAC
Unigene0065523	WRKY
Unigene0065786	NAC
Unigene0065796	G2-like
Unigene0065811	STAT
Unigene0066169	SAP
Unigene0066231	ERF
Unigene0066447	NF-YB
Unigene0066659	bZIP
Unigene0066670	BBR-BPC
Unigene0067290	MYB
Unigene0067811	WRKY
Unigene0068292	Trihelix
Unigene0068439	GRAS
Unigene0068518	GRAS
Unigene0068701	ARR-B
Unigene0069530	G2-like
Unigene0069853	G2-like
Unigene0069930	MYB_related
Unigene0069933	MYB_related
Unigene0069955	FAR1
Unigene0070123	LBD
Unigene0070329	Trihelix
Unigene0070585	SAP
Unigene0070978	WRKY
Unigene0070990	ZF-HD
Unigene0071045	G2-like
Unigene0071273	SAP
Unigene0071332	B3
Unigene0071354	SAP
Unigene0071396	NAC
Unigene0071570	TCP
Unigene0071654	MYB_related
Unigene0071745	GRAS
Unigene0071746	GRAS
Unigene0071783	G2-like
Unigene0071785	G2-like
Unigene0071843	MYB
Unigene0071864	NF-YC
Unigene0071900	NAC
Unigene0071906	AP2
Unigene0071950	bHLH
Unigene0071966	MYB_related
Unigene0072028	G2-like
Unigene0072029	G2-like
Unigene0072248	MYB
Unigene0072283	NF-YB
Unigene0072538	bHLH
Unigene0072549	bHLH
Unigene0072582	GRF
Unigene0072619	MYB_related
Unigene0072774	ERF
Unigene0072837	Trihelix
Unigene0072839	Trihelix
Unigene0072909	DBB
Unigene0072930	MYB_related
Unigene0072931	MYB
Unigene0072950	NAC
Unigene0073077	LBD
Unigene0073097	E2F/DP
Unigene0073105	MYB_related
Unigene0073106	MYB_related
Unigene0073150	G2-like
Unigene0073151	G2-like
Unigene0073243	bZIP
Unigene0073258	WRKY
Unigene0073260	WRKY
Unigene0073261	WRKY
Unigene0073265	TCP
Unigene0073266	TCP
Unigene0073331	MYB
Unigene0073332	MYB
Unigene0073347	Trihelix
Unigene0073356	NF-YC
Unigene0073376	ERF
Unigene0073535	NAC
Unigene0073564	TCP
Unigene0073639	MYB_related
Unigene0073646	ERF
Unigene0073651	ARF
Unigene0073659	bZIP
Unigene0073723	WRKY
Unigene0073741	SAP
Unigene0073782	B3
Unigene0073809	NAC
Unigene0073858	bZIP
Unigene0073891	bHLH
Unigene0073994	WRKY
Unigene0074002	MYB
Unigene0074071	bHLH
Unigene0074099	GRAS
Unigene0074108	G2-like
Unigene0074242	bHLH
Unigene0074346	GRAS
Unigene0074348	bHLH
Unigene0074583	MYB_related
Unigene0074704	SBP
Unigene0074705	SBP
Unigene0074743	BBR-BPC
Unigene0074748	ERF
Unigene0074753	FAR1
Unigene0074754	FAR1
Unigene0074794	NF-YC
Unigene0074914	WRKY
Unigene0074915	WRKY
Unigene0074947	NAC
Unigene0075143	NAC
Unigene0075190	bHLH
Unigene0075191	bHLH
Unigene0075305	TCP
Unigene0075377	bHLH
Unigene0075404	bZIP
Unigene0075445	YABBY
Unigene0075483	DBB
Unigene0075565	SAP
Unigene0075596	NF-YC
Unigene0075597	NF-YC
Unigene0075630	NF-YA
Unigene0075686	bZIP
Unigene0075742	bHLH
Unigene0075984	SRS
Unigene0075986	SRS
Unigene0075987	SRS
Unigene0076004	Trihelix
Unigene0076007	ERF
Unigene0076130	NF-YC
Unigene0076170	bHLH
Unigene0076171	bHLH
Unigene0076172	bHLH
Unigene0076464	WRKY
Unigene0076598	bZIP
Unigene0076891	ARR-B
Unigene0076894	G2-like
Unigene0076932	ERF
Unigene0076933	ERF
Unigene0076934	ERF
Unigene0076939	ERF
Unigene0077016	WRKY
Unigene0077035	bZIP
Unigene0077179	ERF
Unigene0077221	G2-like
Unigene0077263	FAR1
Unigene0077270	ERF
Unigene0077542	GRAS
Unigene0077755	ERF
Unigene0077974	bHLH
Unigene0077979	bHLH
Unigene0078004	WRKY
Unigene0078302	SBP
Unigene0078362	LBD
Unigene0078391	AP2
Unigene0078397	SBP
Unigene0078415	BBR-BPC
Unigene0078522	MYB
Unigene0078644	MYB
Unigene0078711	MYB
Unigene0078867	SBP
Unigene0078912	bZIP
Unigene0078945	GRAS
Unigene0079069	ERF
Unigene0079119	ERF
Unigene0079129	MIKC
Unigene0079188	GRAS
Unigene0079190	GRAS
Unigene0079364	SAP
Unigene0079421	SAP
Unigene0079439	WRKY
Unigene0079500	ZF-HD
Unigene0079513	ARF
Unigene0079609	CO-like
Unigene0079610	MYB_related
Unigene0079714	ERF
Unigene0079734	MYB_related
Unigene0079745	B3
Unigene0079776	MYB_related
Unigene0079834	FAR1
Unigene0079968	FAR1
Unigene0080057	MYB_related
Unigene0080058	MYB_related
Unigene0080071	bHLH
[truncated: 156 more rows]

## Sheet: Table 4 P.expression.annot
Prediction of transcription factors for all genes in the P line
id	TF_family
Isoform0000192	MYB_related
Isoform0000227	MYB_related
Isoform0000253	MYB_related
Isoform0000334	MYB_related
Isoform0000470	SAP
Isoform0000634	NF-YC
Isoform0000643	Trihelix
Isoform0000668	ARF
Isoform0000678	MYB
Isoform0000684	MYB
Isoform0000745	MYB
Isoform0000746	ARF
Isoform0000762	ARF
Isoform0000942	bZIP
Isoform0000974	EIL
Isoform0001055	FAR1
Isoform0001168	NAC
Isoform0001290	EIL
Isoform0001313	bHLH
Isoform0001344	bHLH
Isoform0001382	ERF
Isoform0001386	SAP
Isoform0001426	TCP
Isoform0001439	SAP
Isoform0001478	Trihelix
Isoform0001542	bHLH
Isoform0001604	GRAS
Isoform0001616	ERF
Isoform0001617	SAP
Isoform0001687	WRKY
Isoform0001697	bHLH
Isoform0001723	MYB_related
Isoform0001740	EIL
Isoform0001741	ARR-B
Isoform0001755	SAP
Isoform0001766	MYB
Isoform0001777	MYB_related
Isoform0001884	ERF
Isoform0001925	TCP
Isoform0001951	SAP
Isoform0001962	Trihelix
Isoform0001972	FAR1
Isoform0001975	GRAS
Isoform0002035	MYB_related
Isoform0002038	SAP
Isoform0002049	ARR-B
Isoform0002076	bZIP
Isoform0002086	GRAS
Isoform0002169	GRAS
Isoform0002173	GRAS
Isoform0002182	bZIP
Isoform0002183	SAP
Isoform0002189	GRAS
Isoform0002207	GRAS
Isoform0002214	TCP
Isoform0002230	bHLH
Isoform0002312	bHLH
Isoform0002379	WRKY
Isoform0002380	B3
Isoform0002425	ARF
Isoform0002449	EIL
Isoform0002481	GRAS
Isoform0002544	bZIP
Isoform0002550	Trihelix
Isoform0002561	WRKY
Isoform0002569	EIL
Isoform0002595	FAR1
Isoform0002660	FAR1
Isoform0002696	GRAS
Isoform0002742	E2F/DP
Isoform0002794	bZIP
Isoform0002808	bHLH
Isoform0002841	GRAS
Isoform0002842	bZIP
Isoform0002866	FAR1
Isoform0002898	bHLH
Isoform0002915	MYB
Isoform0002931	bHLH
Isoform0002990	NAC
Isoform0003020	EIL
Isoform0003037	B3
Isoform0003038	GRAS
Isoform0003039	EIL
Isoform0003055	Trihelix
Isoform0003089	GRAS
Isoform0003106	SAP
Isoform0003112	TCP
Isoform0003175	ARR-B
Isoform0003207	TCP
Isoform0003209	EIL
Isoform0003230	MYB
Isoform0003285	FAR1
Isoform0003296	AP2
Isoform0003333	EIL
Isoform0003343	FAR1
Isoform0003350	GRAS
Isoform0003351	GRAS
Isoform0003408	ARR-B
Isoform0003409	NAC
Isoform0003419	TCP
Isoform0003527	bHLH
Isoform0003556	G2-like
Isoform0003645	TCP
Isoform0003675	BBR-BPC
Isoform0003695	TCP
Isoform0003707	GRAS
Isoform0003756	MYB_related
Isoform0003763	EIL
Isoform0003781	EIL
Isoform0003805	SAP
Isoform0003821	AP2
Isoform0003871	SAP
Isoform0003891	bHLH
Isoform0003897	GRAS
Isoform0003904	MYB_related
Isoform0003913	EIL
Isoform0003944	NAC
Isoform0003959	MYB_related
Isoform0003963	bHLH
Isoform0004032	WRKY
Isoform0004080	bHLH
Isoform0004100	EIL
Isoform0004103	MYB_related
Isoform0004107	ERF
Isoform0004113	TCP
Isoform0004121	GRAS
Isoform0004139	EIL
Isoform0004193	WRKY
Isoform0004196	ERF
Isoform0004291	SAP
Isoform0004306	VOZ
Isoform0004338	NAC
Isoform0004363	GRAS
Isoform0004427	SAP
Isoform0004442	GRAS
Isoform0004459	GRAS
Isoform0004489	GRAS
Isoform0004501	bZIP
Isoform0004518	EIL
Isoform0004528	NAC
Isoform0004540	WRKY
Isoform0004616	VOZ
Isoform0004617	NAC
Isoform0004637	GRAS
Isoform0004659	TCP
Isoform0004664	FAR1
Isoform0004692	GRAS
Isoform0004755	VOZ
Isoform0004762	B3
Isoform0004789	WRKY
Isoform0004795	G2-like
Isoform0004814	E2F/DP
Isoform0004866	GRAS
Isoform0004882	MYB_related
Isoform0004913	GRAS
Isoform0004928	EIL
Isoform0004938	NAC
Isoform0004947	WRKY
Isoform0004950	NAC
Isoform0004955	WRKY
Isoform0004982	GRAS
Isoform0005026	ARR-B
Isoform0005031	NAC
Isoform0005058	bZIP
Isoform0005064	bHLH
Isoform0005067	WRKY
Isoform0005075	bZIP
Isoform0005086	WRKY
Isoform0005108	ERF
Isoform0005133	SAP
Isoform0005159	EIL
Isoform0005167	VOZ
Isoform0005197	bHLH
Isoform0005199	WRKY
Isoform0005230	EIL
Isoform0005240	bZIP
Isoform0005271	WRKY
Isoform0005310	VOZ
Isoform0005313	TCP
Isoform0005391	MYB_related
Isoform0005393	WRKY
Isoform0005438	MYB_related
Isoform0005440	VOZ
Isoform0005442	bHLH
Isoform0005453	NAC
Isoform0005474	GRAS
Isoform0005478	WRKY
Isoform0005480	NAC
Isoform0005497	ERF
Isoform0005539	GRAS
Isoform0005612	SRS
Isoform0005673	NAC
Isoform0005728	SAP
Isoform0005763	AP2
Isoform0005776	SAP
Isoform0005784	MYB_related
Isoform0005854	VOZ
Isoform0005855	EIL
Isoform0005864	BBR-BPC
Isoform0005877	WRKY
Isoform0005891	NAC
Isoform0005892	NF-YC
Isoform0005912	WRKY
Isoform0005919	bHLH
Isoform0005930	bHLH
Isoform0005934	TCP
Isoform0005947	ARR-B
Isoform0005954	NAC
Isoform0006039	AP2
Isoform0006040	NAC
Isoform0006052	ARR-B
Isoform0006075	NAC
Isoform0006078	SAP
Isoform0006079	NAC
Isoform0006093	NAC
Isoform0006104	SAP
Isoform0006126	bHLH
Isoform0006154	GRAS
Isoform0006178	TCP
Isoform0006180	NF-YC
Isoform0006184	WRKY
Isoform0006217	ERF
Isoform0006235	NAC
Isoform0006240	MYB_related
Isoform0006244	ERF
Isoform0006257	ERF
Isoform0006260	BBR-BPC
Isoform0006263	EIL
Isoform0006279	bZIP
Isoform0006286	VOZ
Isoform0006327	WRKY
Isoform0006368	bHLH
Isoform0006394	ERF
Isoform0006407	EIL
Isoform0006419	WRKY
Isoform0006430	MYB
Isoform0006503	GRAS
Isoform0006542	GRAS
Isoform0006572	bZIP
Isoform0006573	bHLH
Isoform0006580	SAP
Isoform0006596	GRAS
Isoform0006609	WRKY
Isoform0006626	MYB_related
Isoform0006678	GRAS
Isoform0006707	TCP
Isoform0006712	B3
Isoform0006734	NAC
Isoform0006737	G2-like
Isoform0006771	bHLH
Isoform0006782	bHLH
Isoform0006788	ERF
Isoform0006821	WRKY
Isoform0006886	GRAS
Isoform0006904	MYB_related
Isoform0006910	SAP
Isoform0006918	bHLH
Isoform0006921	WRKY
Isoform0006942	GRAS
Isoform0006950	GRAS
Isoform0006951	B3
Isoform0006980	GRAS
Isoform0006994	bZIP
Isoform0007030	SAP
Isoform0007114	bZIP
Isoform0007126	GRAS
Isoform0007137	NF-YC
Isoform0007147	G2-like
Isoform0007153	BBR-BPC
Isoform0007174	WRKY
Isoform0007178	SAP
Isoform0007190	ERF
Isoform0007239	WRKY
Isoform0007242	bHLH
Isoform0007251	bZIP
Isoform0007253	WRKY
Isoform0007255	bHLH
Isoform0007264	bZIP
Isoform0007319	GRAS
Isoform0007349	G2-like
Isoform0007371	MYB_related
Isoform0007400	bHLH
Isoform0007408	VOZ
Isoform0007417	bHLH
Isoform0007422	G2-like
Isoform0007451	ERF
Isoform0007454	GRAS
Isoform0007597	B3
Isoform0007607	ERF
Isoform0007618	CO-like
Isoform0007642	NAC
Isoform0007711	WRKY
Isoform0007722	WRKY
Isoform0007746	MYB_related
Isoform0007763	WRKY
Isoform0007782	SAP
Isoform0007834	WRKY
Isoform0007865	MYB
Isoform0007894	GRAS
Isoform0007900	BBR-BPC
Isoform0007944	bZIP
Isoform0007956	ERF
Isoform0007974	MYB_related
Isoform0008001	SAP
Isoform0008021	MYB_related
Isoform0008055	bHLH
Isoform0008071	Trihelix
Isoform0008073	bHLH
Isoform0008085	GRAS
Isoform0008092	BBR-BPC
Isoform0008102	TCP
Isoform0008112	GRAS
Isoform0008150	Trihelix
Isoform0008163	WRKY
Isoform0008219	AP2
Isoform0008222	bHLH
Isoform0008231	GeBP
Isoform0008283	bZIP
Isoform0008310	GRAS
Isoform0008348	B3
Isoform0008378	B3
Isoform0008421	SAP
Isoform0008445	bZIP
Isoform0008472	BBR-BPC
Isoform0008480	B3
Isoform0008541	EIL
Isoform0008544	SAP
Isoform0008586	GRAS
Isoform0008655	WRKY
Isoform0008710	G2-like
Isoform0008804	TCP
Isoform0008809	NAC
Isoform0008835	GeBP
Isoform0008840	GRAS
Isoform0008935	GeBP
Isoform0008958	MYB_related
Isoform0008971	bZIP
Isoform0008985	SAP
Isoform0008995	NF-YB
Isoform0009066	bZIP
Isoform0009069	bZIP
Isoform0009081	GRAS
Isoform0009164	bHLH
Isoform0009309	ARF
Isoform0009375	ARF
Isoform0009415	ARF
Isoform0009432	ARF
Isoform0009571	B3
Isoform0009720	SAP
Isoform0009785	ARF
Isoform0009812	SAP
Isoform0009865	ARF
Isoform0009907	MYB_related
Isoform0009908	MYB_related
Isoform0010029	B3
Isoform0010035	ARF
Isoform0010044	GRAS
Isoform0010075	VOZ
Isoform0010095	bHLH
Isoform0010103	GRF
Isoform0010198	ERF
Isoform0010353	GRAS
Isoform0010359	bHLH
Isoform0010380	SAP
Isoform0010394	bHLH
Isoform0010420	GRAS
Isoform0010423	bZIP
Isoform0010539	bHLH
Isoform0010599	SAP
Isoform0010605	bHLH
Isoform0010636	bZIP
Isoform0010637	WRKY
Isoform0010648	bZIP
Isoform0010652	SAP
Isoform0010699	BBR-BPC
Isoform0010746	GRAS
Isoform0010747	WRKY
Isoform0010756	MYB_related
Isoform0010820	WRKY
Isoform0010835	SAP
Isoform0010860	SAP
Isoform0010890	bZIP
Isoform0010933	NAC
Isoform0010963	GRAS
Isoform0011050	ERF
Isoform0011094	G2-like
Isoform0011101	CO-like
Isoform0011118	NAC
Isoform0011144	EIL
Isoform0011213	Trihelix
Isoform0011238	TCP
Isoform0011270	G2-like
Isoform0011335	TCP
Isoform0011342	MYB
Isoform0011393	bHLH
Isoform0011434	G2-like
Isoform0011450	bHLH
Isoform0011451	Trihelix
Isoform0011525	bZIP
Isoform0011539	bHLH
Isoform0011541	Trihelix
Isoform0011590	WRKY
Isoform0011594	MYB
Isoform0011698	bZIP
Isoform0011701	MYB_related
Isoform0011724	ERF
Isoform0011726	G2-like
Isoform0011809	SAP
Isoform0011830	bHLH
Isoform0011857	ERF
Isoform0011928	G2-like
Isoform0011975	bZIP
Isoform0011981	bZIP
Isoform0011993	EIL
Isoform0012000	ERF
Isoform0012047	MYB
Isoform0012093	MYB_related
Isoform0012112	SAP
Isoform0012146	TCP
Isoform0012163	G2-like
Isoform0012225	GRAS
Isoform0012228	RAV
Isoform0012247	ERF
Isoform0012291	SAP
Isoform0012292	WRKY
Isoform0012300	G2-like
Isoform0012347	GeBP
Isoform0012350	GRF
Isoform0012358	BBR-BPC
Isoform0012378	SAP
Isoform0012461	CO-like
Isoform0012484	bHLH
Isoform0012534	G2-like
Isoform0012615	SAP
Isoform0012625	G2-like
Isoform0012687	MYB_related
Isoform0012776	S1Fa-like
Isoform0012847	ERF
Isoform0012867	ERF
Isoform0012878	MYB_related
Isoform0012906	bZIP
Isoform0012908	bHLH
Isoform0012934	GeBP
Isoform0012970	WRKY
Isoform0012996	G2-like
Isoform0013053	NAC
Isoform0013059	NAC
Isoform0013077	MYB_related
Isoform0013086	MYB_related
Isoform0013088	WRKY
Isoform0013181	GeBP
Isoform0013249	BBR-BPC
Isoform0013271	BBR-BPC
Isoform0013273	MYB_related
Isoform0013281	bZIP
Isoform0013288	bHLH
Isoform0013291	ERF
Isoform0013296	G2-like
Isoform0013301	SAP
Isoform0013342	Trihelix
Isoform0013384	TCP
Isoform0013436	G2-like
Isoform0013456	bZIP
Isoform0013478	WRKY
Isoform0013483	MYB
Isoform0013549	SAP
Isoform0013569	bZIP
Isoform0013572	MYB
Isoform0013613	SAP
Isoform0013614	bHLH
Isoform0013626	SAP
Isoform0013691	ZF-HD
Isoform0013704	GeBP
Isoform0013709	bZIP
Isoform0013721	bZIP
Isoform0013789	G2-like
Isoform0013794	GeBP
Isoform0013796	NF-YC
Isoform0013799	SAP
Isoform0013835	MYB
Isoform0013839	SAP
Isoform0013865	GeBP
Isoform0013884	RAV
Isoform0013892	MYB_related
Isoform0013897	B3
Isoform0013906	FAR1
Isoform0013950	MYB
Isoform0013957	MIKC
Isoform0013960	SAP
Isoform0013962	GeBP
Isoform0013996	bZIP
Isoform0014013	bZIP
Isoform0014028	NF-YC
Isoform0014109	NAC
Isoform0014144	NF-YA
Isoform0014145	TCP
Isoform0014150	TCP
Isoform0014188	ZF-HD
Isoform0014237	RAV
Isoform0014241	bHLH
Isoform0014270	BBR-BPC
Isoform0014325	G2-like
Isoform0014329	TCP
Isoform0014340	bHLH
Isoform0014364	NF-YB
Isoform0014389	NAC
Isoform0014390	ERF
Isoform0014433	NF-YA
Isoform0014442	BBR-BPC
Isoform0014462	NAC
Isoform0014467	G2-like
Isoform0014478	Trihelix
Isoform0014488	SAP
Isoform0014525	bZIP
Isoform0014526	WRKY
Isoform0014616	MYB
Isoform0014633	NAC
Isoform0014642	bHLH
Isoform0014686	bZIP
Isoform0014712	G2-like
Isoform0014772	AP2
Isoform0014778	SAP
Isoform0014779	SAP
Isoform0014789	NAC
Isoform0014799	NAC
Isoform0014801	ERF
Isoform0014839	G2-like
Isoform0014929	SAP
Isoform0014933	MYB_related
Isoform0014967	NF-YA
Isoform0015035	MYB_related
Isoform0015046	NAC
Isoform0015047	NAC
Isoform0015054	bHLH
Isoform0015089	G2-like
Isoform0015116	bZIP
Isoform0015139	EIL
Isoform0015160	G2-like
Isoform0015191	Trihelix
Isoform0015212	TCP
Isoform0015238	SAP
Isoform0015250	NAC
Isoform0015268	NF-YC
Isoform0015289	NAC
Isoform0015294	ERF
Isoform0015320	bHLH
Isoform0015362	TCP
Isoform0015378	WRKY
Isoform0015400	bHLH
Isoform0015428	MYB
Isoform0015438	NF-YC
Isoform0015474	ERF
Isoform0015482	ERF
Isoform0015485	SAP
Isoform0015509	SAP
Isoform0015518	SAP
Isoform0015547	CO-like
Isoform0015552	GeBP
Isoform0015562	ERF
Isoform0015644	MYB
Isoform0015660	G2-like
Isoform0015676	Trihelix
Isoform0015688	SBP
Isoform0015756	Trihelix
Isoform0015765	bZIP
Isoform0015802	bHLH
Isoform0015804	SAP
Isoform0015806	bZIP
Isoform0015822	BBR-BPC
Isoform0015845	MYB_related
Isoform0015860	MYB
Isoform0015867	ERF
Isoform0015870	NAC
Isoform0015883	AP2
Isoform0015900	G2-like
Isoform0015912	EIL
Isoform0015918	bZIP
Isoform0015928	FAR1
Isoform0015941	MYB
Isoform0015944	MYB
Isoform0015948	ERF
Isoform0015977	DBB
Isoform0016026	bHLH
Isoform0016032	NAC
Isoform0016043	NF-YA
Isoform0016050	WRKY
Isoform0016072	Whirly
Isoform0016119	NF-YC
Isoform0016133	MIKC
Isoform0016146	EIL
Isoform0016180	SRS
Isoform0016208	bZIP
Isoform0016214	FAR1
Isoform0016219	bHLH
Isoform0016285	G2-like
Isoform0016308	WRKY
Isoform0016352	NAC
Isoform0016367	WRKY
Isoform0016377	bHLH
Isoform0016404	NAC
Isoform0016418	Whirly
Isoform0016443	FAR1
Isoform0016476	MYB_related
Isoform0016515	ERF
Isoform0016558	bHLH
Isoform0016589	bZIP
Isoform0016645	DBB
Isoform0016654	TCP
Isoform0016669	Trihelix
Isoform0016673	bHLH
Isoform0016691	SAP
Isoform0016708	ERF
Isoform0016748	MYB_related
Isoform0016750	WRKY
Isoform0016754	MYB
Isoform0016770	NAC
Isoform0016878	NF-YB
Isoform0016884	ZF-HD
Isoform0016922	NF-YB
Isoform0016932	bZIP
Isoform0016943	YABBY
Isoform0016951	bZIP
Isoform0016958	ERF
Isoform0016975	NAC
Isoform0017013	NAC
Isoform0017028	MYB
Isoform0017036	NF-YC
Isoform0017056	MIKC
Isoform0017113	SAP
Isoform0017122	WRKY
Isoform0017150	TCP
Isoform0017171	Trihelix
Isoform0017180	WRKY
Isoform0017189	NF-YC
Isoform0017264	bZIP
Isoform0017275	bHLH
Isoform0017277	ERF
Isoform0017298	bHLH
Isoform0017308	SAP
Isoform0017376	MYB
Isoform0017400	Nin-like
Isoform0017413	YABBY
Isoform0017439	bHLH
Isoform0017473	MYB_related
Isoform0017483	Trihelix
Isoform0017498	ERF
Isoform0017569	MYB
Isoform0017642	NAC
Isoform0017666	NAC
Isoform0017676	LBD
Isoform0017781	MYB
Isoform0017830	MYB_related
Isoform0017921	MYB
Isoform0017934	NAC
Isoform0017971	WRKY
Isoform0018006	NAC
Isoform0018019	MYB_related
Isoform0018035	bHLH
Isoform0018061	bHLH
Isoform0018075	TCP
Isoform0018116	bHLH
Isoform0018205	FAR1
Isoform0018210	NAC
Isoform0018286	bHLH
Isoform0018307	bHLH
Isoform0018402	MIKC
Isoform0018405	MYB
Isoform0018450	MYB_related
Isoform0018456	NAC
Isoform0018491	DBB
Isoform0018546	ARF
Isoform0018673	FAR1
Isoform0018784	SBP
Isoform0018859	SBP
Isoform0018902	FAR1
Isoform0018923	ARF
Isoform0019015	ARF
Isoform0019040	MYB
Isoform0019101	ARF
Isoform0019140	SAP
Isoform0019157	SBP
Isoform0019191	MYB
Isoform0019213	SBP
Isoform0019307	ARF
Isoform0019340	SBP
Isoform0019343	MYB_related
Isoform0019351	B3
Isoform0019352	SAP
Isoform0019373	ERF
Isoform0019375	bZIP
Isoform0019389	bHLH
Isoform0019408	MYB_related
Isoform0019517	ERF
Isoform0019529	NAC
Isoform0019570	ERF
Isoform0019575	ERF
Isoform0019586	M_type
Isoform0019617	ERF
Isoform0019666	NAC
Isoform0019713	NF-YC
Isoform0019727	ERF
Isoform0019737	ERF
Isoform0019858	ERF
Isoform0019869	WRKY
Isoform0019928	MYB
Isoform0019950	MYB
Isoform0019981	NF-YB
Isoform0020034	ERF
Isoform0020043	NF-YA
Isoform0020078	NF-YB
Isoform0020099	NAC
Isoform0020145	ERF
Isoform0020162	MYB
Isoform0020222	MYB_related
Isoform0020226	MYB
Isoform0020250	NF-YC
Isoform0020301	NAC
Isoform0020338	NF-YA
Isoform0020349	ERF
Isoform0020353	WRKY
Isoform0020434	MYB
Isoform0020531	WRKY
Isoform0020569	WRKY
Isoform0020576	ERF
Isoform0020609	NAC
Isoform0020632	ERF
Isoform0020640	ERF
Isoform0020718	NAC
Isoform0020804	ERF
Isoform0020850	ERF
Isoform0020856	GRAS
Isoform0020906	ERF
Isoform0020949	NF-YB
Isoform0020992	bHLH
Isoform0021002	bHLH
Isoform0021025	NF-YB
Isoform0021098	NF-YB
Isoform0021269	Trihelix
Isoform0021341	bZIP
Isoform0021637	NF-YB
Isoform0021659	NF-YC
Isoform0021758	NF-YC
Isoform0021895	bZIP
Isoform0021904	ERF
Isoform0021970	NAC
Isoform0021993	bHLH
Isoform0022266	NF-YC
Isoform0022328	NF-YB
Isoform0022463	NF-YC
Isoform0022576	NF-YC
Isoform0022654	NF-YC
Isoform0022786	WRKY
Isoform0022861	Trihelix
Isoform0022931	NF-YC
Isoform0023040	NAC
Isoform0023053	ERF
Isoform0023095	SBP
Isoform0023338	Trihelix
Isoform0023526	ERF
Isoform0023577	NF-YC
Isoform0023655	NF-YC
Isoform0023857	MYB_related
Isoform0023914	NF-YB
Isoform0023977	NF-YB
Isoform0024045	NF-YB
Isoform0024047	NF-YB
Isoform0024094	ZF-HD
Isoform0024131	NF-YB
Isoform0024179	NF-YB
Isoform0024260	S1Fa-like
Isoform0024293	MYB_related
Isoform0024714	Trihelix
Isoform0025418	SBP
Isoform0025442	MYB
Isoform0025457	ARF
Isoform0025493	FAR1
Isoform0025504	SBP
Isoform0025585	SAP
Isoform0025598	MYB
Isoform0025632	ARF
Isoform0025675	SBP
Isoform0025745	ARF
Isoform0025750	ARF
Isoform0025800	SAP
Isoform0025832	ARF
Isoform0025855	ARF
Isoform0025859	ARF
Isoform0025864	Nin-like
Isoform0025869	ARF
Isoform0025872	Nin-like
Isoform0025893	ARF
Isoform0025914	ARF
Isoform0025919	ARF
Isoform0025948	SBP
Isoform0026045	SAP
Isoform0026066	ARF
Isoform0026177	SAP
Isoform0026248	FAR1
Isoform0026252	SBP
Isoform0026343	SBP
Isoform0026349	BBR-BPC
Isoform0026361	ARF
Isoform0026387	Trihelix
Isoform0026502	Nin-like
Isoform0026506	Nin-like
Isoform0026563	SAP
Isoform0026566	B3
Isoform0026573	ARF
Isoform0026595	SAP
Isoform0026646	ARF
Isoform0026683	ARF
Isoform0026690	bHLH
Isoform0026696	B3
Isoform0026704	Nin-like
Isoform0026724	B3
Isoform0026795	Trihelix
Isoform0026814	Trihelix
Isoform0026816	ARF
Isoform0026834	SAP
Isoform0026868	ARF
Isoform0026909	GeBP
Isoform0026961	ARF
Isoform0026963	ARF
Isoform0027010	SAP
Isoform0027082	B3
Isoform0027085	GeBP
Isoform0027086	ARF
Isoform0027123	Trihelix
Isoform0027125	GRAS
Isoform0027146	Trihelix
Isoform0027185	ARF
Isoform0027209	B3
Isoform0027225	ARF
Isoform0027235	BBR-BPC
Isoform0027246	FAR1
Isoform0027248	B3
Isoform0027292	Trihelix
Isoform0027305	FAR1
Isoform0027323	SAP
Isoform0027358	MYB_related
Isoform0027363	B3
Isoform0027371	GRAS
Isoform0027408	ARF
Isoform0027409	ARF
Isoform0027418	B3
Isoform0027422	ARF
Isoform0027423	Nin-like
Isoform0027458	ARF
Isoform0027483	FAR1
Isoform0027515	GRAS
Isoform0027550	B3
Isoform0027583	CPP
Isoform0027599	ARF
Isoform0027600	ARF
Isoform0027621	MYB
Isoform0027623	FAR1
Isoform0027629	FAR1
Isoform0027647	Nin-like
Isoform0027667	B3
Isoform0027717	SAP
Isoform0027732	MYB_related
Isoform0027764	Nin-like
Isoform0027772	GRAS
Isoform0027807	GRAS
Isoform0027820	GRAS
Isoform0027835	GeBP
Isoform0027862	GRAS
Isoform0027875	GRAS
Isoform0027880	GRAS
Isoform0027912	Trihelix
Isoform0028006	GRAS
Isoform0028019	GRAS
Isoform0028028	SAP
Isoform0028051	GRAS
Isoform0028058	SAP
Isoform0028070	SBP
Isoform0028071	SAP
Isoform0028126	GRAS
Isoform0028128	bHLH
Isoform0028145	FAR1
Isoform0028166	FAR1
Isoform0028182	SAP
Isoform0028209	GRAS
Isoform0028215	WRKY
Isoform0028326	Trihelix
Isoform0028332	SAP
Isoform0028338	B3
Isoform0028383	GRAS
Isoform0028449	bHLH
Isoform0028523	GRAS
Isoform0028556	ARF
Isoform0028695	FAR1
Isoform0028698	SBP
Isoform0028706	FAR1
Isoform0028748	bHLH
Isoform0028771	GRAS
Isoform0028776	FAR1
Isoform0028793	SBP
Isoform0028835	Trihelix
Isoform0028840	SAP
Isoform0028914	GRAS
Isoform0028956	ARR-B
Isoform0028991	MYB_related
Isoform0028996	MYB
Isoform0029005	ARF
Isoform0029044	SBP
Isoform0029051	S1Fa-like
Isoform0029060	SAP
Isoform0029076	SBP
Isoform0029122	B3
Isoform0029242	GRAS
Isoform0029248	GRAS
Isoform0029377	GRAS
Isoform0029394	STAT
Isoform0029447	Nin-like
Isoform0029499	SBP
Isoform0029520	bHLH
Isoform0029578	bHLH
Isoform0029586	ARR-B
Isoform0029594	ARF
Isoform0029666	CPP
Isoform0029732	SBP
Isoform0029736	EIL
Isoform0029769	STAT
Isoform0029786	EIL
Isoform0029795	bZIP
Isoform0029828	ARR-B
Isoform0029843	GRAS
Isoform0029888	ARF
Isoform0029907	bZIP
Isoform0029943	WRKY
Isoform0029947	S1Fa-like
Isoform0029958	bZIP
Isoform0030008	WRKY
Isoform0030041	bZIP
Isoform0030127	GRAS
Isoform0030161	GRAS
Isoform0030187	ARF
Isoform0030235	MYB_related
Isoform0030249	bZIP
Isoform0030265	ARR-B
Isoform0030267	B3
Isoform0030348	EIL
Isoform0030407	G2-like
Isoform0030452	bZIP
Isoform0030479	WRKY
Isoform0030557	EIL
Isoform0030568	ARF
Isoform0030579	ARR-B
Isoform0030600	bHLH
Isoform0030702	SAP
Isoform0030747	GRAS
Isoform0030802	BBR-BPC
Isoform0030828	bHLH
Isoform0030898	ARF
Isoform0030901	bHLH
Isoform0030967	B3
Isoform0030978	ARF
Isoform0030979	bHLH
Isoform0030991	B3
Isoform0031028	CPP
Isoform0031063	NF-YA
Isoform0031083	ARR-B
Isoform0031084	bHLH
Isoform0031096	CPP
Isoform0031113	CPP
Isoform0031247	NF-YB
Isoform0031368	GRAS
Unigene0000081	NAC
Unigene0000109	BBR-BPC
Unigene0000305	bHLH
Unigene0000319	GRAS
Unigene0000322	ARF
Unigene0000348	NF-YA
Unigene0000506	MYB
Unigene0000581	bHLH
Unigene0000649	G2-like
Unigene0000650	G2-like
Unigene0000683	MYB_related
Unigene0001034	B3
Unigene0001209	ERF
Unigene0001211	ERF
Unigene0001213	ERF
Unigene0001483	bHLH
Unigene0001576	NF-YB
Unigene0001648	NF-YA
Unigene0001705	B3
Unigene0001808	WRKY
Unigene0001842	MYB
Unigene0001879	WRKY
Unigene0001995	CPP
Unigene0002145	ERF
Unigene0002147	ERF
Unigene0002212	GRAS
Unigene0002220	NAC
Unigene0002239	MYB
Unigene0002240	MYB
Unigene0002241	MYB_related
Unigene0002264	NF-YC
Unigene0002502	M_type
Unigene0002503	M_type
Unigene0002601	Trihelix
Unigene0002763	bZIP
Unigene0002789	NF-YA
Unigene0002790	NF-YA
Unigene0002909	MYB_related
Unigene0003007	MYB
Unigene0003222	NAC
Unigene0003293	ZF-HD
Unigene0003294	ZF-HD
Unigene0003297	Trihelix
Unigene0003359	LBD
Unigene0003429	G2-like
Unigene0003430	G2-like
Unigene0003436	NF-YC
Unigene0003477	GRF
Unigene0003538	MYB
Unigene0003541	MYB
Unigene0003688	NAC
Unigene0003755	bHLH
Unigene0003757	bHLH
Unigene0003758	bHLH
Unigene0003897	Trihelix
Unigene0003966	MYB_related
Unigene0003967	MYB
Unigene0003968	MYB_related
Unigene0003980	Nin-like
Unigene0004043	MYB_related
Unigene0004059	M_type
Unigene0004096	MYB
Unigene0004097	MYB
Unigene0004176	LBD
Unigene0004278	ERF
Unigene0004328	TCP
Unigene0004645	SAP
Unigene0004647	SAP
Unigene0004651	bHLH
Unigene0004734	ERF
Unigene0005128	RAV
Unigene0005176	NF-YC
Unigene0005243	WRKY
Unigene0005295	TCP
Unigene0005450	MYB
Unigene0005451	MYB
Unigene0005502	NF-YA
Unigene0005805	ZF-HD
Unigene0005863	NAC
Unigene0006064	SAP
Unigene0006077	ERF
Unigene0006186	bHLH
Unigene0006239	NAC
Unigene0006256	TCP
Unigene0006259	TCP
Unigene0006260	TCP
Unigene0006413	FAR1
Unigene0006517	SAP
Unigene0006518	DBB
Unigene0006596	WRKY
Unigene0006653	NF-YA
Unigene0006731	bHLH
Unigene0006780	TCP
Unigene0006807	LBD
Unigene0006870	B3
Unigene0007021	bZIP
Unigene0007155	SRS
Unigene0007257	FAR1
Unigene0007290	bZIP
Unigene0007370	CO-like
Unigene0007385	YABBY
Unigene0007421	Trihelix
Unigene0007422	WRKY
Unigene0007430	S1Fa-like
Unigene0007493	MIKC
Unigene0007504	SAP
Unigene0007589	WRKY
Unigene0007590	WRKY
Unigene0007591	WRKY
Unigene0007592	WRKY
Unigene0007649	B3
Unigene0007661	SAP
Unigene0007662	SAP
Unigene0007745	bHLH
Unigene0007776	TCP
Unigene0007777	TCP
Unigene0007787	MYB_related
Unigene0007789	MYB
Unigene0007790	MYB
Unigene0007836	G2-like
Unigene0007837	G2-like
Unigene0007904	ERF
Unigene0007905	ERF
Unigene0007959	MYB_related
Unigene0007962	ZF-HD
Unigene0007978	MYB
Unigene0007989	ERF
Unigene0008022	ARF
Unigene0008104	NAC
Unigene0008118	AP2
Unigene0008143	bZIP
Unigene0008239	SAP
Unigene0008241	Trihelix
Unigene0008359	SAP
Unigene0008486	TCP
Unigene0008487	TCP
Unigene0008525	MYB
Unigene0008526	MYB
Unigene0008527	MYB
Unigene0008528	MYB
Unigene0008544	GRF
Unigene0008737	B3
Unigene0008739	WRKY
Unigene0008797	NF-YC
Unigene0008836	MYB_related
Unigene0008906	bZIP
Unigene0009026	MYB
Unigene0009192	M_type
Unigene0009258	G2-like
Unigene0009310	MYB_related
Unigene0009344	Nin-like
Unigene0009483	bZIP
Unigene0009535	FAR1
Unigene0009536	FAR1
Unigene0009584	WRKY
Unigene0009655	WRKY
Unigene0009751	bHLH
Unigene0009913	WRKY
Unigene00100000	GRAS
Unigene00100040	bHLH
Unigene00100041	bHLH
Unigene00100170	bHLH
Unigene00100337	NAC
Unigene00100388	WRKY
Unigene00100444	WRKY
Unigene00100475	FAR1
Unigene00100509	FAR1
Unigene00100559	GRAS
Unigene00100574	MYB_related
Unigene00100640	GRAS
Unigene00100678	WRKY
Unigene0010082	NAC
Unigene00100891	ERF
Unigene00100995	NAC
Unigene00101000	MYB_related
Unigene00101025	Trihelix
Unigene00101061	MYB_related
Unigene00101131	MYB_related
Unigene00101167	WRKY
Unigene00101385	bHLH
Unigene00101424	bHLH
Unigene00101659	NAC
Unigene00101821	BBR-BPC
Unigene00101867	Trihelix
Unigene00101886	NAC
Unigene00101922	NF-YA
Unigene00102001	Whirly
Unigene0010213	Trihelix
Unigene00102166	MYB_related
Unigene00102195	bZIP
Unigene00102220	NAC
Unigene00102221	NAC
Unigene00102362	B3
Unigene00102381	G2-like
Unigene00102587	NAC
Unigene00102633	B3
Unigene00102796	WRKY
Unigene00102813	WRKY
Unigene00102814	WRKY
Unigene00102914	NAC
Unigene00102992	NAC
Unigene00103063	NAC
Unigene00103067	bHLH
Unigene00103079	WRKY
Unigene00103126	FAR1
Unigene0010319	ERF
Unigene0010320	ERF
Unigene0010321	bZIP
Unigene0010323	bZIP
Unigene00103290	WRKY
Unigene00103336	ERF
Unigene00103340	NAC
Unigene00103427	B3
Unigene00103449	RAV
Unigene0010345	ARR-B
Unigene00103463	NF-YB
Unigene00103632	Trihelix
Unigene00103724	ARF
Unigene00103803	SAP
Unigene00103817	WRKY
Unigene00103913	MYB_related
Unigene00104040	bZIP
Unigene00104111	MYB_related
Unigene0010416	Trihelix
Unigene0010417	Trihelix
Unigene00104263	ARF
Unigene00104311	WRKY
Unigene00104363	SAP
Unigene00104395	ARF
Unigene00104476	S1Fa-like
Unigene00104505	YABBY
Unigene00104515	B3
Unigene00104520	SAP
Unigene00104605	ERF
Unigene00104699	GRAS
Unigene00105119	NF-YB
Unigene00105269	bHLH
Unigene00105270	bHLH
Unigene00105299	Nin-like
Unigene00105544	bHLH
Unigene00105681	AP2
Unigene00105746	NAC
Unigene00105851	EIL
Unigene00106012	MYB_related
Unigene00106191	NAC
Unigene00106290	WRKY
Unigene00106386	bZIP
Unigene0010640	NAC
Unigene0010641	NAC
Unigene00106420	MYB_related
Unigene00106584	SAP
Unigene00106588	Trihelix
Unigene00106631	ARF
Unigene00106656	G2-like
Unigene00106698	bHLH
Unigene00106699	bHLH
Unigene00106714	GRAS
Unigene00106792	CO-like
Unigene00106795	NF-YC
Unigene00106797	MYB_related
Unigene00106846	WRKY
Unigene00106967	ARF
Unigene00107110	bZIP
Unigene0010714	AP2
Unigene00107164	B3
Unigene00107257	MYB_related
Unigene00107274	bHLH
Unigene00107304	bZIP
Unigene00107305	bZIP
Unigene00107380	MYB_related
Unigene00107462	NAC
Unigene00107474	NAC
Unigene00107605	LBD
Unigene00107618	MYB_related
Unigene00107700	WRKY
Unigene00107701	WRKY
Unigene00107765	FAR1
Unigene00107881	bZIP
Unigene00107983	DBB
Unigene00108102	LBD
Unigene00108115	MYB
Unigene00108116	MYB
Unigene00108157	MYB_related
Unigene00108164	EIL
Unigene0010820	VOZ
Unigene00108372	SBP
Unigene00108409	MYB
Unigene0010859	ERF
Unigene00108608	bZIP
Unigene00108609	bZIP
Unigene00108666	ERF
Unigene00108727	SBP
Unigene00108761	bZIP
Unigene00109021	YABBY
Unigene00109022	YABBY
Unigene00109040	WRKY
Unigene00109085	FAR1
Unigene00109126	ZF-HD
Unigene00109139	bHLH
Unigene00109164	EIL
Unigene00109235	NAC
Unigene00109262	MYB
Unigene00109301	FAR1
Unigene00109316	MYB
Unigene00109581	G2-like
Unigene00109589	WRKY
Unigene00109604	NAC
Unigene00109740	ERF
Unigene0010975	WRKY
Unigene0010976	WRKY
Unigene00109863	ARF
Unigene00109959	ZF-HD
Unigene00109964	NAC
Unigene00109984	WRKY
Unigene00110022	MYB_related
Unigene00110076	Trihelix
Unigene00110138	bZIP
Unigene00110201	NAC
Unigene00110224	ERF
Unigene00110260	TCP
Unigene00110351	M_type
Unigene0011060	NAC
Unigene00110619	CO-like
Unigene00110620	NAC
Unigene00110664	CPP
Unigene00110861	NAC
Unigene00111026	bZIP
Unigene00111096	NF-YC
Unigene00111224	NF-YB
Unigene00111289	G2-like
Unigene00111326	bHLH
Unigene00111331	MYB_related
Unigene00111505	NAC
Unigene00111665	MYB_related
Unigene00111700	Trihelix
Unigene00111777	MYB_related
Unigene00111786	NAC
Unigene00111787	NAC
Unigene0011182	SAP
Unigene0011183	SAP
Unigene00111840	GRAS
Unigene00111882	SRS
Unigene0011198	bHLH
Unigene00112040	G2-like
Unigene00112070	bHLH
Unigene00112254	CPP
Unigene0011230	bHLH
Unigene00112358	NF-YB
Unigene0011238	MYB_related
Unigene00112610	MYB_related
Unigene00112653	SBP
Unigene00112656	G2-like
Unigene00112866	ZF-HD
Unigene00112958	WRKY
Unigene00113103	G2-like
Unigene00113189	M_type
Unigene00113191	ERF
Unigene00113297	NAC
Unigene00113335	M_type
Unigene00113388	ERF
Unigene00113400	WRKY
Unigene00113475	RAV
Unigene00113523	G2-like
Unigene00113568	GRAS
Unigene0011358	G2-like
Unigene0011360	G2-like
Unigene00113602	SAP
Unigene00113680	bHLH
Unigene00113918	MYB_related
Unigene00113919	MYB
Unigene0011395	GRAS
Unigene0011396	GRAS
Unigene0011397	GRAS
Unigene00114126	WRKY
Unigene00114164	LBD
Unigene00114221	MYB_related
Unigene00114292	TCP
Unigene00114551	SRS
Unigene00114763	NAC
Unigene00114785	NAC
Unigene00114819	M_type
Unigene00114826	MYB_related
Unigene00114970	G2-like
Unigene00115129	MYB
Unigene00115137	SBP
Unigene00115154	ERF
Unigene00115205	NAC
Unigene00115221	B3
Unigene00115233	G2-like
Unigene00115251	bHLH
Unigene0011527	ERF
Unigene00115286	NF-YB
Unigene00115393	bHLH
Unigene00115420	NF-YB
Unigene00115482	bZIP
Unigene00115509	LBD
Unigene0011551	B3
Unigene0011552	NAC
Unigene00115527	NF-YA
Unigene00115602	bHLH
Unigene00115718	ERF
Unigene00115814	MYB_related
Unigene00115915	WRKY
Unigene00115968	NF-YC
Unigene00116003	bHLH
Unigene00116013	MYB
Unigene00116082	NAC
Unigene00116118	NAC
Unigene00116133	bHLH
Unigene00116146	SAP
Unigene00116227	Nin-like
Unigene0011631	MYB
Unigene0011632	MYB
Unigene00116375	YABBY
Unigene0011639	MYB_related
Unigene0011642	WRKY
Unigene00116650	MYB_related
Unigene00116684	GRAS
Unigene00116855	G2-like
Unigene00117020	NF-YA
Unigene00117050	B3
Unigene00117076	NF-YC
Unigene00117120	TCP
Unigene00117216	ZF-HD
Unigene00117406	SAP
Unigene00117571	MYB_related
Unigene00117572	MYB_related
Unigene00117651	GeBP
Unigene0011766	NAC
Unigene0011767	NAC
Unigene0011770	NAC
Unigene00117727	Trihelix
Unigene00117853	MYB_related
Unigene00117881	BBR-BPC
Unigene00118067	MYB_related
Unigene00118074	ERF
Unigene00118113	B3
Unigene00118152	BBR-BPC
Unigene00118230	SAP
Unigene00118254	NAC
Unigene00118264	WRKY
Unigene00118346	bHLH
Unigene00118435	WRKY
Unigene00118513	B3
Unigene00118516	SBP
Unigene00118634	G2-like
Unigene00118656	NF-YC
Unigene00118695	MYB_related
Unigene00118864	NAC
Unigene00118882	MYB_related
Unigene00118956	SAP
Unigene00118963	Trihelix
Unigene00118997	GRAS
Unigene00119063	M_type
Unigene00119134	SBP
Unigene00119165	SAP
Unigene00119358	NAC
Unigene00119483	ERF
Unigene0011951	TCP
Unigene00119526	ERF
Unigene00119528	NF-YA
Unigene00119671	ERF
Unigene00119959	ERF
Unigene00119967	STAT
Unigene00120024	bZIP
Unigene00120093	MYB_related
Unigene00120188	SAP
Unigene00120286	NF-YB
Unigene00120328	E2F/DP
Unigene00120393	GRF
Unigene00120427	SAP
Unigene00120518	MYB_related
Unigene00120579	ARF
Unigene00120688	FAR1
Unigene00120714	NF-YC
Unigene00120715	NF-YC
Unigene0012075	MYB
Unigene00120789	MYB
Unigene00120790	MYB
Unigene00120840	M_type
Unigene00120884	SAP
Unigene00120894	GRAS
Unigene0012155	ERF
Unigene0012175	Whirly
Unigene0012188	BBR-BPC
Unigene0012191	BBR-BPC
Unigene0012304	bZIP
Unigene0012312	MYB_related
Unigene0012446	TCP
Unigene0012483	WRKY
Unigene0012560	ERF
Unigene0012766	G2-like
Unigene0012772	ZF-HD
Unigene0012773	ZF-HD
Unigene0012911	NAC
Unigene0012914	NAC
Unigene0013073	SAP
Unigene0013139	bZIP
Unigene0013147	MYB
Unigene0013151	MYB
Unigene0013238	MYB
Unigene0013267	bZIP
Unigene0013269	bZIP
Unigene0013289	MYB_related
Unigene0013303	AP2
Unigene0013416	MYB
Unigene0013417	MYB
Unigene0013434	bZIP
Unigene0013476	FAR1
Unigene0013508	MYB
Unigene0013670	ERF
Unigene0013671	ERF
Unigene0013723	TCP
Unigene0013737	G2-like
Unigene0013738	G2-like
Unigene0013977	MYB_related
Unigene0014056	NAC
Unigene0014229	MYB_related
Unigene0014230	MYB
Unigene0014253	CPP
Unigene0014366	BBR-BPC
Unigene0014481	ERF
Unigene0014642	GRAS
Unigene0014681	G2-like
Unigene0014709	Trihelix
Unigene0014721	TCP
Unigene0014732	FAR1
Unigene0014796	ZF-HD
Unigene0014840	B3
Unigene0015125	M_type
Unigene0015150	GRAS
Unigene0015309	B3
Unigene0015312	B3
Unigene0015563	WRKY
Unigene0015945	NF-YB
Unigene0015948	NF-YB
Unigene0016027	SAP
Unigene0016194	WRKY
Unigene0016250	SRS
Unigene0016290	MYB
Unigene0016326	M_type
Unigene0016327	MIKC
Unigene0016481	NF-YB
Unigene0016482	NF-YB
Unigene0016657	WRKY
Unigene0016672	VOZ
Unigene0016674	VOZ
Unigene0016717	B3
Unigene0016721	B3
Unigene0016743	GRAS
Unigene0016948	E2F/DP
Unigene0016949	E2F/DP
Unigene0016955	WRKY
Unigene0017020	ARF
Unigene0017021	B3
Unigene0017116	GRAS
Unigene0017136	FAR1
Unigene0017263	bHLH
Unigene0017271	MYB
Unigene0017343	bHLH
Unigene0017344	bHLH
Unigene0017448	SBP
Unigene0017543	YABBY
Unigene0017847	WRKY
Unigene0017958	WRKY
Unigene0017966	NF-YC
Unigene0018054	Trihelix
Unigene0018584	SBP
Unigene0018625	ARR-B
Unigene0018659	Trihelix
Unigene0018803	MYB_related
Unigene0019010	NAC
Unigene0019017	WRKY
Unigene0019107	WRKY
Unigene0019160	B3
Unigene0019202	GeBP
Unigene0019235	Trihelix
Unigene0019323	TCP
Unigene0019543	TCP
Unigene0019559	RAV
Unigene0019650	EIL
Unigene0019664	bHLH
Unigene0019992	NF-YB
Unigene0020112	ERF
Unigene0020618	SAP
Unigene0020716	NF-YC
Unigene0020830	WRKY
Unigene0020831	WRKY
Unigene0021099	SBP
Unigene0021100	SBP
Unigene0021101	SBP
Unigene0021134	RAV
Unigene0021228	ERF
Unigene0021229	ERF
Unigene0021244	MYB
Unigene0021252	DBB
Unigene0021254	CO-like
Unigene0021320	SBP
Unigene0021888	WRKY
Unigene0021889	WRKY
Unigene0021900	WRKY
Unigene0021903	NAC
Unigene0022377	SAP
Unigene0022395	bHLH
Unigene0022518	B3
Unigene0022528	LBD
Unigene0022530	LBD
Unigene0022595	ERF
Unigene0022646	ERF
Unigene0022729	Trihelix
Unigene0023298	ERF
Unigene0023303	B3
Unigene0023305	bHLH
Unigene0023354	NAC
Unigene0023361	WRKY
Unigene0023362	WRKY
Unigene0023408	SBP
Unigene0023467	MYB
Unigene0023573	FAR1
Unigene0023622	ZF-HD
Unigene0023851	SBP
Unigene0023954	GRAS
Unigene0024058	Trihelix
Unigene0024177	WRKY
Unigene0024485	MYB_related
Unigene0024619	C2H2
Unigene0024675	NF-YC
Unigene0024803	bHLH
Unigene0025106	ERF
Unigene0025242	bHLH
Unigene0025410	MYB
Unigene0025412	MYB
Unigene0025494	SAP
Unigene0025759	GRAS
Unigene0025760	GRAS
Unigene0025761	GRAS
Unigene0025782	GRAS
Unigene0025868	MYB
Unigene0026011	ERF
Unigene0026013	ERF
Unigene0026060	WRKY
Unigene0026149	MYB
Unigene0026230	GeBP
Unigene0026234	GeBP
Unigene0026236	GeBP
Unigene0026325	EIL
Unigene0026564	FAR1
Unigene0026584	NAC
Unigene0026739	GRAS
Unigene0026878	NAC
Unigene0027060	GRAS
Unigene0027068	GRAS
Unigene0027177	bHLH
Unigene0027220	bZIP
Unigene0027347	G2-like
Unigene0027348	G2-like
Unigene0027377	SRS
Unigene0027380	SRS
Unigene0027438	NF-YA
Unigene0027579	Nin-like
Unigene0027582	Nin-like
Unigene0027695	NF-YB
Unigene0027760	B3
Unigene0028009	GRAS
Unigene0028101	Whirly
Unigene0028224	B3
Unigene0028242	MYB
Unigene0028270	bZIP
Unigene0028380	ARR-B
Unigene0028793	MIKC
Unigene0028874	bHLH
Unigene0028899	SAP
Unigene0028900	SAP
Unigene0028954	WRKY
Unigene0029287	MYB
Unigene0029366	MYB
Unigene0029416	bHLH
Unigene0029534	bHLH
Unigene0029776	ERF
Unigene0029856	SAP
Unigene0029919	GRAS
Unigene0029932	MYB
Unigene0030244	MYB
Unigene0030452	MYB
Unigene0030457	MYB
Unigene0030458	MYB
Unigene0030551	CPP
Unigene0030756	SBP
Unigene0030923	FAR1
Unigene0031066	bHLH
Unigene0031292	M_type
Unigene0031318	MYB_related
Unigene0031332	Trihelix
Unigene0031389	SBP
Unigene0031390	SBP
Unigene0031391	SBP
Unigene0031395	bZIP
Unigene0031434	NAC
Unigene0031785	bZIP
Unigene0031786	bZIP
Unigene0032029	NAC
Unigene0032030	NAC
Unigene0032185	bZIP
Unigene0032345	SAP
Unigene0032427	GRAS
Unigene0032483	GRAS
Unigene0032484	GRAS
Unigene0032678	Nin-like
Unigene0032791	ERF
Unigene0032802	G2-like
Unigene0032925	GRAS
Unigene0032939	NF-YC
Unigene0033204	ERF
Unigene0033452	MYB_related
Unigene0033476	MYB
Unigene0033477	MYB_related
Unigene0033658	bHLH
Unigene0033760	NF-YB
Unigene0033761	NF-YB
Unigene0033790	MYB_related
Unigene0033827	SAP
Unigene0033938	bHLH
Unigene0033939	bHLH
Unigene0033940	bHLH
Unigene0034020	FAR1
Unigene0034024	GRAS
Unigene0034025	GRAS
Unigene0034173	NAC
Unigene0034192	B3
Unigene0034818	bZIP
Unigene0034883	MYB_related
Unigene0034973	M_type
Unigene0035317	MYB
Unigene0035366	ARF
Unigene0035583	Trihelix
Unigene0035584	Trihelix
Unigene0035585	Trihelix
Unigene0035586	GRAS
Unigene0035587	GRAS
Unigene0036313	WRKY
Unigene0036439	ERF
Unigene0036475	LBD
Unigene0036666	bHLH
Unigene0036667	bHLH
Unigene0036722	GRAS
Unigene0037483	bHLH
Unigene0037599	FAR1
Unigene0037600	HRT-like
Unigene0038403	B3
Unigene0038491	LBD
Unigene0038924	MYB_related
Unigene0039187	bZIP
Unigene0039188	bZIP
Unigene0039316	NAC
Unigene0039317	NAC
Unigene0039320	GRAS
Unigene0039498	NF-YB
Unigene0039739	bHLH
Unigene0039879	Trihelix
Unigene0039940	AP2
Unigene0040015	NF-YC
Unigene0040032	bHLH
Unigene0040210	GeBP
Unigene0040429	NF-YB
Unigene0040490	WRKY
Unigene0040606	MIKC
Unigene0040607	MIKC
Unigene0040618	WRKY
Unigene0040744	Trihelix
Unigene0040804	NAC
Unigene0041069	B3
Unigene0041668	bZIP
Unigene0041670	bZIP
Unigene0041798	MYB_related
Unigene0041825	bHLH
Unigene0041827	bHLH
Unigene0041857	NF-YA
Unigene0042569	MYB
Unigene0042734	bHLH
Unigene0042920	M_type
Unigene0043443	ZF-HD
Unigene0043585	bHLH
Unigene0043859	SAP
Unigene0044147	MYB_related
Unigene0044148	MYB_related
Unigene0044149	MYB
Unigene0044151	EIL
Unigene0044438	MYB_related
Unigene0044509	Trihelix
Unigene0044760	SAP
Unigene0045457	NAC
Unigene0045500	bZIP
Unigene0045561	ERF
Unigene0045737	BBR-BPC
Unigene0045741	G2-like
Unigene0045926	MYB
Unigene0046031	Trihelix
Unigene0046116	WRKY
Unigene0046267	NAC
Unigene0046269	NAC
Unigene0046613	MYB_related
Unigene0046670	Trihelix
Unigene0046671	ERF
Unigene0046733	bHLH
Unigene0046769	NAC
Unigene0046790	NAC
Unigene0047014	NAC
Unigene0047015	NAC
Unigene0047016	NAC
Unigene0047103	Trihelix
Unigene0047104	Trihelix
Unigene0047276	MYB_related
Unigene0047410	bZIP
Unigene0047411	bZIP
Unigene0047412	bZIP
Unigene0047613	ERF
Unigene0047627	G2-like
Unigene0047628	G2-like
Unigene0047663	NAC
Unigene0047799	ZF-HD
Unigene0047864	G2-like
Unigene0048206	WRKY
Unigene0048264	GRAS
Unigene0048385	ERF
Unigene0048596	WRKY
Unigene0048832	SAP
Unigene0048833	SAP
Unigene0048900	ARF
Unigene0049405	WRKY
Unigene0049793	ERF
Unigene0049835	G2-like
Unigene0049887	G2-like
Unigene0050211	bZIP
Unigene0050282	GRAS
Unigene0050690	WRKY
Unigene0050691	WRKY
Unigene0050780	CPP
Unigene0050885	ARF
Unigene0050945	SAP
Unigene0050966	GRF
Unigene0051274	Trihelix
Unigene0051315	GRAS
Unigene0051397	SAP
Unigene0051401	ERF
Unigene0051428	ERF
Unigene0051429	ERF
Unigene0051485	MIKC
Unigene0051487	M_type
Unigene0051514	GRAS
Unigene0051608	TCP
Unigene0051792	TCP
Unigene0051896	NF-YB
Unigene0052002	MYB_related
Unigene0052143	NAC
Unigene0052212	FAR1
Unigene0052230	GeBP
Unigene0052704	G2-like
Unigene0052706	G2-like
Unigene0052762	MYB_related
Unigene0052763	MYB_related
Unigene0052764	MYB_related
Unigene0052765	MYB_related
Unigene0052899	NAC
Unigene0052906	ERF
Unigene0053022	E2F/DP
Unigene0053027	NAC
Unigene0053042	ERF
Unigene0053045	bHLH
Unigene0053046	bHLH
Unigene0053178	ERF
Unigene0053243	M_type
Unigene0053252	SBP
Unigene0053635	bZIP
Unigene0053657	MYB_related
Unigene0054159	bZIP
Unigene0054230	G2-like
Unigene0054298	G2-like
Unigene0054299	G2-like
Unigene0054506	GRF
Unigene0054578	G2-like
Unigene0054771	FAR1
Unigene0054888	ERF
Unigene0054977	GeBP
Unigene0055194	AP2
Unigene0055218	ERF
Unigene0055221	NF-YC
Unigene0055642	FAR1
Unigene0055671	bHLH
Unigene0055753	bHLH
Unigene0055825	SAP
Unigene0055926	ZF-HD
Unigene0055927	ZF-HD
Unigene0055940	G2-like
Unigene0056113	G2-like
Unigene0056206	bHLH
Unigene0056234	NAC
Unigene0056240	CPP
Unigene0056241	CPP
Unigene0056261	MYB_related
Unigene0056267	GeBP
Unigene0056270	GeBP
Unigene0056320	bHLH
Unigene0056426	NAC
Unigene0056614	NAC
Unigene0056771	NF-YB
Unigene0056772	NF-YB
Unigene0056774	NF-YB
Unigene0056821	GRAS
Unigene0057511	ARF
Unigene0057512	ARF
Unigene0057541	B3
Unigene0057866	ERF
Unigene0057867	ERF
Unigene0057868	ERF
Unigene0057869	ERF
Unigene0057884	MYB_related
Unigene0057938	SAP
Unigene0058010	M_type
Unigene0058084	MYB_related
Unigene0058092	bZIP
Unigene0058147	WRKY
Unigene0058196	ARR-B
Unigene0058198	ARR-B
Unigene0058523	B3
Unigene0058655	SAP
Unigene0058686	ERF
Unigene0059017	MIKC
Unigene0059059	TCP
Unigene0059173	SAP
Unigene0059569	ERF
Unigene0059570	ERF
Unigene0059571	bZIP
Unigene0059755	Trihelix
Unigene0060329	bZIP
Unigene0060364	ERF
Unigene0060993	bHLH
Unigene0060995	WRKY
Unigene0060996	WRKY
Unigene0060997	bHLH
Unigene0061226	NAC
Unigene0061227	NAC
Unigene0061349	bZIP
Unigene0061481	SBP
Unigene0061725	B3
Unigene0061739	WRKY
Unigene0061765	MYB
Unigene0062250	TCP
Unigene0063173	WRKY
Unigene0063174	WRKY
Unigene0063184	SAP
Unigene0063185	GRAS
Unigene0063242	TCP
Unigene0063824	ERF
Unigene0064432	ERF
Unigene0064668	SAP
Unigene0064682	ERF
Unigene0064805	bZIP
Unigene0064887	EIL
Unigene0064888	EIL
Unigene0065369	NAC
Unigene0065523	WRKY
Unigene0065786	NAC
Unigene0065796	G2-like
Unigene0065811	STAT
Unigene0066169	SAP
Unigene0066231	ERF
Unigene0066447	NF-YB
Unigene0066659	bZIP
Unigene0066670	BBR-BPC
Unigene0066672	BBR-BPC
Unigene0067290	MYB
Unigene0067754	GRAS
Unigene0067811	WRKY
Unigene0068292	Trihelix
Unigene0068439	GRAS
Unigene0068518	GRAS
Unigene0068701	ARR-B
Unigene0069172	bHLH
Unigene0069530	G2-like
Unigene0069930	MYB_related
Unigene0069933	MYB_related
Unigene0069955	FAR1
Unigene0070013	MYB
Unigene0070123	LBD
Unigene0070329	Trihelix
Unigene0070585	SAP
Unigene0070978	WRKY
Unigene0070990	ZF-HD
Unigene0071045	G2-like
Unigene0071273	SAP
Unigene0071332	B3
Unigene0071354	SAP
Unigene0071396	NAC
Unigene0071570	TCP
Unigene0071571	TCP
Unigene0071654	MYB_related
Unigene0071745	GRAS
Unigene0071746	GRAS
Unigene0071783	G2-like
Unigene0071785	G2-like
Unigene0071841	MYB
Unigene0071843	MYB
Unigene0071864	NF-YC
Unigene0071900	NAC
Unigene0071906	AP2
Unigene0071950	bHLH
Unigene0071966	MYB_related
Unigene0072028	G2-like
Unigene0072029	G2-like
Unigene0072248	MYB
Unigene0072283	NF-YB
Unigene0072538	bHLH
Unigene0072549	bHLH
Unigene0072582	GRF
Unigene0072619	MYB_related
Unigene0072774	ERF
Unigene0072837	Trihelix
Unigene0072839	Trihelix
Unigene0072930	MYB_related
Unigene0072931	MYB
Unigene0072950	NAC
Unigene0073077	LBD
Unigene0073097	E2F/DP
Unigene0073105	MYB_related
Unigene0073106	MYB_related
Unigene0073150	G2-like
Unigene0073151	G2-like
Unigene0073243	bZIP
Unigene0073258	WRKY
Unigene0073260	WRKY
[truncated: 290 more rows]
