# Supplementary material for: Identification of NAC Transcription Factors Associated with Leaf Senescence in Clerodendrum japonicum
Source: Int J Mol Sci. 2025 Sep 11;26(18):8846. doi: 10.3390/ijms26188846 (PMC12470089; doi:10.3390/ijms26188846)
Supplement: Supplementary file 1 [file ijms-26-08846-s001.zip › Table S5-Distribution of genes across clusters in the P and R lines.xlsx]

## Sheet: Table S5- P result.gene_cluster
GeneID	Cluster
Isoform0001168-P	2
Isoform0002990-P	2
Isoform0003409-P	1
Isoform0003944-P	1
Isoform0004338-P	1
Isoform0004528-P	2
Isoform0004617-P	1
Isoform0004950-P	1
Isoform0005031-P	1
Isoform0005453-P	1
Isoform0005480-P	5
Isoform0005673-P	2
Isoform0005891-P	2
Isoform0005954-P	2
Isoform0006040-P	2
Isoform0006075-P	1
Isoform0006079-P	1
Isoform0006093-P	1
Isoform0006235-P	1
Isoform0006734-P	3
Isoform0007642-P	1
Isoform0008809-P	1
Isoform0010933-P	1
Isoform0011118-P	2
Isoform0013053-P	1
Isoform0013059-P	2
Isoform0014109-P	1
Isoform0014462-P	5
Isoform0014633-P	4
Isoform0014789-P	3
Isoform0015046-P	1
Isoform0015047-P	2
Isoform0015250-P	2
Isoform0015289-P	4
Isoform0015870-P	5
Isoform0016032-P	4
Isoform0016352-P	4
Isoform0016770-P	3
Isoform0016975-P	1
Isoform0017013-P	3
Isoform0017642-P	4
Isoform0017666-P	1
Isoform0017934-P	3
Isoform0018006-P	1
Isoform0019529-P	4
Isoform0019666-P	3
Isoform0020099-P	5
Isoform0020301-P	3
Isoform0020609-P	2
Isoform0020718-P	4
Isoform0023040-P	2
Unigene0000081-P	4
Unigene0003222-P	5
Unigene0003688-P	1
Unigene0008104-P	2
Unigene0010082-P	5
Unigene00100995-P	2
Unigene00101886-P	2
Unigene00102220-P	4
Unigene00102221-P	1
Unigene00102914-P	1
Unigene00103063-P	2
Unigene00103340-P	3
Unigene00105746-P	2
Unigene0010640-P	5
Unigene0010641-P	2
Unigene00107462-P	2
Unigene00107474-P	3
Unigene00109235-P	2
Unigene00109604-P	5
Unigene00109964-P	1
Unigene00110201-P	1
Unigene0011060-P	1
Unigene00110861-P	1
Unigene00111505-P	5
Unigene00111786-P	1
Unigene00111787-P	1
Unigene00113297-P	5
Unigene00114763-P	1
Unigene00114785-P	2
Unigene00115205-P	1
Unigene0011552-P	3
Unigene00116082-P	1
Unigene00116118-P	4
Unigene00118254-P	2
Unigene00118864-P	4
Unigene00119358-P	4
Unigene0012911-P	1
Unigene0012914-P	1
Unigene0014056-P	3
Unigene0019010-P	2
Unigene0021903-P	1
Unigene0023354-P	5
Unigene0026584-P	1
Unigene0031434-P	5
Unigene0032029-P	3
Unigene0032030-P	1
Unigene0034173-P	1
Unigene0039316-P	1
Unigene0039317-P	2
Unigene0040804-P	5
Unigene0046769-P	5
Unigene0047663-P	3
Unigene0052899-P	5
Unigene0053027-P	1
Unigene0056234-P	1
Unigene0056426-P	2
Unigene0061226-P	2
Unigene0061227-P	2
Unigene0065786-P	2
Unigene0071396-P	1
Unigene0071900-P	1
Unigene0073535-P	5
Unigene0073809-P	4
Unigene0074946-P	1
Unigene0074947-P	1
Unigene0077836-P	5
Unigene0080285-P	3
Unigene0080523-P	1
Unigene0090691-P	2
Unigene0092473-P	1
Unigene0098978-P	5

## Sheet: Table S5- R result.gene_cluster
GeneID	Cluster
Isoform0001168-R	1
Isoform0002990-R	1
Isoform0003409-R	4
Isoform0003944-R	3
Isoform0004338-R	4
Isoform0004528-R	4
Isoform0004617-R	4
Isoform0004938-R	4
Isoform0004950-R	4
Isoform0005031-R	3
Isoform0005453-R	3
Isoform0005480-R	4
Isoform0005673-R	1
Isoform0005891-R	1
Isoform0005954-R	1
Isoform0006040-R	1
Isoform0006075-R	4
Isoform0006079-R	3
Isoform0006093-R	3
Isoform0006235-R	3
Isoform0006734-R	1
Isoform0007642-R	3
Isoform0008809-R	1
Isoform0010933-R	3
Isoform0011118-R	1
Isoform0013053-R	4
Isoform0013059-R	1
Isoform0014389-R	3
Isoform0014462-R	5
Isoform0014633-R	2
Isoform0014789-R	5
Isoform0014799-R	3
Isoform0015046-R	4
Isoform0015250-R	2
Isoform0015289-R	2
Isoform0015870-R	3
Isoform0016032-R	2
Isoform0016352-R	2
Isoform0016770-R	5
Isoform0016975-R	4
Isoform0017013-R	5
Isoform0017642-R	2
Isoform0017666-R	3
Isoform0017934-R	5
Isoform0018006-R	3
Isoform0018210-R	5
Isoform0018456-R	2
Isoform0019529-R	2
Isoform0019666-R	5
Isoform0020099-R	4
Isoform0020301-R	5
Isoform0020718-R	4
Isoform0021970-R	5
Isoform0023040-R	5
Unigene0000081-R	2
Unigene0003222-R	3
Unigene0003688-R	1
Unigene00100337-R	2
Unigene0010082-R	4
Unigene00102220-R	3
Unigene00103063-R	1
Unigene00103340-R	5
Unigene00105746-R	1
Unigene0010640-R	5
Unigene0010641-R	1
Unigene00107474-R	2
Unigene00109235-R	1
Unigene00109964-R	3
Unigene00110201-R	4
Unigene00111505-R	4
Unigene00111786-R	3
Unigene00111787-R	3
Unigene00114763-R	1
Unigene00114785-R	2
Unigene00115205-R	1
Unigene0011552-R	3
Unigene0011554-R	4
Unigene00116082-R	1
Unigene00116118-R	2
Unigene00118254-R	1
Unigene00118864-R	2
Unigene00119358-R	2
Unigene0012911-R	3
Unigene0012914-R	3
Unigene0014056-R	3
Unigene0019010-R	1
Unigene0021903-R	2
Unigene0023354-R	4
Unigene0026584-R	1
Unigene0026878-R	2
Unigene0032029-R	5
Unigene0032030-R	3
Unigene0034173-R	1
Unigene0039316-R	1
Unigene0039317-R	5
Unigene0046769-R	4
Unigene0046790-R	4
Unigene0047014-R	5
Unigene0052899-R	2
Unigene0053027-R	4
Unigene0056234-R	3
Unigene0056426-R	1
Unigene0061226-R	1
Unigene0061227-R	1
Unigene0065369-R	1
Unigene0065786-R	1
Unigene0071396-R	1
Unigene0071900-R	3
Unigene0072950-R	2
Unigene0073535-R	3
Unigene0073809-R	2
Unigene0080285-R	2
Unigene0080523-R	4
Unigene0092473-R	3
Unigene0094096-R	2
Unigene0096111-R	4
