# Supplementary material for: Identification of NAC Transcription Factors Associated with Leaf Senescence in Clerodendrum japonicum
Source: Int J Mol Sci. 2025 Sep 11;26(18):8846. doi: 10.3390/ijms26188846 (PMC12470089; doi:10.3390/ijms26188846)
Supplement: Supplementary file 1 [file ijms-26-08846-s001.zip › Table S6 Hub genes (1,582) in the turquoise module selected under stringent thresholds.xlsx]

## Sheet: Sheet2
Gene	MM	GS	Symbol	Description	KEGG_A_class	KEGG_B_class	Pathway	K_ID	GO Component	GO Function	GO Process	TF_family
Isoform0000020	0.946335602012805	0.687990203526847	ATXR3	histone-lysine N-methyltransferase ATXR3-like isoform X1 [Sesamum indicum]	Metabolism;Metabolism	Global and overview maps;Amino acid metabolism	ko01100//Metabolic pathways;ko00310//Lysine degradation	K22748;K22748	-	GO:0018024//histone-lysine N-methyltransferase activity	GO:0034968//histone lysine methylation;GO:0048437//floral organ development	--
Isoform0000021	0.980395238582885	0.63168995911012	MIP2	MAG2-interacting protein 2 isoform X2 [Sesamum indicum]	-	-	-	-	-	-	-	--
Isoform0000023	0.966148331441314	0.628838487232256	ATXR3	histone-lysine N-methyltransferase ATXR3-like isoform X2 [Sesamum indicum]	Metabolism;Metabolism	Global and overview maps;Amino acid metabolism	ko01100//Metabolic pathways;ko00310//Lysine degradation	K22748;K22748	-	GO:0008168//methyltransferase activity	GO:0009791//post-embryonic development;GO:0016568//chromatin modification;GO:0032259//methylation;GO:0048608//reproductive structure development	--
Isoform0000035	0.937175479244783	0.621562607167327	GLT1	glutamate synthase 1 [NADH], chloroplastic isoform X1 [Sesamum indicum]	Metabolism;Metabolism;Metabolism;Metabolism;Metabolism	Global and overview maps;Global and overview maps;Global and overview maps;Amino acid metabolism;Energy metabolism	ko01100//Metabolic pathways;ko01110//Biosynthesis of secondary metabolites;ko01230//Biosynthesis of amino acids;ko00250//Alanine, aspartate and glutamate metabolism;ko00910//Nitrogen metabolism	K00264;K00264;K00264;K00264;K00264	GO:0009532//plastid stroma	GO:0032553//ribonucleotide binding;GO:0045181//glutamate synthase activity, NAD(P)H as acceptor;GO:0046914//transition metal ion binding;GO:0051536//iron-sulfur cluster binding	GO:0006006//glucose metabolic process;GO:0006090//pyruvate metabolic process;GO:0006537//glutamate biosynthetic process;GO:0006970//response to osmotic stress;GO:0009725//response to hormone;GO:0010038//response to metal ion;GO:0040007//growth;GO:0042126//nitrate metabolic process	--
Isoform0000062	0.904800173520259	0.692743125924238	VIR	protein virilizer homolog [Coffea eugenioides]	-	-	-	-	-	-	-	--
Isoform0000075	0.960529032264558	0.673373237713858	PI4KA1	phosphatidylinositol 4-kinase [Salvia splendens]	Metabolism;Environmental Information Processing;Metabolism	Global and overview maps;Signal transduction;Carbohydrate metabolism	ko01100//Metabolic pathways;ko04070//Phosphatidylinositol signaling system;ko00562//Inositol phosphate metabolism	K00888;K00888;K00888	-	GO:0016772//transferase activity, transferring phosphorus-containing groups	GO:0046488//phosphatidylinositol metabolic process;GO:0048017//inositol lipid-mediated signaling	--
Isoform0000076	0.956000525149908	0.61063030657605	BTAF1	SNF2 family DNA-dependent ATPase domain-containing protein [Handroanthus impetiginosus]	-	-	-	-	GO:0043231//intracellular membrane-bounded organelle	GO:0003676//nucleic acid binding;GO:0017111//nucleoside-triphosphatase activity;GO:0032550//purine ribonucleoside binding	GO:0009606//tropism;GO:0009987//cellular process;GO:0051094//positive regulation of developmental process	--
Isoform0000089	0.964326028796312	0.632536548999077	UPL3	E3 ubiquitin-protein ligase TRIP12 [Salvia splendens]	Genetic Information Processing	Folding, sorting and degradation	ko04120//Ubiquitin mediated proteolysis	K10590	GO:0016020//membrane	GO:0003824//catalytic activity	GO:0000904//cell morphogenesis involved in differentiation;GO:0003006//developmental process involved in reproduction;GO:0018205//peptidyl-lysine modification;GO:0032446//protein modification by small protein conjugation;GO:0042743//hydrogen peroxide metabolic process;GO:0044786//cell cycle DNA replication	--
Isoform0000091	0.955850003354207	0.63288157477705	UPL3	E3 ubiquitin-protein ligase TRIP12 [Salvia splendens]	Genetic Information Processing	Folding, sorting and degradation	ko04120//Ubiquitin mediated proteolysis	K10590	GO:0016020//membrane	GO:0003824//catalytic activity	GO:0000904//cell morphogenesis involved in differentiation;GO:0003006//developmental process involved in reproduction;GO:0018205//peptidyl-lysine modification;GO:0032446//protein modification by small protein conjugation;GO:0042743//hydrogen peroxide metabolic process;GO:0044786//cell cycle DNA replication	--
Isoform0000095	0.978428195080699	0.617648607800114	FAB1B	1-phosphatidylinositol-3-phosphate 5-kinase FAB1B [Morella rubra]	Metabolism;Cellular Processes;Environmental Information Processing;Metabolism	Global and overview maps;Transport and catabolism;Signal transduction;Carbohydrate metabolism	ko01100//Metabolic pathways;ko04145//Phagosome;ko04070//Phosphatidylinositol signaling system;ko00562//Inositol phosphate metabolism	K00921;K00921;K00921;K00921	GO:0031090//organelle membrane;GO:0043231//intracellular membrane-bounded organelle	GO:0016307//phosphatidylinositol phosphate kinase activity;GO:0036094//small molecule binding;GO:0043169//cation binding;GO:0097159//organic cyclic compound binding;GO:1901363//heterocyclic compound binding	GO:0003006//developmental process involved in reproduction;GO:0009653//anatomical structure morphogenesis;GO:0010118//stomatal movement;GO:0018205//peptidyl-lysine modification;GO:0033043//regulation of organelle organization;GO:0042743//hydrogen peroxide metabolic process;GO:0046488//phosphatidylinositol metabolic process;GO:0048229//gametophyte development	--
Isoform0000102	0.971582504618658	0.624300896563075	FAB1B	1-phosphatidylinositol-3-phosphate 5-kinase FAB1B isoform X1 [Sesamum indicum]	Metabolism;Cellular Processes;Environmental Information Processing;Metabolism	Global and overview maps;Transport and catabolism;Signal transduction;Carbohydrate metabolism	ko01100//Metabolic pathways;ko04145//Phagosome;ko04070//Phosphatidylinositol signaling system;ko00562//Inositol phosphate metabolism	K00921;K00921;K00921;K00921	GO:0016020//membrane;GO:0043231//intracellular membrane-bounded organelle	GO:0016307//phosphatidylinositol phosphate kinase activity;GO:0036094//small molecule binding;GO:0043167//ion binding;GO:0097159//organic cyclic compound binding;GO:1901363//heterocyclic compound binding	GO:0007275//multicellular organism development;GO:0033043//regulation of organelle organization;GO:0044267//cellular protein metabolic process;GO:0046488//phosphatidylinositol metabolic process;GO:0048856//anatomical structure development	--
Isoform0000114	0.92865832793643	0.6746489992434	HAC1	histone acetyltransferase HAC1-like isoform X1 [Sesamum indicum]	-	-	-	-	GO:0043231//intracellular membrane-bounded organelle	GO:0000989//transcription factor activity, transcription factor binding;GO:0016491//oxidoreductase activity;GO:0046872//metal ion binding;GO:0090595//acetyl-CoA:L-lysine N6-acetyltransferase	GO:0000041//transition metal ion transport;GO:0000904//cell morphogenesis involved in differentiation;GO:0001101//response to acid chemical;GO:0006355//regulation of transcription, DNA-templated;GO:0007015//actin filament organization;GO:0009267//cellular response to starvation;GO:0009292//genetic transfer;GO:0009648//photoperiodism;GO:0010053//root epidermal cell differentiation;GO:0015698//inor…	--
Isoform0000123	0.962662990478811	0.610325125526796	UPL3	E3 ubiquitin-protein ligase TRIP12 [Salvia splendens]	Genetic Information Processing	Folding, sorting and degradation	ko04120//Ubiquitin mediated proteolysis	K10590	GO:0016020//membrane	GO:0003824//catalytic activity	GO:0000904//cell morphogenesis involved in differentiation;GO:0003006//developmental process involved in reproduction;GO:0018205//peptidyl-lysine modification;GO:0032446//protein modification by small protein conjugation;GO:0042743//hydrogen peroxide metabolic process;GO:0044786//cell cycle DNA replication	--
Isoform0000141	0.971663727408236	0.607055508541215	FAB1B	1-phosphatidylinositol-3-phosphate 5-kinase FAB1B isoform X1 [Sesamum indicum]	Metabolism;Cellular Processes;Environmental Information Processing;Metabolism	Global and overview maps;Transport and catabolism;Signal transduction;Carbohydrate metabolism	ko01100//Metabolic pathways;ko04145//Phagosome;ko04070//Phosphatidylinositol signaling system;ko00562//Inositol phosphate metabolism	K00921;K00921;K00921;K00921	GO:0016020//membrane;GO:0043231//intracellular membrane-bounded organelle	GO:0016307//phosphatidylinositol phosphate kinase activity;GO:0036094//small molecule binding;GO:0043167//ion binding;GO:0097159//organic cyclic compound binding;GO:1901363//heterocyclic compound binding	GO:0007275//multicellular organism development;GO:0033043//regulation of organelle organization;GO:0044267//cellular protein metabolic process;GO:0046488//phosphatidylinositol metabolic process;GO:0048856//anatomical structure development	--
Isoform0000148	0.96290417618328	0.64570861016274	--	type I inositol 1,4,5-trisphosphate 5-phosphatase 12 [Catalpa bungei]	-	-	-	-	-	-	-	--
Isoform0000183	0.987991322793655	0.659280927777783	--	BAH domain protein [Handroanthus impetiginosus]	-	-	-	-	-	-	-	--
Isoform0000185	0.914123495905084	0.688554397064865	TSS	protein TSS [Sesamum indicum]	-	-	-	-	-	-	GO:0009451//RNA modification	--
Isoform0000189	0.945790576650691	0.689038858209047	UPL3	E3 ubiquitin-protein ligase TRIP12 [Salvia splendens]	Genetic Information Processing	Folding, sorting and degradation	ko04120//Ubiquitin mediated proteolysis	K10590	GO:0016020//membrane	GO:0003824//catalytic activity	GO:0000904//cell morphogenesis involved in differentiation;GO:0003006//developmental process involved in reproduction;GO:0018205//peptidyl-lysine modification;GO:0032446//protein modification by small protein conjugation;GO:0042743//hydrogen peroxide metabolic process;GO:0044786//cell cycle DNA replication	--
Isoform0000199	0.942157352098336	0.631054405672848	--	Histone-lysine N-methyltransferase [Handroanthus impetiginosus]	-	-	-	-	-	-	GO:0044699//single-organism process;GO:0050896//response to stimulus;GO:0065007//biological regulation	--
Isoform0000264	0.99272786273383	0.665549435224912	ASHH2	LOW QUALITY PROTEIN: histone-lysine N-methyltransferase ASHH2 [Sesamum indicum]	-	-	-	-	GO:0043231//intracellular membrane-bounded organelle	GO:0018024//histone-lysine N-methyltransferase activity	GO:0001763//morphogenesis of a branching structure;GO:0009909//regulation of flower development;GO:0010468//regulation of gene expression;GO:0016108//tetraterpenoid metabolic process;GO:0031058//positive regulation of histone modification;GO:0034968//histone lysine methylation;GO:0043067//regulation of programmed cell death;GO:0048229//gametophyte development	--
Isoform0000274	0.931602311965814	0.669061180326046	UPL3	E3 ubiquitin-protein ligase TRIP12 [Salvia splendens]	Genetic Information Processing	Folding, sorting and degradation	ko04120//Ubiquitin mediated proteolysis	K10590	GO:0016020//membrane	GO:0003824//catalytic activity	GO:0000904//cell morphogenesis involved in differentiation;GO:0003006//developmental process involved in reproduction;GO:0018205//peptidyl-lysine modification;GO:0032446//protein modification by small protein conjugation;GO:0042743//hydrogen peroxide metabolic process;GO:0044786//cell cycle DNA replication	--
Isoform0000295	0.988734605209456	0.670139137997114	XI-K	Myosin ATPase [Handroanthus impetiginosus]	-	-	-	-	GO:0005911//cell-cell junction;GO:0015629//actin cytoskeleton;GO:0016023//cytoplasmic, membrane-bounded vesicle;GO:0044463//cell projection part	GO:0008092//cytoskeletal protein binding;GO:0017111//nucleoside-triphosphatase activity;GO:0032550//purine ribonucleoside binding	GO:0000904//cell morphogenesis involved in differentiation;GO:0006886//intracellular protein transport;GO:0006928//movement of cell or subcellular component;GO:0007059//chromosome segregation;GO:0009606//tropism;GO:0009790//embryo development;GO:0048438//floral whorl development;GO:0048588//developmental cell growth;GO:0051640//organelle localization	--
Isoform0000336	0.969357290474061	0.626072169455206	UPL3	E3 ubiquitin-protein ligase TRIP12 [Salvia splendens]	Genetic Information Processing	Folding, sorting and degradation	ko04120//Ubiquitin mediated proteolysis	K10590	GO:0016020//membrane	GO:0003824//catalytic activity	GO:0000904//cell morphogenesis involved in differentiation;GO:0003006//developmental process involved in reproduction;GO:0018205//peptidyl-lysine modification;GO:0032446//protein modification by small protein conjugation;GO:0042743//hydrogen peroxide metabolic process;GO:0044786//cell cycle DNA replication	--
Isoform0000344	0.98758787734331	0.667048017323939	XI-K	PREDICTED: myosin-17-like [Erythranthe guttata]	-	-	-	-	GO:0005911//cell-cell junction;GO:0015629//actin cytoskeleton;GO:0016023//cytoplasmic, membrane-bounded vesicle;GO:0044463//cell projection part	GO:0008092//cytoskeletal protein binding;GO:0017111//nucleoside-triphosphatase activity;GO:0032550//purine ribonucleoside binding	GO:0000904//cell morphogenesis involved in differentiation;GO:0006886//intracellular protein transport;GO:0006928//movement of cell or subcellular component;GO:0007059//chromosome segregation;GO:0009606//tropism;GO:0009790//embryo development;GO:0048438//floral whorl development;GO:0048588//developmental cell growth;GO:0051640//organelle localization	--
Isoform0000364	0.991385699682151	0.660795443754726	XI-K	myosin-17-like [Dorcoceras hygrometricum]	-	-	-	-	GO:0005911//cell-cell junction;GO:0015629//actin cytoskeleton;GO:0016023//cytoplasmic, membrane-bounded vesicle;GO:0031224//intrinsic component of membrane;GO:0044463//cell projection part	GO:0008092//cytoskeletal protein binding;GO:0017111//nucleoside-triphosphatase activity;GO:0032550//purine ribonucleoside binding;GO:0060089//molecular transducer activity	GO:0000904//cell morphogenesis involved in differentiation;GO:0006886//intracellular protein transport;GO:0006928//movement of cell or subcellular component;GO:0007059//chromosome segregation;GO:0009606//tropism;GO:0009790//embryo development;GO:0048438//floral whorl development;GO:0048588//developmental cell growth;GO:0050794//regulation of cellular process;GO:0051640//organelle localization	--
Isoform0000373	0.914985872223712	0.685570119728572	ATX1	Phd finger protein [Striga asiatica]	-	-	-	-	-	-	-	--
Isoform0000381	0.973982552263383	0.606290123756379	FH13	WASP-interacting protein VRP1/WIP, contains WH2 domain [Handroanthus impetiginosus]	-	-	-	-	-	-	-	--
Isoform0000430	0.950578333833982	0.610447265604846	At3g51120	zinc finger CCCH domain-containing protein 44-like isoform X2 [Sesamum indicum]	-	-	-	-	-	GO:0005488//binding	GO:0006351//transcription, DNA-templated;GO:0010468//regulation of gene expression	--
Isoform0000448	0.922424945957928	0.668999435116632	UPL4	E3 ubiquitin-protein ligase UPL4 isoform X1 [Sesamum indicum]	Genetic Information Processing	Folding, sorting and degradation	ko04120//Ubiquitin mediated proteolysis	K10590	-	-	-	--
Isoform0000480	0.991868507462339	0.644124332719199	XI-K	Myosin ATPase [Handroanthus impetiginosus]	-	-	-	-	GO:0015629//actin cytoskeleton;GO:0031224//intrinsic component of membrane;GO:0043231//intracellular membrane-bounded organelle	GO:0008092//cytoskeletal protein binding;GO:0017111//nucleoside-triphosphatase activity;GO:0032550//purine ribonucleoside binding;GO:0060089//molecular transducer activity	GO:0000904//cell morphogenesis involved in differentiation;GO:0006886//intracellular protein transport;GO:0006928//movement of cell or subcellular component;GO:0007010//cytoskeleton organization;GO:0007059//chromosome segregation;GO:0009606//tropism;GO:0009790//embryo development;GO:0010208//pollen wall assembly;GO:0040007//growth;GO:0048438//floral whorl development;GO:0050794//regulation of cel…	--
Isoform0000484	0.916443114371717	0.626660438816854	CYCT1-4	CDK9 kinase-activating protein cyclin T [Handroanthus impetiginosus]	-	-	-	-	GO:0043231//intracellular membrane-bounded organelle	GO:0019900//kinase binding	GO:0006351//transcription, DNA-templated;GO:0008380//RNA splicing;GO:0010468//regulation of gene expression;GO:0044763//single-organism cellular process	--
Isoform0000505	0.939182299240644	0.628839988497647	ABCC10	ABC transporter C family member 10 [Sesamum indicum]	Environmental Information Processing	Membrane transport	ko02010//ABC transporters	K05666	GO:0031224//intrinsic component of membrane	GO:0015405//P-P-bond-hydrolysis-driven transmembrane transporter activity;GO:0016491//oxidoreductase activity;GO:0017111//nucleoside-triphosphatase activity;GO:0032550//purine ribonucleoside binding	GO:0008152//metabolic process;GO:0044763//single-organism cellular process;GO:0051234//establishment of localization	--
Isoform0000537	0.951723700517195	0.68722867759412	SYN4	sister chromatid cohesion 1 protein 4 isoform X4 [Sesamum indicum]	-	-	-	-	-	-	GO:0044763//single-organism cellular process	--
Isoform0000548	0.960607122887279	0.626107094834324	ABCC10	ABC transporter C family member 10 [Sesamum indicum]	Environmental Information Processing	Membrane transport	ko02010//ABC transporters	K05666	GO:0031224//intrinsic component of membrane	GO:0015405//P-P-bond-hydrolysis-driven transmembrane transporter activity;GO:0016628//oxidoreductase activity, acting on the CH-CH group of donors, NAD or NADP as acceptor;GO:0017111//nucleoside-triphosphatase activity;GO:0032550//purine ribonucleoside binding	GO:0044710//single-organism metabolic process;GO:0044763//single-organism cellular process;GO:0051234//establishment of localization	--
Isoform0000607	0.96779882476632	0.61249766789452	HUA2	PREDICTED: ENHANCER OF AG-4 protein 2 [Erythranthe guttata]	-	-	-	-	-	-	-	--
Isoform0000639	0.989664318019434	0.607717513903028	--	RING/FYVE/PHD zinc finger-related protein [Striga asiatica]	-	-	-	-	-	-	-	--
Isoform0000761	0.960383750056611	0.612928730378185	CHR28	helicase-like transcription factor CHR28 isoform X1 [Sesamum indicum]	-	-	-	-	GO:0043231//intracellular membrane-bounded organelle	GO:0003676//nucleic acid binding;GO:0017111//nucleoside-triphosphatase activity;GO:0032550//purine ribonucleoside binding;GO:0046914//transition metal ion binding	GO:0048229//gametophyte development	--
Isoform0000773	0.953851491908807	0.652925247224176	--	Serine/arginine repetitive matrix protein [Actinidia chinensis var. chinensis] [Actinidia chinensis]	-	-	-	-	-	-	-	--
Isoform0000778	0.968207530370363	0.684077794680539	--	Cellulase [Handroanthus impetiginosus]	-	-	-	-	-	GO:0016798//hydrolase activity, acting on glycosyl bonds	GO:0044238//primary metabolic process	--
Isoform0000792	0.992260819940644	0.686637174841064	AAO1	Xanthine dehydrogenase [Handroanthus impetiginosus]	Metabolism;Metabolism;Metabolism	Global and overview maps;Global and overview maps;Metabolism of terpenoids and polyketides	ko01100//Metabolic pathways;ko01110//Biosynthesis of secondary metabolites;ko00906//Carotenoid biosynthesis	K09842;K09842;K09842	-	-	-	--
Isoform0000818	0.928878599585849	0.683215077595874	--	-	-	-	-	-	-	-	-	--
Isoform0000836	0.97254689361282	0.682574467922022	CHR28	PREDICTED: uncharacterized ATP-dependent helicase C23E6.02-like isoform X2 [Erythranthe guttata]	-	-	-	-	GO:0043231//intracellular membrane-bounded organelle	GO:0003676//nucleic acid binding;GO:0017111//nucleoside-triphosphatase activity;GO:0032550//purine ribonucleoside binding;GO:0046914//transition metal ion binding	GO:0048229//gametophyte development	--
Isoform0000868	0.91522527063501	0.637773190025638	ABCC2	Long-chain acyl-CoA transporter, ABC superfamily [Handroanthus impetiginosus]	-	-	-	-	GO:0009536//plastid;GO:0031224//intrinsic component of membrane	GO:0032550//purine ribonucleoside binding;GO:0042626//ATPase activity, coupled to transmembrane movement of substances	GO:0005982//starch metabolic process;GO:0015893//drug transport;GO:0019758//glycosinolate biosynthetic process	--
Isoform0000875	0.961310507092798	0.649237711157324	--	binding protein [Striga asiatica]	-	-	-	-	GO:0009536//plastid	-	-	--
Isoform0000913	0.988459753252227	0.604257845664688	DTX30	multidrug resistance protein, MATE family [Salvia splendens]	-	-	-	-	GO:0009536//plastid;GO:0031090//organelle membrane	GO:0016778//diphosphotransferase activity;GO:0022857//transmembrane transporter activity	GO:0001101//response to acid chemical;GO:0006972//hyperosmotic response;GO:0009694//jasmonic acid metabolic process;GO:0009755//hormone-mediated signaling pathway;GO:0010053//root epidermal cell differentiation;GO:0051707//response to other organism	--
Isoform0000937	0.989958609462618	0.609557013472945	PMIR1	protein PLASTID MOVEMENT IMPAIRED 1-RELATED 1 [Sesamum indicum]	-	-	-	-	GO:0043231//intracellular membrane-bounded organelle	-	-	--
Isoform0000938	0.949811675274322	0.692903621088034	--	-	-	-	-	-	-	-	-	--
Isoform0000965	0.996344596787595	0.644715819332244	TRP4	telomere repeat-binding protein 4-like isoform X2 [Olea europaea var. sylvestris] [Olea europaea]	-	-	-	-	GO:0044424//intracellular part	GO:0005488//binding	-	--
Isoform0000981	0.986714218629566	0.628267813147223	NPR1	BTB/POZ domain and ankyrin repeat-containing protein NPR2 isoform X1 [Sesamum indicum]	Environmental Information Processing	Signal transduction	ko04075//Plant hormone signal transduction	K14508	-	-	-	--
Isoform0001009	0.952011722934607	0.699590361399747	--	agenet domain-containing protein / bromo-adjacenthomology (BAH) domain-containing protein [Striga asiatica]	-	-	-	-	-	-	-	--
Isoform0001116	0.987882847806232	0.604538157140846	BGAL1	Beta-galactosidase [Handroanthus impetiginosus]	-	-	-	-	-	-	-	--
Isoform0001118	0.992695693179699	0.647127024090125	SPD1	AAA+ ATPase domain containing protein [Parasponia andersonii]	-	-	-	-	GO:0043231//intracellular membrane-bounded organelle	GO:0016787//hydrolase activity;GO:0097159//organic cyclic compound binding;GO:1901363//heterocyclic compound binding	-	--
Isoform0001162	0.980908092600113	0.610586672542599	fray2	PREDICTED: serine/threonine-protein kinase BLUS1 isoform X1 [Erythranthe guttata]	-	-	-	-	GO:0043231//intracellular membrane-bounded organelle	GO:0004702//receptor signaling protein serine/threonine kinase activity;GO:0032550//purine ribonucleoside binding	GO:0032147//activation of protein kinase activity	--
Isoform0001181	0.97990710708137	0.665482561337612	CLPD	chaperone protein ClpD, chloroplastic [Sesamum indicum]	-	-	-	-	GO:0009526//plastid envelope;GO:0009532//plastid stroma	GO:0017111//nucleoside-triphosphatase activity;GO:0032550//purine ribonucleoside binding;GO:0046983//protein dimerization activity	GO:0009642//response to light intensity;GO:0019538//protein metabolic process;GO:0051259//protein oligomerization	--
Isoform0001202	0.949763863126763	0.699955780767592	PI4KA1	phosphatidylinositol 4-kinase alpha 1 isoform X1 [Sesamum indicum]	Metabolism;Environmental Information Processing;Metabolism	Global and overview maps;Signal transduction;Carbohydrate metabolism	ko01100//Metabolic pathways;ko04070//Phosphatidylinositol signaling system;ko00562//Inositol phosphate metabolism	K00888;K00888;K00888	GO:0009536//plastid	GO:0005543//phospholipid binding;GO:0016772//transferase activity, transferring phosphorus-containing groups	GO:0046474//glycerophospholipid biosynthetic process;GO:0046488//phosphatidylinositol metabolic process;GO:0048017//inositol lipid-mediated signaling	--
Isoform0001249	0.974461429070113	0.68595251132695	--	inositol hexakisphosphate and diphosphoinositol-pentakisphosphate kinase 1-like [Dorcoceras hygrometricum]	-	-	-	-	-	-	-	--
Isoform0001286	0.979427892917792	0.65630575634136	NAGS1	Acetylglutamate kinase/acetylglutamate synthase [Handroanthus impetiginosus]	Metabolism;Metabolism;Metabolism;Metabolism;Metabolism	Global and overview maps;Global and overview maps;Global and overview maps;Global and overview maps;Amino acid metabolism	ko01100//Metabolic pathways;ko01110//Biosynthesis of secondary metabolites;ko01230//Biosynthesis of amino acids;ko01210//2-Oxocarboxylic acid metabolism;ko00220//Arginine biosynthesis	K14682;K14682;K14682;K14682;K14682	GO:0009536//plastid	GO:0008080//N-acetyltransferase activity	GO:0006525//arginine metabolic process	--
Isoform0001296	0.969630538809492	0.669050306160617	FKBP43	peptidyl-prolyl cis-trans isomerase FKBP43 isoform X2 [Sesamum indicum]	-	-	-	-	-	-	GO:0009987//cellular process	--
Isoform0001312	0.93842811984767	0.649575783469285	APRR1	two-component response regulator-like APRR1 [Sesamum indicum]	Organismal Systems	Environmental adaptation	ko04712//Circadian rhythm - plant	K12127	GO:0043231//intracellular membrane-bounded organelle	GO:0000975//regulatory region DNA binding;GO:0001071//nucleic acid binding transcription factor activity	GO:0009791//post-embryonic development;GO:0010468//regulation of gene expression;GO:0034645//cellular macromolecule biosynthetic process;GO:0035556//intracellular signal transduction;GO:0048511//rhythmic process;GO:0048571//long-day photoperiodism;GO:0048608//reproductive structure development;GO:0050879//multicellular organismal movement	--
Isoform0001317	0.989920416907233	0.666614784585553	BXL1	Non-reducing end alpha-L-arabinofuranosidase [Handroanthus impetiginosus]	-	-	-	-	GO:0005576//extracellular region;GO:0005618//cell wall;GO:0031012//extracellular matrix	GO:0015926//glucosidase activity	GO:0003006//developmental process involved in reproduction;GO:0042221//response to chemical;GO:0044238//primary metabolic process	--
Isoform0001357	0.960040640256773	0.655727779289159	AMY3	Alpha-amylase [Handroanthus impetiginosus]	Metabolism;Metabolism;Metabolism	Global and overview maps;Global and overview maps;Carbohydrate metabolism	ko01100//Metabolic pathways;ko01110//Biosynthesis of secondary metabolites;ko00500//Starch and sucrose metabolism	K01176;K01176;K01176	GO:0009532//plastid stroma	GO:0016160//amylase activity;GO:0046872//metal ion binding	GO:0005982//starch metabolic process;GO:0048511//rhythmic process	--
Isoform0001421	0.990443393090163	0.631906996885113	Acx	acyl-coenzyme A oxidase 2, peroxisomal [Sesamum indicum]	Metabolism;Metabolism;Metabolism;Cellular Processes;Metabolism;Metabolism;Metabolism;Metabolism;Metabolism;Metabolism	Global and overview maps;Global and overview maps;Global and overview maps;Transport and catabolism;Global and overview maps;Metabolism of other amino acids;Lipid metabolism;Carbohydrate metabolism;Lipid metabolism;Lipid metabolism	ko01100//Metabolic pathways;ko01110//Biosynthesis of secondary metabolites;ko01200//Carbon metabolism;ko04146//Peroxisome;ko01212//Fatty acid metabolism;ko00410//beta-Alanine metabolism;ko00071//Fatty acid degradation;ko00640//Propanoate metabolism;ko00592//alpha-Linolenic acid metabolism;ko01040//Biosynthesis of unsaturated fatty acids	K00232;K00232;K00232;K00232;K00232;K00232;K00232;K00232;K00232;K00232	GO:0042579//microbody	GO:0000166//nucleotide binding;GO:0009055//electron carrier activity;GO:0016634//oxidoreductase activity, acting on the CH-CH group of donors, oxygen as acceptor;GO:0016787//hydrolase activity	GO:0006511//ubiquitin-dependent protein catabolic process;GO:0009062//fatty acid catabolic process;GO:0009725//response to hormone;GO:0015992//proton transport;GO:0035966//response to topologically incorrect protein;GO:0043623//cellular protein complex assembly;GO:0048588//developmental cell growth	--
Isoform0001451	0.995371177899713	0.618572829160591	WNK4	probable serine/threonine-protein kinase WNK4 isoform X1 [Sesamum indicum]	-	-	-	-	GO:0043231//intracellular membrane-bounded organelle	GO:0004674//protein serine/threonine kinase activity;GO:0032550//purine ribonucleoside binding	GO:0006468//protein phosphorylation;GO:0007568//aging;GO:0009247//glycolipid biosynthetic process;GO:0009267//cellular response to starvation;GO:0009414//response to water deprivation	--
Isoform0001454	0.987068306987179	0.601395164513548	DTX32	PREDICTED: protein TRANSPARENT TESTA 12 [Erythranthe guttata]	-	-	-	-	GO:0009536//plastid;GO:0031090//organelle membrane	GO:0015291//secondary active transmembrane transporter activity;GO:0016778//diphosphotransferase activity;GO:0032550//purine ribonucleoside binding	GO:0001101//response to acid chemical;GO:0006796//phosphate-containing compound metabolic process;GO:0006972//hyperosmotic response;GO:0009694//jasmonic acid metabolic process;GO:0009755//hormone-mediated signaling pathway;GO:0010053//root epidermal cell differentiation;GO:0044765//single-organism transport;GO:0051707//response to other organism	--
Isoform0001461	0.993557405838669	0.661412308947774	BXL1	Non-reducing end alpha-L-arabinofuranosidase [Handroanthus impetiginosus]	-	-	-	-	GO:0005576//extracellular region;GO:0005618//cell wall;GO:0031012//extracellular matrix	GO:0015926//glucosidase activity	GO:0003006//developmental process involved in reproduction;GO:0042221//response to chemical;GO:0044238//primary metabolic process	--
Isoform0001470	0.975905985385192	0.667386633087868	AATP1	ATP/ADP transporter [Mentha spicata]	-	-	-	-	GO:0031224//intrinsic component of membrane;GO:0042170//plastid membrane	GO:0005347//ATP transmembrane transporter activity;GO:0032550//purine ribonucleoside binding	GO:0006862//nucleotide transport;GO:0015711//organic anion transport;GO:0072530//purine-containing compound transmembrane transport	--
Isoform0001549	0.993897212232353	0.658604902606096	--	zinc transporter [Striga asiatica]	-	-	-	-	GO:0043231//intracellular membrane-bounded organelle	-	GO:0006402//mRNA catabolic process;GO:0006486//protein glycosylation	--
Isoform0001551	0.958590689633779	0.688212023156411	--	leucine-rich repeat family protein [Striga asiatica]	-	-	-	-	-	GO:0004672//protein kinase activity	GO:0006468//protein phosphorylation	--
Isoform0001578	0.990965665694344	0.60446302190144	CRSP	CO(2)-response secreted protease [Sesamum indicum]	-	-	-	-	-	-	-	--
Isoform0001592	0.953085915940662	0.638251810716726	Daglb	Sn1-specific diacylglycerol lipase alpha [Ananas comosus]	-	-	-	-	-	-	-	--
Isoform0001636	0.96258243395269	0.688068999640953	--	tolB protein-related [Striga asiatica]	-	-	-	-	GO:0005618//cell wall;GO:0043231//intracellular membrane-bounded organelle	-	GO:0006089//lactate metabolic process;GO:0009404//toxin metabolic process;GO:0009755//hormone-mediated signaling pathway;GO:0014070//response to organic cyclic compound	--
Isoform0001696	0.913829660473636	0.67305951813934	--	agenet domain-containing protein / bromo-adjacenthomology (BAH) domain-containing protein [Striga asiatica]	-	-	-	-	-	-	-	--
Isoform0001723	0.996060815159374	0.646438596543109	TRP4	telomere repeat-binding factor like-protein [Rehmannia glutinosa]	-	-	-	-	GO:0044424//intracellular part	GO:0005488//binding	-	MYB_related
Isoform0001777	0.957770528428795	0.680722315053891	--	DNA ligase 1 isoform X1 [Sesamum indicum]	-	-	-	-	-	-	-	MYB_related
Isoform0001779	0.96315671917681	0.61069697834392	UPL3	E3 ubiquitin-protein ligase TRIP12 [Salvia splendens]	Genetic Information Processing	Folding, sorting and degradation	ko04120//Ubiquitin mediated proteolysis	K10590	GO:0016020//membrane	GO:0003824//catalytic activity	GO:0000904//cell morphogenesis involved in differentiation;GO:0003006//developmental process involved in reproduction;GO:0018205//peptidyl-lysine modification;GO:0032446//protein modification by small protein conjugation;GO:0042743//hydrogen peroxide metabolic process;GO:0044786//cell cycle DNA replication	--
Isoform0001870	0.985490542750674	0.640335265469125	NAGS1	Acetylglutamate kinase/acetylglutamate synthase [Handroanthus impetiginosus]	Metabolism;Metabolism;Metabolism;Metabolism;Metabolism	Global and overview maps;Global and overview maps;Global and overview maps;Global and overview maps;Amino acid metabolism	ko01100//Metabolic pathways;ko01110//Biosynthesis of secondary metabolites;ko01230//Biosynthesis of amino acids;ko01210//2-Oxocarboxylic acid metabolism;ko00220//Arginine biosynthesis	K14682;K14682;K14682;K14682;K14682	GO:0009536//plastid	GO:0008080//N-acetyltransferase activity	GO:0006525//arginine metabolic process;GO:0006796//phosphate-containing compound metabolic process	--
Isoform0001877	0.989560501822602	0.607085373892732	D6PKL1	serine/threonine-protein kinase D6PK [Sesamum indicum]	-	-	-	-	-	-	-	--
Isoform0001879	0.938784779736435	0.642714577926849	LACS4	long chain acyl-CoA synthetase 4 [Sesamum indicum]	Metabolism;Cellular Processes;Metabolism;Metabolism;Metabolism	Global and overview maps;Transport and catabolism;Global and overview maps;Lipid metabolism;Lipid metabolism	ko01100//Metabolic pathways;ko04146//Peroxisome;ko01212//Fatty acid metabolism;ko00071//Fatty acid degradation;ko00061//Fatty acid biosynthesis	K01897;K01897;K01897;K01897;K01897	GO:0016020//membrane;GO:0043231//intracellular membrane-bounded organelle;GO:0044444//cytoplasmic part	GO:0015645//fatty acid ligase activity	GO:0006631//fatty acid metabolic process;GO:0006950//response to stress;GO:0009625//response to insect;GO:0009699//phenylpropanoid biosynthetic process	--
Isoform0001890	0.976642427531249	0.617363164173092	SKIP11	F-box/kelch-repeat protein SKIP11-like [Olea europaea var. sylvestris] [Olea europaea]	-	-	-	-	GO:0009536//plastid	-	GO:0009247//glycolipid biosynthetic process;GO:0009267//cellular response to starvation;GO:0009414//response to water deprivation;GO:0009608//response to symbiont	--
Isoform0001945	0.993046660575507	0.658138374422526	INV*DC4	acid beta-fructofuranosidase [Striga asiatica]	Metabolism;Metabolism;Metabolism;Metabolism	Global and overview maps;Global and overview maps;Carbohydrate metabolism;Carbohydrate metabolism	ko01100//Metabolic pathways;ko01110//Biosynthesis of secondary metabolites;ko00500//Starch and sucrose metabolism;ko00052//Galactose metabolism	K01193;K01193;K01193;K01193	GO:0043231//intracellular membrane-bounded organelle	GO:0004564//beta-fructofuranosidase activity	GO:0005984//disaccharide metabolic process	--
Isoform0001964	0.987614465308619	0.606097384129851	TRP4	telomere repeat-binding protein 3 isoform X1 [Sesamum indicum]	-	-	-	-	GO:0044424//intracellular part	GO:0005488//binding	-	--
Isoform0002045	0.993370532177168	0.664615454229401	BXL1	Non-reducing end alpha-L-arabinofuranosidase [Handroanthus impetiginosus]	-	-	-	-	GO:0005576//extracellular region;GO:0005618//cell wall;GO:0031012//extracellular matrix	GO:0015926//glucosidase activity	GO:0003006//developmental process involved in reproduction;GO:0042221//response to chemical;GO:0044238//primary metabolic process	--
Isoform0002079	0.968911178682657	0.653262746378903	PATROL1	protein unc-13 homolog isoform X2 [Citrus sinensis]	-	-	-	-	-	-	GO:0016043//cellular component organization;GO:0044763//single-organism cellular process;GO:0050789//regulation of biological process	--
Isoform0002158	0.962640884150918	0.690350543845744	--	PREDICTED: protein MEF2BNB homolog [Erythranthe guttata]	-	-	-	-	-	-	-	--
Isoform0002162	0.949609505209893	0.66808446343643	--	PREDICTED: dnaJ homolog subfamily C member 16 [Erythranthe guttata]	-	-	-	-	GO:0043231//intracellular membrane-bounded organelle;GO:0044444//cytoplasmic part	-	GO:0009648//photoperiodism	--
Isoform0002218	0.985550926775437	0.618682045218004	TOL6	TOM1-like protein 2 isoform X1 [Sesamum indicum]	-	-	-	-	GO:0005794//Golgi apparatus;GO:0016020//membrane	GO:0022892//substrate-specific transporter activity	GO:0015031//protein transport;GO:0048193//Golgi vesicle transport	--
Isoform0002225	0.987475755180187	0.601619419931742	DTX29	multidrug resistance protein, MATE family [Salvia splendens]	-	-	-	-	GO:0009536//plastid;GO:0031090//organelle membrane	GO:0015291//secondary active transmembrane transporter activity;GO:0016778//diphosphotransferase activity	GO:0001101//response to acid chemical;GO:0006972//hyperosmotic response;GO:0009694//jasmonic acid metabolic process;GO:0009755//hormone-mediated signaling pathway;GO:0010053//root epidermal cell differentiation;GO:0044765//single-organism transport;GO:0051707//response to other organism	--
Isoform0002270	0.992703298038431	0.661029325155055	BXL1	Non-reducing end alpha-L-arabinofuranosidase [Handroanthus impetiginosus]	-	-	-	-	GO:0005576//extracellular region;GO:0005618//cell wall;GO:0031012//extracellular matrix	GO:0015926//glucosidase activity	GO:0003006//developmental process involved in reproduction;GO:0042221//response to chemical;GO:0044238//primary metabolic process	--
Isoform0002283	0.914461367207592	0.618906443758268	PAP14	Protein kinase PCTAIRE [Handroanthus impetiginosus]	-	-	-	-	GO:0009536//plastid	GO:0016772//transferase activity, transferring phosphorus-containing groups;GO:0032550//purine ribonucleoside binding	GO:0006464//cellular protein modification process	--
Isoform0002310	0.976006288715104	0.663769536739984	AATP1	ATP/ADP transporter [Mentha spicata]	-	-	-	-	GO:0031224//intrinsic component of membrane;GO:0042170//plastid membrane	GO:0005347//ATP transmembrane transporter activity;GO:0032550//purine ribonucleoside binding	GO:0006862//nucleotide transport;GO:0015711//organic anion transport;GO:0072530//purine-containing compound transmembrane transport	--
Isoform0002319	0.986005818947268	0.670196502080502	SKIP11	F-box/kelch-repeat protein SKIP11-like isoform X1 [Sesamum indicum]	-	-	-	-	GO:0009536//plastid	-	GO:0009247//glycolipid biosynthetic process;GO:0009267//cellular response to starvation;GO:0009414//response to water deprivation;GO:0009608//response to symbiont;GO:0032446//protein modification by small protein conjugation	--
Isoform0002382	0.93519678286102	0.688428167082145	ROC8	homeobox-leucine zipper protein ROC8 isoform X1 [Sesamum indicum]	-	-	-	-	GO:0043231//intracellular membrane-bounded organelle	GO:0001071//nucleic acid binding transcription factor activity;GO:0044212//transcription regulatory region DNA binding	GO:0000904//cell morphogenesis involved in differentiation;GO:0009827//plant-type cell wall modification	--
Isoform0002467	0.933427145526664	0.674344058885492	--	agenet domain-containing protein / bromo-adjacenthomology (BAH) domain-containing protein [Striga asiatica]	-	-	-	-	-	-	-	--
Isoform0002500	0.949077114386333	0.689636398368257	KEG	MEKK [Handroanthus impetiginosus]	-	-	-	-	GO:0009536//plastid	GO:0016301//kinase activity;GO:0032550//purine ribonucleoside binding	GO:0006464//cellular protein modification process;GO:0006796//phosphate-containing compound metabolic process;GO:0007568//aging	--
Isoform0002506	0.922107829470586	0.644814437040654	VPS45	PREDICTED: vacuolar protein sorting-associated protein 45 homolog [Erythranthe guttata]	Cellular Processes	Transport and catabolism	ko04144//Endocytosis	K12479	GO:0005774//vacuolar membrane;GO:0031984//organelle subcompartment	GO:0005488//binding;GO:0022892//substrate-specific transporter activity	GO:0006605//protein targeting;GO:0006865//amino acid transport;GO:0015672//monovalent inorganic cation transport;GO:0015748//organophosphate ester transport;GO:0016482//cytoplasmic transport;GO:0043067//regulation of programmed cell death;GO:0048278//vesicle docking;GO:0051049//regulation of transport;GO:0051707//response to other organism;GO:0061024//membrane organization;GO:0070838//divalent me…	--
Isoform0002513	0.979408307525281	0.674601545035017	--	binding protein [Striga asiatica]	-	-	-	-	GO:0009536//plastid	-	-	--
Isoform0002598	0.984793552139915	0.600235915784564	UVR8	ultraviolet-B receptor UVR8 [Sesamum indicum]	-	-	-	-	-	-	-	--
Isoform0002604	0.989853005125398	0.617768906169291	UVR8	ultraviolet-B receptor UVR8 [Sesamum indicum]	-	-	-	-	-	-	-	--
Isoform0002617	0.988329119192204	0.639466586251405	SKIP11	F-box/kelch-repeat protein SKIP11-like isoform X1 [Sesamum indicum]	-	-	-	-	GO:0009536//plastid	-	GO:0009247//glycolipid biosynthetic process;GO:0009267//cellular response to starvation;GO:0009414//response to water deprivation;GO:0009608//response to symbiont	--
Isoform0002632	0.962318619909318	0.660081370945169	--	tolB protein-related [Striga asiatica]	-	-	-	-	GO:0005618//cell wall;GO:0031090//organelle membrane;GO:0043231//intracellular membrane-bounded organelle	-	GO:0006089//lactate metabolic process;GO:0009404//toxin metabolic process;GO:0009755//hormone-mediated signaling pathway;GO:0014070//response to organic cyclic compound	--
Isoform0002636	0.940045816818745	0.678490151498012	IREG3	solute carrier family 40 member 3, chloroplastic [Sesamum indicum]	-	-	-	-	GO:0009536//plastid;GO:0031224//intrinsic component of membrane	-	GO:0006826//iron ion transport;GO:0044763//single-organism cellular process	--
Isoform0002643	0.973236617310996	0.672215201058874	LSI2	Sodium sulfate symporter [Handroanthus impetiginosus]	-	-	-	-	-	-	GO:0044763//single-organism cellular process;GO:0044765//single-organism transport	--
Isoform0002718	0.982468965605376	0.675049105886649	RPT3	root phototropism protein 3 [Sesamum indicum]	-	-	-	-	GO:0016020//membrane;GO:0043231//intracellular membrane-bounded organelle	GO:0005488//binding;GO:0060089//molecular transducer activity	GO:0005976//polysaccharide metabolic process;GO:0006468//protein phosphorylation;GO:0009606//tropism;GO:0009826//unidimensional cell growth;GO:0030522//intracellular receptor signaling pathway;GO:0032446//protein modification by small protein conjugation;GO:0042546//cell wall biogenesis;GO:0043269//regulation of ion transport;GO:0043479//pigment accumulation in tissues in response to UV light;GO:…	--
Isoform0002776	0.994864444801936	0.668715197588839	INV*DC4	beta-fructofuranosidase, soluble isoenzyme I-like [Sesamum indicum]	Metabolism;Metabolism;Metabolism;Metabolism	Global and overview maps;Global and overview maps;Carbohydrate metabolism;Carbohydrate metabolism	ko01100//Metabolic pathways;ko01110//Biosynthesis of secondary metabolites;ko00500//Starch and sucrose metabolism;ko00052//Galactose metabolism	K01193;K01193;K01193;K01193	GO:0005618//cell wall;GO:0005773//vacuole	GO:0004564//beta-fructofuranosidase activity	GO:0000041//transition metal ion transport;GO:0005984//disaccharide metabolic process;GO:0006575//cellular modified amino acid metabolic process;GO:0006595//polyamine metabolic process;GO:0006970//response to osmotic stress;GO:0006996//organelle organization;GO:0009267//cellular response to starvation;GO:0009699//phenylpropanoid biosynthetic process;GO:0009739//response to gibberellin;GO:0015698/…	--
Isoform0002795	0.987064787395774	0.688857102965313	--	F-box/LRR-repeat protein 14-like [Coffea arabica]	-	-	-	-	-	-	-	--
Isoform0002804	0.950423619384735	0.691156257726177	B''BETA	serine/threonine protein phosphatase 2A regulatory subunit B''beta-like [Olea europaea var. sylvestris] [Olea europaea]	Genetic Information Processing	Translation	ko03015//mRNA surveillance pathway	K11583	GO:0043231//intracellular membrane-bounded organelle;GO:0044444//cytoplasmic part	GO:0046872//metal ion binding	-	--
Isoform0002821	0.972778941622974	0.669433227725112	PIX7	PREDICTED: probable serine/threonine-protein kinase NAK [Erythranthe guttata]	-	-	-	-	-	GO:0004672//protein kinase activity;GO:0032550//purine ribonucleoside binding	GO:0006464//cellular protein modification process;GO:0006796//phosphate-containing compound metabolic process;GO:0044248//cellular catabolic process	--
Isoform0002826	0.932751366570669	0.645632201762802	WNK1	Serine/threonine protein kinase [Handroanthus impetiginosus]	-	-	-	-	-	GO:0004674//protein serine/threonine kinase activity;GO:0032550//purine ribonucleoside binding	GO:0006468//protein phosphorylation;GO:0048511//rhythmic process	--
Isoform0002845	0.962669363850888	0.606784018277057	ZFP1	E3 ubiquitin-protein ligase MBR1 [Sesamum indicum]	-	-	-	-	-	-	-	--
Isoform0002860	0.916830760456119	0.69525376719706	PAB2	PREDICTED: polyadenylate-binding protein 2-like [Erythranthe guttata]	Genetic Information Processing;Genetic Information Processing;Genetic Information Processing	Translation;Translation;Folding, sorting and degradation	ko03013//RNA transport;ko03015//mRNA surveillance pathway;ko03018//RNA degradation	K13126;K13126;K13126	GO:0005737//cytoplasm	GO:0003676//nucleic acid binding	GO:0009987//cellular process;GO:0065007//biological regulation	--
Isoform0002886	0.936116529448532	0.690391446208023	--	Protein TolB like [Actinidia chinensis var. chinensis] [Actinidia chinensis]	-	-	-	-	GO:0005618//cell wall;GO:0031090//organelle membrane;GO:0043231//intracellular membrane-bounded organelle	-	GO:0006089//lactate metabolic process;GO:0009404//toxin metabolic process;GO:0009755//hormone-mediated signaling pathway;GO:0014070//response to organic cyclic compound	--
Isoform0002927	0.981724227361864	0.644030968011701	ALB4	ALBINO3-like protein 1, chloroplastic [Sesamum indicum]	Genetic Information Processing	Folding, sorting and degradation	ko03060//Protein export	K03217	GO:0031224//intrinsic component of membrane;GO:0031976//plastid thylakoid;GO:0044434//chloroplast part	GO:0005488//binding;GO:0008320//protein transmembrane transporter activity	GO:0006355//regulation of transcription, DNA-templated;GO:0006612//protein targeting to membrane;GO:0009658//chloroplast organization;GO:0009668//plastid membrane organization;GO:0016072//rRNA metabolic process;GO:0031399//regulation of protein modification process;GO:0042743//hydrogen peroxide metabolic process;GO:0043623//cellular protein complex assembly;GO:0050793//regulation of developmental…	--
Isoform0002988	0.973801892139871	0.651908953002959	AATP1	ATP/ADP transporter [Mentha spicata]	-	-	-	-	GO:0031224//intrinsic component of membrane;GO:0042170//plastid membrane	GO:0005347//ATP transmembrane transporter activity;GO:0032550//purine ribonucleoside binding	GO:0006862//nucleotide transport;GO:0015711//organic anion transport;GO:0072530//purine-containing compound transmembrane transport	--
Isoform0003005	0.925734633237894	0.695852815471756	ARA1	Galactokinase [Handroanthus impetiginosus]	Metabolism;Metabolism	Global and overview maps;Carbohydrate metabolism	ko01100//Metabolic pathways;ko00520//Amino sugar and nucleotide sugar metabolism	K12446;K12446	GO:0005911//cell-cell junction;GO:0009536//plastid;GO:0031224//intrinsic component of membrane	GO:0016773//phosphotransferase activity, alcohol group as acceptor;GO:0032550//purine ribonucleoside binding	GO:0010467//gene expression;GO:0016310//phosphorylation;GO:0019321//pentose metabolic process	--
Isoform0003043	0.935302135804682	0.657684220170362	HT1	serine/threonine-protein kinase HT1 [Sesamum indicum]	-	-	-	-	GO:0016020//membrane;GO:0044444//cytoplasmic part	GO:0004672//protein kinase activity;GO:0032550//purine ribonucleoside binding	GO:0000302//response to reactive oxygen species;GO:0006468//protein phosphorylation;GO:0009642//response to light intensity;GO:0010243//response to organonitrogen compound	--
Isoform0003092	0.991590465166275	0.661817903610365	BXL1	Non-reducing end alpha-L-arabinofuranosidase [Handroanthus impetiginosus]	-	-	-	-	GO:0005576//extracellular region;GO:0005618//cell wall;GO:0031012//extracellular matrix	GO:0015926//glucosidase activity	GO:0003006//developmental process involved in reproduction;GO:0042221//response to chemical;GO:0044238//primary metabolic process	--
Isoform0003097	0.968971535867179	0.66719677109218	PAO4	probable polyamine oxidase 4 [Sesamum indicum]	Metabolism;Metabolism;Metabolism	Global and overview maps;Metabolism of other amino acids;Amino acid metabolism	ko01100//Metabolic pathways;ko00410//beta-Alanine metabolism;ko00330//Arginine and proline metabolism	K17839;K17839;K17839	GO:0042579//microbody	GO:0016647//oxidoreductase activity, acting on the CH-NH group of donors, oxygen as acceptor	GO:0006575//cellular modified amino acid metabolic process;GO:0006595//polyamine metabolic process;GO:0006950//response to stress;GO:0009699//phenylpropanoid biosynthetic process	--
Isoform0003153	0.936611739918845	0.688741131091498	PAP14	Protein kinase PCTAIRE [Handroanthus impetiginosus]	-	-	-	-	GO:0009536//plastid	GO:0016772//transferase activity, transferring phosphorus-containing groups;GO:0032550//purine ribonucleoside binding	GO:0006464//cellular protein modification process	--
Isoform0003167	0.9702866515757	0.69442263152318	MSL2	mechanosensitive ion channel protein 2, chloroplastic-like [Sesamum indicum]	-	-	-	-	GO:0009526//plastid envelope;GO:0016020//membrane	GO:0015075//ion transmembrane transporter activity	GO:0009658//chloroplast organization;GO:0044763//single-organism cellular process;GO:0044765//single-organism transport	--
Isoform0003177	0.954957467716072	0.685734876770782	KEG	MEKK [Handroanthus impetiginosus]	-	-	-	-	GO:0009536//plastid	GO:0016301//kinase activity;GO:0032550//purine ribonucleoside binding	GO:0006464//cellular protein modification process;GO:0006796//phosphate-containing compound metabolic process;GO:0007568//aging	--
Isoform0003180	0.990427261939202	0.618212864909128	PCKA	phosphoenolpyruvate carboxykinase (ATP)-like [Sesamum indicum]	Metabolism;Metabolism;Metabolism;Metabolism;Metabolism;Metabolism;Metabolism	Global and overview maps;Global and overview maps;Global and overview maps;Energy metabolism;Carbohydrate metabolism;Carbohydrate metabolism;Carbohydrate metabolism	ko01100//Metabolic pathways;ko01110//Biosynthesis of secondary metabolites;ko01200//Carbon metabolism;ko00710//Carbon fixation in photosynthetic organisms;ko00620//Pyruvate metabolism;ko00010//Glycolysis / Gluconeogenesis;ko00020//Citrate cycle (TCA cycle)	K01610;K01610;K01610;K01610;K01610;K01610;K01610	GO:0043231//intracellular membrane-bounded organelle;GO:0043232//intracellular non-membrane-bounded organelle;GO:0044444//cytoplasmic part	GO:0000166//nucleotide binding;GO:0004611//phosphoenolpyruvate carboxykinase activity;GO:0016772//transferase activity, transferring phosphorus-containing groups;GO:0032550//purine ribonucleoside binding	GO:0006006//glucose metabolic process;GO:0006796//phosphate-containing compound metabolic process;GO:0009267//cellular response to starvation;GO:0010038//response to metal ion;GO:0050832//defense response to fungus	--
Isoform0003225	0.990125210798725	0.676212059405182	BXL1	beta xylosidase [Striga asiatica]	-	-	-	-	GO:0005576//extracellular region;GO:0005618//cell wall;GO:0031012//extracellular matrix	GO:0097599//xylanase activity	GO:0000272//polysaccharide catabolic process;GO:0003006//developmental process involved in reproduction;GO:0009814//defense response, incompatible interaction;GO:0042221//response to chemical	--
Isoform0003241	0.985593990762935	0.694451330289053	PP2C06	probable protein phosphatase 2C 50 [Sesamum indicum]	Environmental Information Processing;Environmental Information Processing	Signal transduction;Signal transduction	ko04075//Plant hormone signal transduction;ko04016//MAPK signaling pathway - plant	K14497;K14497	-	GO:0004721//phosphoprotein phosphatase activity	-	--
Isoform0003279	0.919514687224725	0.694943706820762	ALB4	ALBINO3-like protein 1, chloroplastic [Sesamum indicum]	Genetic Information Processing	Folding, sorting and degradation	ko03060//Protein export	K03217	GO:0031224//intrinsic component of membrane;GO:0031976//plastid thylakoid;GO:0044434//chloroplast part	GO:0005488//binding;GO:0008320//protein transmembrane transporter activity	GO:0006355//regulation of transcription, DNA-templated;GO:0006612//protein targeting to membrane;GO:0009658//chloroplast organization;GO:0009668//plastid membrane organization;GO:0016072//rRNA metabolic process;GO:0031399//regulation of protein modification process;GO:0042743//hydrogen peroxide metabolic process;GO:0043623//cellular protein complex assembly;GO:0050793//regulation of developmental…	--
Isoform0003300	0.922189844564818	0.625367966534933	THO1	THO complex subunit 1 [Sesamum indicum]	Genetic Information Processing;Genetic Information Processing	Transcription;Translation	ko03040//Spliceosome;ko03013//RNA transport	K12878;K12878	GO:0043231//intracellular membrane-bounded organelle;GO:0043234//protein complex	-	GO:0006405//RNA export from nucleus;GO:0009620//response to fungus;GO:0030422//production of siRNA involved in RNA interference	--
Isoform0003305	0.980754284722064	0.690901941417061	PYRP2	PREDICTED: sugar phosphatase YfbT-like [Daucus carota subsp. sativus] [Daucus carota]	Metabolism;Metabolism;Metabolism	Global and overview maps;Global and overview maps;Metabolism of cofactors and vitamins	ko01100//Metabolic pathways;ko01110//Biosynthesis of secondary metabolites;ko00740//Riboflavin metabolism	K22912;K22912;K22912	-	GO:0003824//catalytic activity	GO:0006787//porphyrin-containing compound catabolic process	--
Isoform0003323	0.947321501297476	0.604552321426202	SULTR3;4	probable sulfate transporter 3.4 [Sesamum indicum]	-	-	-	-	GO:0005911//cell-cell junction;GO:0031224//intrinsic component of membrane	GO:0015103//inorganic anion transmembrane transporter activity;GO:0015291//secondary active transmembrane transporter activity	GO:0008272//sulfate transport;GO:0044763//single-organism cellular process	--
Isoform0003501	0.931923461625996	0.693302582011774	CPR	Cytochrome P450 reductase [Marrubium vulgare]	-	-	-	-	GO:0009536//plastid;GO:0031090//organelle membrane	GO:0016653//oxidoreductase activity, acting on NAD(P)H, heme protein as acceptor;GO:0032553//ribonucleotide binding;GO:0046914//transition metal ion binding	GO:0001101//response to acid chemical;GO:0006725//cellular aromatic compound metabolic process;GO:0016482//cytoplasmic transport;GO:0044710//single-organism metabolic process	--
Isoform0003515	0.973888227645881	0.695632537196494	CHUP1	protein CHUP1, chloroplastic [Sesamum indicum]	-	-	-	-	-	-	-	--
Isoform0003556	0.980815283948279	0.635164587396266	PHL1	protein PHOSPHATE STARVATION RESPONSE 1 isoform X2 [Sesamum indicum]	-	-	-	-	-	-	-	G2-like
Isoform0003613	0.995302418499757	0.626992697096807	WNK5	probable serine/threonine-protein kinase WNK4 isoform X1 [Sesamum indicum]	-	-	-	-	GO:0043231//intracellular membrane-bounded organelle	GO:0004674//protein serine/threonine kinase activity;GO:0019901//protein kinase binding;GO:0032550//purine ribonucleoside binding	GO:0006468//protein phosphorylation;GO:0007568//aging;GO:0009247//glycolipid biosynthetic process;GO:0009267//cellular response to starvation;GO:0009414//response to water deprivation;GO:0009648//photoperiodism	--
Isoform0003622	0.970640339741315	0.641967112025421	DODA	Stizolobate synthase [Handroanthus impetiginosus]	Metabolism	Biosynthesis of other secondary metabolites	ko00965//Betalain biosynthesis	K15777	GO:0044424//intracellular part	GO:0005506//iron ion binding;GO:0016702//oxidoreductase activity, acting on single donors with incorporation of molecular oxygen, incorporation of two atoms of oxygen	GO:0044237//cellular metabolic process;GO:0044710//single-organism metabolic process	--
Isoform0003624	0.944631093367745	0.658612114109123	--	auxilin-like protein 1 [Olea europaea var. sylvestris] [Olea europaea]	-	-	-	-	GO:0031090//organelle membrane	-	-	--
Isoform0003625	0.991502559014212	0.65888431178461	PP2C06	probable protein phosphatase 2C 50 [Sesamum indicum]	Environmental Information Processing;Environmental Information Processing	Signal transduction;Signal transduction	ko04075//Plant hormone signal transduction;ko04016//MAPK signaling pathway - plant	K14497;K14497	-	GO:0004721//phosphoprotein phosphatase activity	-	--
Isoform0003637	0.99258059916136	0.666224750820058	HERC2	ultraviolet-B receptor UVR8 [Sesamum indicum]	-	-	-	-	-	-	-	--
Isoform0003638	0.978200211040071	0.609823844463944	At1g26930	F-box/kelch-repeat protein SKIP11-like [Sesamum indicum]	-	-	-	-	GO:0009536//plastid	-	GO:0009247//glycolipid biosynthetic process;GO:0009267//cellular response to starvation;GO:0009414//response to water deprivation;GO:0009608//response to symbiont	--
Isoform0003640	0.9936651558811	0.635847835394181	FER	receptor-like protein kinase FERONIA [Sesamum indicum]	-	-	-	-	GO:0005911//cell-cell junction;GO:0031224//intrinsic component of membrane;GO:0043231//intracellular membrane-bounded organelle;GO:0044426//cell wall part	GO:0004672//protein kinase activity;GO:0032550//purine ribonucleoside binding	GO:0000160//phosphorelay signal transduction system;GO:0000302//response to reactive oxygen species;GO:0001558//regulation of cell growth;GO:0006006//glucose metabolic process;GO:0006090//pyruvate metabolic process;GO:0006468//protein phosphorylation;GO:0006970//response to osmotic stress;GO:0006996//organelle organization;GO:0009566//fertilization;GO:0009620//response to fungus;GO:0009787//regul…	--
Isoform0003659	0.971638861251979	0.675664193156887	HIP1	uncharacterized RING finger protein C4G3.12c [Sesamum indicum]	-	-	-	-	-	GO:0043169//cation binding	-	--
Isoform0003696	0.986067243462739	0.695503116035088	At2g33490	hydroxyproline-rich glycoprotein family protein [Striga asiatica]	-	-	-	-	-	-	-	--
Isoform0003734	0.975500297785883	0.634380782187349	OTU9	OTU (ovarian tumor)-like cysteine protease [Handroanthus impetiginosus]	-	-	-	-	-	-	GO:0006950//response to stress;GO:0071704//organic substance metabolic process	--
Isoform0003744	0.963646613659897	0.696318214777132	--	armadillo repeat only 4 [Striga asiatica]	-	-	-	-	GO:0005911//cell-cell junction	-	-	--
Isoform0003787	0.922900809462787	0.698603022032376	CHR28	PREDICTED: uncharacterized ATP-dependent helicase C23E6.02-like isoform X2 [Erythranthe guttata]	-	-	-	-	GO:0043231//intracellular membrane-bounded organelle	GO:0003676//nucleic acid binding;GO:0017111//nucleoside-triphosphatase activity;GO:0032550//purine ribonucleoside binding;GO:0046914//transition metal ion binding	GO:0048229//gametophyte development	--
Isoform0003822	0.941032765196958	0.637367250092513	--	F-box/LRR-repeat protein 14 isoform X1 [Sesamum indicum]	-	-	-	-	-	-	-	--
Isoform0003984	0.987458654330807	0.604780426130913	DTX30	PREDICTED: protein TRANSPARENT TESTA 12 [Erythranthe guttata]	-	-	-	-	GO:0009536//plastid;GO:0031090//organelle membrane	GO:0016778//diphosphotransferase activity;GO:0022857//transmembrane transporter activity	GO:0001101//response to acid chemical;GO:0006972//hyperosmotic response;GO:0009694//jasmonic acid metabolic process;GO:0009755//hormone-mediated signaling pathway;GO:0010053//root epidermal cell differentiation;GO:0051707//response to other organism	--
Isoform0004000	0.946693657319769	0.665730120598319	KEG	E3 ubiquitin-protein ligase KEG [Sesamum indicum]	-	-	-	-	GO:0009536//plastid	GO:0016301//kinase activity;GO:0032550//purine ribonucleoside binding	GO:0006464//cellular protein modification process;GO:0006796//phosphate-containing compound metabolic process;GO:0007568//aging	--
Isoform0004004	0.96337428705143	0.662650549842547	At1g30090	F-box/kelch-repeat protein At1g30090 [Coffea eugenioides]	-	-	-	-	GO:0044424//intracellular part	-	-	--
Isoform0004014	0.988507010786045	0.662737936864727	BXL1	Non-reducing end alpha-L-arabinofuranosidase [Handroanthus impetiginosus]	-	-	-	-	GO:0005576//extracellular region;GO:0005618//cell wall;GO:0031012//extracellular matrix	GO:0015926//glucosidase activity	GO:0003006//developmental process involved in reproduction;GO:0042221//response to chemical;GO:0044238//primary metabolic process	--
Isoform0004043	0.937262079872331	0.678599722820628	SMU2	suppressor of mec-8 and unc-52 protein homolog 2 [Sesamum indicum]	-	-	-	-	GO:0043231//intracellular membrane-bounded organelle	-	GO:0006396//RNA processing	--
Isoform0004053	0.983258563672717	0.682981520155839	RPT3	root phototropism protein 3 [Sesamum indicum]	-	-	-	-	GO:0016020//membrane;GO:0043231//intracellular membrane-bounded organelle	GO:0005488//binding;GO:0060089//molecular transducer activity	GO:0005976//polysaccharide metabolic process;GO:0006468//protein phosphorylation;GO:0009606//tropism;GO:0009826//unidimensional cell growth;GO:0030522//intracellular receptor signaling pathway;GO:0032446//protein modification by small protein conjugation;GO:0042546//cell wall biogenesis;GO:0043269//regulation of ion transport;GO:0043479//pigment accumulation in tissues in response to UV light;GO:…	--
Isoform0004063	0.960445618422186	0.656558083940689	TOL6	Cytosolic sorting protein GGA2/TOM1 [Handroanthus impetiginosus]	-	-	-	-	-	-	-	--
Isoform0004079	0.989698791955557	0.668521371536353	BXL1	probable beta-D-xylosidase 2 isoform X2 [Arachis duranensis]	-	-	-	-	GO:0005576//extracellular region;GO:0005618//cell wall;GO:0031012//extracellular matrix	GO:0015926//glucosidase activity	GO:0003006//developmental process involved in reproduction;GO:0042221//response to chemical;GO:0044238//primary metabolic process	--
Isoform0004080	0.967758201896088	0.647442464563352	MTB3	PREDICTED: transcription factor bHLH3 [Erythranthe guttata]	-	-	-	-	GO:0005623//cell	-	GO:0001101//response to acid chemical;GO:0006950//response to stress;GO:0007165//signal transduction;GO:0009725//response to hormone;GO:0044249//cellular biosynthetic process;GO:0071310//cellular response to organic substance;GO:1901576//organic substance biosynthetic process	bHLH
Isoform0004084	0.969523195497706	0.669591999379961	ADO1	adagio protein 1-like isoform X2 [Sesamum indicum]	Organismal Systems	Environmental adaptation	ko04712//Circadian rhythm - plant	K12115	GO:0044424//intracellular part	GO:0044212//transcription regulatory region DNA binding	GO:0009416//response to light stimulus;GO:0009909//regulation of flower development;GO:0010468//regulation of gene expression;GO:0019941//modification-dependent protein catabolic process;GO:0048511//rhythmic process;GO:0050794//regulation of cellular process	--
Isoform0004155	0.987184375106785	0.676388284008115	SFR2	Beta-glucosidase, lactase phlorizinhydrolase [Handroanthus impetiginosus]	Metabolism	Lipid metabolism	ko00561//Glycerolipid metabolism	K21362	GO:0009527//plastid outer membrane	GO:0005488//binding;GO:0008422//beta-glucosidase activity;GO:0015925//galactosidase activity;GO:0016758//transferase activity, transferring hexosyl groups	GO:0005982//starch metabolic process;GO:0005984//disaccharide metabolic process;GO:0009409//response to cold;GO:0019758//glycosinolate biosynthetic process	--
Isoform0004167	0.965981820682789	0.680521786938007	ALB4	ALBINO3-like protein 1, chloroplastic [Sesamum indicum]	Genetic Information Processing	Folding, sorting and degradation	ko03060//Protein export	K03217	GO:0031224//intrinsic component of membrane;GO:0031976//plastid thylakoid;GO:0044434//chloroplast part	GO:0005488//binding;GO:0008320//protein transmembrane transporter activity	GO:0006355//regulation of transcription, DNA-templated;GO:0006612//protein targeting to membrane;GO:0009658//chloroplast organization;GO:0009668//plastid membrane organization;GO:0016072//rRNA metabolic process;GO:0031399//regulation of protein modification process;GO:0042743//hydrogen peroxide metabolic process;GO:0043623//cellular protein complex assembly;GO:0050793//regulation of developmental…	--
Isoform0004193	0.976866664012395	0.67826668146943	WRKY6	WRKY transcription factor 6 [Sesamum indicum]	-	-	-	-	-	-	-	WRKY
Isoform0004221	0.927160987476602	0.675260248921259	TPST	protein-tyrosine sulfotransferase-like isoform X3 [Olea europaea var. sylvestris] [Olea europaea]	-	-	-	-	GO:0031224//intrinsic component of membrane;GO:0043231//intracellular membrane-bounded organelle	GO:0005488//binding;GO:0008146//sulfotransferase activity	GO:0008152//metabolic process	--
Isoform0004251	0.953837589403522	0.630803735151648	TPST	PREDICTED: protein-tyrosine sulfotransferase isoform X1 [Erythranthe guttata]	-	-	-	-	GO:0031224//intrinsic component of membrane;GO:0043231//intracellular membrane-bounded organelle	GO:0005488//binding;GO:0016740//transferase activity	GO:0008152//metabolic process	--
Isoform0004279	0.962832930080873	0.6105906578981	--	LRR receptor-like serine/threonine-protein kinase FLS2 [Sesamum indicum]	-	-	-	-	-	GO:0016491//oxidoreductase activity	GO:0008152//metabolic process	--
Isoform0004286	0.940638052329808	0.685455063781995	KEG	MEKK [Handroanthus impetiginosus]	-	-	-	-	GO:0009536//plastid	GO:0016301//kinase activity;GO:0032550//purine ribonucleoside binding	GO:0006464//cellular protein modification process;GO:0006796//phosphate-containing compound metabolic process;GO:0007568//aging	--
Isoform0004290	0.907566333062158	0.646965345126087	At3g58610	ketol-acid reductoisomerase, chloroplastic-like protein [Cinnamomum micranthum f. kanehirae]	Metabolism;Metabolism;Metabolism;Metabolism;Metabolism;Metabolism	Global and overview maps;Global and overview maps;Global and overview maps;Global and overview maps;Metabolism of cofactors and vitamins;Amino acid metabolism	ko01100//Metabolic pathways;ko01110//Biosynthesis of secondary metabolites;ko01230//Biosynthesis of amino acids;ko01210//2-Oxocarboxylic acid metabolism;ko00770//Pantothenate and CoA biosynthesis;ko00290//Valine, leucine and isoleucine biosynthesis	K00053;K00053;K00053;K00053;K00053;K00053	GO:0005576//extracellular region;GO:0009526//plastid envelope;GO:0009532//plastid stroma;GO:0030312//external encapsulating structure	GO:0016616//oxidoreductase activity, acting on the CH-OH group of donors, NAD or NADP as acceptor;GO:0043168//anion binding;GO:0046914//transition metal ion binding;GO:0046983//protein dimerization activity;GO:0048037//cofactor binding	GO:0006006//glucose metabolic process;GO:0006090//pyruvate metabolic process;GO:0006163//purine nucleotide metabolic process;GO:0006549//isoleucine metabolic process;GO:0006573//valine metabolic process;GO:0006970//response to osmotic stress;GO:0008652//cellular amino acid biosynthetic process;GO:0010038//response to metal ion	--
Isoform0004294	0.984967917747336	0.652546585023029	SKIP11	F-box/kelch-repeat protein SKIP11-like isoform X1 [Sesamum indicum]	-	-	-	-	GO:0009536//plastid	-	GO:0009247//glycolipid biosynthetic process;GO:0009267//cellular response to starvation;GO:0009414//response to water deprivation;GO:0009608//response to symbiont	--
Isoform0004298	0.986581186500088	0.648018747485008	SKIP11	F-box/kelch-repeat protein SKIP11-like isoform X1 [Sesamum indicum]	-	-	-	-	GO:0009536//plastid	-	GO:0009247//glycolipid biosynthetic process;GO:0009267//cellular response to starvation;GO:0009414//response to water deprivation;GO:0009608//response to symbiont	--
Isoform0004303	0.91752471599244	0.628564026972103	--	E3 ubiquitin ligase involved in syntaxin degradation [Handroanthus impetiginosus]	-	-	-	-	GO:0009536//plastid	-	-	--
Isoform0004313	0.992560973267304	0.643822710749702	SPD1	AAA+ ATPase domain containing protein [Parasponia andersonii]	-	-	-	-	GO:0043231//intracellular membrane-bounded organelle	GO:0016787//hydrolase activity;GO:0032550//purine ribonucleoside binding	-	--
Isoform0004316	0.939084811468814	0.642522145982853	CKL10	casein kinase 1-like protein 10 [Sesamum indicum]	-	-	-	-	-	GO:0004672//protein kinase activity;GO:0032550//purine ribonucleoside binding	GO:0006464//cellular protein modification process;GO:0016310//phosphorylation	--
Isoform0004334	0.996628132262195	0.640910534244985	TRP4	telomere repeat-binding factor like-protein [Rehmannia glutinosa]	-	-	-	-	GO:0044424//intracellular part	GO:0005488//binding	-	--
Isoform0004341	0.927289245530306	0.63760356706336	GLT1	glutamate synthase [NADH], amyloplastic isoform X1 [Morus notabilis]	Metabolism;Metabolism;Metabolism;Metabolism;Metabolism	Global and overview maps;Global and overview maps;Global and overview maps;Amino acid metabolism;Energy metabolism	ko01100//Metabolic pathways;ko01110//Biosynthesis of secondary metabolites;ko01230//Biosynthesis of amino acids;ko00250//Alanine, aspartate and glutamate metabolism;ko00910//Nitrogen metabolism	K00264;K00264;K00264;K00264;K00264	GO:0009532//plastid stroma	GO:0032553//ribonucleotide binding;GO:0045181//glutamate synthase activity, NAD(P)H as acceptor;GO:0046914//transition metal ion binding;GO:0051536//iron-sulfur cluster binding	GO:0006006//glucose metabolic process;GO:0006090//pyruvate metabolic process;GO:0006537//glutamate biosynthetic process;GO:0006970//response to osmotic stress;GO:0009725//response to hormone;GO:0010038//response to metal ion;GO:0040007//growth;GO:0042126//nitrate metabolic process	--
Isoform0004377	0.994276257210738	0.613369766277733	WNK5	PREDICTED: probable serine/threonine-protein kinase WNK4 [Erythranthe guttata]	-	-	-	-	GO:0043231//intracellular membrane-bounded organelle	GO:0004674//protein serine/threonine kinase activity;GO:0019901//protein kinase binding;GO:0032550//purine ribonucleoside binding	GO:0006468//protein phosphorylation;GO:0007568//aging;GO:0009247//glycolipid biosynthetic process;GO:0009267//cellular response to starvation;GO:0009414//response to water deprivation;GO:0009648//photoperiodism	--
Isoform0004394	0.986698400597471	0.670362896651573	HAB1	probable protein phosphatase 2C 50 [Sesamum indicum]	Environmental Information Processing;Environmental Information Processing	Signal transduction;Signal transduction	ko04075//Plant hormone signal transduction;ko04016//MAPK signaling pathway - plant	K14497;K14497	-	GO:0004721//phosphoprotein phosphatase activity;GO:0043169//cation binding	GO:0006464//cellular protein modification process	--
Isoform0004427	0.974728155445687	0.622676989086059	Os02g0677700	U3 snoRNP-associated protein (contains WD40 repeats) [Handroanthus impetiginosus]	-	-	-	-	-	-	-	SAP
Isoform0004437	0.939643256772099	0.66552288318449	PTEN2A	Clathrin coat dissociation kinase GAK/PTEN/Auxilin [Handroanthus impetiginosus]	Metabolism;Environmental Information Processing;Metabolism	Global and overview maps;Signal transduction;Carbohydrate metabolism	ko01100//Metabolic pathways;ko04070//Phosphatidylinositol signaling system;ko00562//Inositol phosphate metabolism	K01110;K01110;K01110	GO:0005911//cell-cell junction;GO:0009526//plastid envelope;GO:0031090//organelle membrane;GO:0042579//microbody	GO:0004553//hydrolase activity, hydrolyzing O-glycosyl compounds;GO:0005543//phospholipid binding;GO:0016791//phosphatase activity;GO:0046915//transition metal ion transmembrane transporter activity	GO:0000041//transition metal ion transport;GO:0006470//protein dephosphorylation;GO:0006605//protein targeting;GO:0006694//steroid biosynthetic process;GO:0006873//cellular ion homeostasis;GO:0009267//cellular response to starvation;GO:0009696//salicylic acid metabolic process;GO:0009755//hormone-mediated signaling pathway;GO:0009814//defense response, incompatible interaction;GO:0009863//salicyl…	--
Isoform0004448	0.955016121022524	0.653605556751828	CHUP1	protein CHUP1, chloroplastic [Sesamum indicum]	-	-	-	-	GO:0009536//plastid	-	GO:0016043//cellular component organization;GO:0044238//primary metabolic process;GO:0044260//cellular macromolecule metabolic process	--
Isoform0004472	0.949529961845124	0.667314816764202	DCTPP1	dCTP pyrophosphatase 1 [Prunus persica]	Metabolism;Metabolism	Global and overview maps;Nucleotide metabolism	ko01100//Metabolic pathways;ko00240//Pyrimidine metabolism	K16904;K16904	-	GO:0003824//catalytic activity	-	--
Isoform0004473	0.97933885175531	0.667952328479074	AATP1	plastidic ATP/ADP-transporter-like [Chenopodium quinoa]	-	-	-	-	GO:0031224//intrinsic component of membrane;GO:0042170//plastid membrane	GO:0005347//ATP transmembrane transporter activity;GO:0032550//purine ribonucleoside binding	GO:0006862//nucleotide transport;GO:0015711//organic anion transport;GO:0072530//purine-containing compound transmembrane transport	--
Isoform0004483	0.976676515556908	0.659821332942903	NPF4.3	protein NRT1/ PTR FAMILY 4.3 [Sesamum indicum]	-	-	-	-	GO:0031224//intrinsic component of membrane	-	GO:0015833//peptide transport	--
Isoform0004510	0.957449786258588	0.608254355400402	--	Keratin-associated protein like [Actinidia chinensis var. chinensis] [Actinidia chinensis]	-	-	-	-	-	-	-	--
Isoform0004515	0.985888925698082	0.692660488849574	--	F-box/LRR-repeat protein 14 isoform X1 [Sesamum indicum]	-	-	-	-	-	-	-	--
Isoform0004519	0.943039930503554	0.660482980662267	Herc2	ultraviolet-B receptor UVR8 [Sesamum indicum]	-	-	-	-	-	-	-	--
Isoform0004538	0.924130059700107	0.697553312022129	PGAAIR	ketol-acid reductoisomerase [Salvia splendens]	Metabolism;Metabolism;Metabolism;Metabolism;Metabolism;Metabolism	Global and overview maps;Global and overview maps;Global and overview maps;Global and overview maps;Metabolism of cofactors and vitamins;Amino acid metabolism	ko01100//Metabolic pathways;ko01110//Biosynthesis of secondary metabolites;ko01230//Biosynthesis of amino acids;ko01210//2-Oxocarboxylic acid metabolism;ko00770//Pantothenate and CoA biosynthesis;ko00290//Valine, leucine and isoleucine biosynthesis	K00053;K00053;K00053;K00053;K00053;K00053	GO:0005576//extracellular region;GO:0009526//plastid envelope;GO:0009532//plastid stroma;GO:0030312//external encapsulating structure	GO:0016616//oxidoreductase activity, acting on the CH-OH group of donors, NAD or NADP as acceptor;GO:0043168//anion binding;GO:0046914//transition metal ion binding;GO:0046983//protein dimerization activity;GO:0048037//cofactor binding	GO:0006006//glucose metabolic process;GO:0006090//pyruvate metabolic process;GO:0006163//purine nucleotide metabolic process;GO:0006549//isoleucine metabolic process;GO:0006573//valine metabolic process;GO:0006970//response to osmotic stress;GO:0008652//cellular amino acid biosynthetic process;GO:0010038//response to metal ion	--
Isoform0004540	0.95818771320598	0.665926483816672	WRKY4	probable WRKY transcription factor 4 [Sesamum indicum]	-	-	-	-	GO:0043231//intracellular membrane-bounded organelle	GO:0000975//regulatory region DNA binding	GO:0001101//response to acid chemical;GO:0002832//negative regulation of response to biotic stimulus;GO:0009725//response to hormone;GO:0010467//gene expression	WRKY
Isoform0004601	0.979185983432364	0.671359631457769	At1g03010	BTB/POZ domain-containing protein At1g03010 isoform X3 [Sesamum indicum]	-	-	-	-	GO:0016020//membrane	-	GO:0000904//cell morphogenesis involved in differentiation;GO:0009314//response to radiation;GO:0032446//protein modification by small protein conjugation	--
Isoform0004629	0.984410348410562	0.657928971068334	STY13	serine/threonine-protein kinase HT1 [Sesamum indicum]	-	-	-	-	GO:0016020//membrane;GO:0043231//intracellular membrane-bounded organelle	GO:0004713//protein tyrosine kinase activity;GO:0016891//endoribonuclease activity, producing 5'-phosphomonoesters;GO:0032550//purine ribonucleoside binding	GO:0006468//protein phosphorylation;GO:0010646//regulation of cell communication;GO:0090501//RNA phosphodiester bond hydrolysis	--
Isoform0004669	0.993670778717297	0.660055087462538	--	PREDICTED: protein NUCLEAR FUSION DEFECTIVE 4-like isoform X1 [Erythranthe guttata]	-	-	-	-	GO:0005911//cell-cell junction;GO:0009536//plastid;GO:0031224//intrinsic component of membrane	-	GO:0006865//amino acid transport;GO:0009620//response to fungus;GO:0009814//defense response, incompatible interaction;GO:0016482//cytoplasmic transport;GO:0033554//cellular response to stress;GO:0044763//single-organism cellular process	--
Isoform0004680	0.994067817300758	0.64516956208131	LAC14	laccase-14 [Sesamum indicum]	-	-	-	-	-	-	-	--
Isoform0004682	0.974647007330352	0.656447631617181	AATP1	plastidic ATP/ADP-transporter [Sesamum indicum]	-	-	-	-	GO:0031224//intrinsic component of membrane;GO:0042170//plastid membrane	GO:0005347//ATP transmembrane transporter activity;GO:0032550//purine ribonucleoside binding	GO:0006862//nucleotide transport;GO:0015711//organic anion transport;GO:0072530//purine-containing compound transmembrane transport	--
Isoform0004781	0.955575119515169	0.613659506634506	--	Yop proteins translocation protein P [Striga asiatica]	-	-	-	-	GO:0009526//plastid envelope;GO:0044434//chloroplast part	-	GO:0006605//protein targeting	--
Isoform0004787	0.969744681275834	0.664467807262832	--	leucine-rich repeat family protein [Striga asiatica]	-	-	-	-	-	GO:0004672//protein kinase activity	GO:0006468//protein phosphorylation	--
Isoform0004826	0.993552209398233	0.623548193185153	LAC14	laccase-14 [Sesamum indicum]	-	-	-	-	GO:0005576//extracellular region	GO:0016491//oxidoreductase activity	GO:0009699//phenylpropanoid biosynthetic process;GO:0009808//lignin metabolic process	--
Isoform0004835	0.945520470045573	0.676404234540814	ARA1	Galactokinase [Handroanthus impetiginosus]	Metabolism;Metabolism	Global and overview maps;Carbohydrate metabolism	ko01100//Metabolic pathways;ko00520//Amino sugar and nucleotide sugar metabolism	K12446;K12446	GO:0005911//cell-cell junction;GO:0009536//plastid;GO:0031224//intrinsic component of membrane	GO:0016773//phosphotransferase activity, alcohol group as acceptor;GO:0032550//purine ribonucleoside binding	GO:0010467//gene expression;GO:0016310//phosphorylation;GO:0019321//pentose metabolic process	--
Isoform0004880	0.990871038068185	0.672718265501758	NYC1	probable chlorophyll(ide) b reductase NYC1, chloroplastic [Sesamum indicum]	Metabolism;Metabolism;Metabolism	Global and overview maps;Global and overview maps;Metabolism of cofactors and vitamins	ko01100//Metabolic pathways;ko01110//Biosynthesis of secondary metabolites;ko00860//Porphyrin and chlorophyll metabolism	K13606;K13606;K13606	GO:0031224//intrinsic component of membrane;GO:0044434//chloroplast part	GO:0005488//binding;GO:0016616//oxidoreductase activity, acting on the CH-OH group of donors, NAD or NADP as acceptor	GO:0006787//porphyrin-containing compound catabolic process;GO:0044257//cellular protein catabolic process;GO:0044710//single-organism metabolic process	--
Isoform0004883	0.989585077127848	0.609379468784792	BXL2	PREDICTED: probable beta-D-xylosidase 2 [Erythranthe guttata]	-	-	-	-	GO:0005576//extracellular region;GO:0005618//cell wall;GO:0031012//extracellular matrix	GO:0015926//glucosidase activity	GO:0003006//developmental process involved in reproduction;GO:0042221//response to chemical;GO:0044238//primary metabolic process	--
Isoform0004930	0.992839831425449	0.655424471912661	BXL1	Non-reducing end alpha-L-arabinofuranosidase [Handroanthus impetiginosus]	-	-	-	-	GO:0005576//extracellular region;GO:0005618//cell wall;GO:0031012//extracellular matrix	GO:0015926//glucosidase activity	GO:0003006//developmental process involved in reproduction;GO:0042221//response to chemical;GO:0044238//primary metabolic process	--
Isoform0004947	0.949653456164687	0.662430840302779	WRKY6	WRKY transcription factor 6 [Sesamum indicum]	-	-	-	-	GO:0043231//intracellular membrane-bounded organelle	GO:0000975//regulatory region DNA binding;GO:0001071//nucleic acid binding transcription factor activity	GO:0002252//immune effector process;GO:0006355//regulation of transcription, DNA-templated;GO:0006865//amino acid transport;GO:0007165//signal transduction;GO:0009267//cellular response to starvation;GO:0009404//toxin metabolic process;GO:0010243//response to organonitrogen compound;GO:0014070//response to organic cyclic compound	WRKY
Isoform0005017	0.983090674466883	0.604787019692684	PIX7	PREDICTED: probable serine/threonine-protein kinase NAK [Erythranthe guttata]	-	-	-	-	-	GO:0016772//transferase activity, transferring phosphorus-containing groups;GO:0032550//purine ribonucleoside binding	GO:0006464//cellular protein modification process;GO:0006796//phosphate-containing compound metabolic process;GO:0044248//cellular catabolic process	--
Isoform0005018	0.913049948006885	0.604244359779703	SMU2	suppressor of mec-8 and unc-52 protein homolog 2 [Sesamum indicum]	-	-	-	-	GO:0043231//intracellular membrane-bounded organelle	-	GO:0006396//RNA processing	--
Isoform0005051	0.939740677424032	0.690241069039027	Os04g0584300	PREDICTED: probable protein phosphatase 2C 43 [Erythranthe guttata]	-	-	-	-	-	GO:0004721//phosphoprotein phosphatase activity;GO:0043169//cation binding	GO:0006464//cellular protein modification process	--
Isoform0005086	0.957495913060927	0.660025047539452	WRKY4	probable WRKY transcription factor 4 [Sesamum indicum]	-	-	-	-	GO:0043231//intracellular membrane-bounded organelle	GO:0000975//regulatory region DNA binding	GO:0001101//response to acid chemical;GO:0002832//negative regulation of response to biotic stimulus;GO:0009725//response to hormone;GO:0010467//gene expression	WRKY
Isoform0005185	0.99077584773404	0.675618697373052	NYC1	probable chlorophyll(ide) b reductase NYC1, chloroplastic [Sesamum indicum]	Metabolism;Metabolism;Metabolism	Global and overview maps;Global and overview maps;Metabolism of cofactors and vitamins	ko01100//Metabolic pathways;ko01110//Biosynthesis of secondary metabolites;ko00860//Porphyrin and chlorophyll metabolism	K13606;K13606;K13606	GO:0031224//intrinsic component of membrane;GO:0044434//chloroplast part	GO:0005488//binding;GO:0016616//oxidoreductase activity, acting on the CH-OH group of donors, NAD or NADP as acceptor	GO:0006787//porphyrin-containing compound catabolic process;GO:0044257//cellular protein catabolic process;GO:0044710//single-organism metabolic process	--
Isoform0005195	0.959041706706148	0.697120679356243	HT1	serine/threonine-protein kinase HT1 [Sesamum indicum]	-	-	-	-	GO:0016020//membrane;GO:0044444//cytoplasmic part	GO:0004672//protein kinase activity;GO:0032550//purine ribonucleoside binding	GO:0000302//response to reactive oxygen species;GO:0006468//protein phosphorylation;GO:0009642//response to light intensity;GO:0010243//response to organonitrogen compound	--
Isoform0005239	0.993457032166964	0.65644428679734	BXL1	beta xylosidase [Striga asiatica]	-	-	-	-	GO:0005576//extracellular region;GO:0005618//cell wall;GO:0031012//extracellular matrix	GO:0015926//glucosidase activity	GO:0003006//developmental process involved in reproduction;GO:0042221//response to chemical;GO:0044238//primary metabolic process	--
Isoform0005261	0.98936534513655	0.606046114499137	At3g47420	Permease of the major facilitator superfamily [Handroanthus impetiginosus]	-	-	-	-	GO:0031224//intrinsic component of membrane	-	GO:0044763//single-organism cellular process;GO:0044765//single-organism transport	--
Isoform0005269	0.908849031765065	0.652980634102164	gdap2	PREDICTED: protein GDAP2 homolog [Erythranthe guttata]	-	-	-	-	-	-	-	--
Isoform0005273	0.984225075685312	0.619357912372573	At3g08860	alanine--glyoxylate aminotransferase 2 homolog 3, mitochondrial [Sesamum indicum]	Metabolism;Metabolism;Metabolism;Metabolism;Metabolism;Metabolism	Global and overview maps;Global and overview maps;Amino acid metabolism;Amino acid metabolism;Amino acid metabolism;Amino acid metabolism	ko01100//Metabolic pathways;ko01110//Biosynthesis of secondary metabolites;ko00270//Cysteine and methionine metabolism;ko00250//Alanine, aspartate and glutamate metabolism;ko00260//Glycine, serine and threonine metabolism;ko00280//Valine, leucine and isoleucine degradation	K00827;K00827;K00827;K00827;K00827;K00827	GO:0043231//intracellular membrane-bounded organelle	GO:0008483//transaminase activity;GO:0043168//anion binding	GO:0009827//plant-type cell wall modification;GO:0031669//cellular response to nutrient levels;GO:0043094//cellular metabolic compound salvage;GO:0044767//single-organism developmental process	--
Isoform0005321	0.936807759766164	0.676340584799646	KEG	MEKK [Handroanthus impetiginosus]	-	-	-	-	GO:0009536//plastid	GO:0016301//kinase activity;GO:0097159//organic cyclic compound binding;GO:1901363//heterocyclic compound binding	GO:0006796//phosphate-containing compound metabolic process;GO:0007568//aging;GO:0044238//primary metabolic process;GO:0044260//cellular macromolecule metabolic process	--
Isoform0005411	0.989674007534174	0.635393436323831	ML2	protein MEI2-like 2 [Sesamum indicum]	-	-	-	-	-	GO:0097159//organic cyclic compound binding	-	--
Isoform0005439	0.984616049533301	0.690797065371642	PP2C06	probable protein phosphatase 2C 50 [Sesamum indicum]	Environmental Information Processing;Environmental Information Processing	Signal transduction;Signal transduction	ko04075//Plant hormone signal transduction;ko04016//MAPK signaling pathway - plant	K14497;K14497	-	GO:0004721//phosphoprotein phosphatase activity;GO:0043169//cation binding	GO:0006464//cellular protein modification process	--
Isoform0005463	0.988782278132025	0.675655164747704	NYC1	probable chlorophyll(ide) b reductase NYC1, chloroplastic [Sesamum indicum]	Metabolism;Metabolism;Metabolism	Global and overview maps;Global and overview maps;Metabolism of cofactors and vitamins	ko01100//Metabolic pathways;ko01110//Biosynthesis of secondary metabolites;ko00860//Porphyrin and chlorophyll metabolism	K13606;K13606;K13606	GO:0031224//intrinsic component of membrane;GO:0044434//chloroplast part	GO:0005488//binding;GO:0016616//oxidoreductase activity, acting on the CH-OH group of donors, NAD or NADP as acceptor	GO:0006787//porphyrin-containing compound catabolic process;GO:0044257//cellular protein catabolic process;GO:0044710//single-organism metabolic process	--
Isoform0005471	0.934214690464775	0.609003802449655	SMU2	suppressor of mec-8 and unc-52 protein homolog 2 [Sesamum indicum]	-	-	-	-	GO:0043231//intracellular membrane-bounded organelle	-	GO:0006396//RNA processing	--
Isoform0005478	0.979294894436215	0.691950904244645	WRKY6	WRKY transcription factor 6 [Sesamum indicum]	-	-	-	-	-	-	-	WRKY
Isoform0005496	0.991798015011284	0.657451219773798	SKIP11	F-box/kelch-repeat protein SKIP11-like isoform X1 [Sesamum indicum]	-	-	-	-	GO:0009536//plastid	-	GO:0009247//glycolipid biosynthetic process;GO:0009267//cellular response to starvation;GO:0009414//response to water deprivation;GO:0009608//response to symbiont;GO:0032446//protein modification by small protein conjugation	--
Isoform0005527	0.991571169063893	0.652473578559401	SKIP11	F-box/kelch-repeat protein SKIP11-like isoform X1 [Sesamum indicum]	-	-	-	-	GO:0009536//plastid	-	GO:0009247//glycolipid biosynthetic process;GO:0009267//cellular response to starvation;GO:0009414//response to water deprivation;GO:0009608//response to symbiont	--
Isoform0005550	0.979974924417328	0.667898769038442	CLPD	chaperone protein ClpD, chloroplastic [Sesamum indicum]	-	-	-	-	GO:0009526//plastid envelope;GO:0009532//plastid stroma	GO:0017111//nucleoside-triphosphatase activity;GO:0032550//purine ribonucleoside binding;GO:0046983//protein dimerization activity	GO:0009642//response to light intensity;GO:0019538//protein metabolic process;GO:0051259//protein oligomerization	--
Isoform0005572	0.970496957508935	0.695208798673496	PAO4	probable polyamine oxidase 4 [Sesamum indicum]	Metabolism;Metabolism;Metabolism	Global and overview maps;Metabolism of other amino acids;Amino acid metabolism	ko01100//Metabolic pathways;ko00410//beta-Alanine metabolism;ko00330//Arginine and proline metabolism	K17839;K17839;K17839	GO:0042579//microbody	GO:0016647//oxidoreductase activity, acting on the CH-NH group of donors, oxygen as acceptor	GO:0001101//response to acid chemical;GO:0006575//cellular modified amino acid metabolic process;GO:0006598//polyamine catabolic process;GO:0006950//response to stress;GO:0009699//phenylpropanoid biosynthetic process	--
Isoform0005619	0.972803705395058	0.667317055346159	At1g03010	BTB/POZ domain-containing protein At1g03010 isoform X2 [Sesamum indicum]	-	-	-	-	GO:0016020//membrane	-	GO:0000904//cell morphogenesis involved in differentiation;GO:0009314//response to radiation	--
Isoform0005658	0.979860204315959	0.613699152354679	COL10	CONSTANS-like protein 9 [Tectona grandis]	-	-	-	-	GO:0043231//intracellular membrane-bounded organelle	-	GO:0010468//regulation of gene expression;GO:0048511//rhythmic process;GO:0048581//negative regulation of post-embryonic development	--
Isoform0005660	0.926180980013889	0.614813867337152	PAO2	probable polyamine oxidase 2 [Olea europaea var. sylvestris] [Olea europaea]	Metabolism;Metabolism;Metabolism	Global and overview maps;Metabolism of other amino acids;Amino acid metabolism	ko01100//Metabolic pathways;ko00410//beta-Alanine metabolism;ko00330//Arginine and proline metabolism	K17839;K17839;K17839	GO:0042579//microbody	GO:0016647//oxidoreductase activity, acting on the CH-NH group of donors, oxygen as acceptor	GO:0001101//response to acid chemical;GO:0006575//cellular modified amino acid metabolic process;GO:0006595//polyamine metabolic process;GO:0006950//response to stress;GO:0009699//phenylpropanoid biosynthetic process	--
Isoform0005682	0.96415048748921	0.684740294169305	PAO4	probable polyamine oxidase 4 [Sesamum indicum]	Metabolism;Metabolism;Metabolism	Global and overview maps;Metabolism of other amino acids;Amino acid metabolism	ko01100//Metabolic pathways;ko00410//beta-Alanine metabolism;ko00330//Arginine and proline metabolism	K17839;K17839;K17839	GO:0042579//microbody	GO:0016647//oxidoreductase activity, acting on the CH-NH group of donors, oxygen as acceptor	GO:0001101//response to acid chemical;GO:0006575//cellular modified amino acid metabolic process;GO:0006598//polyamine catabolic process;GO:0006950//response to stress;GO:0009699//phenylpropanoid biosynthetic process	--
Isoform0005684	0.98554700577585	0.684570271475146	NYC1	probable chlorophyll(ide) b reductase NYC1, chloroplastic [Sesamum indicum]	Metabolism;Metabolism;Metabolism	Global and overview maps;Global and overview maps;Metabolism of cofactors and vitamins	ko01100//Metabolic pathways;ko01110//Biosynthesis of secondary metabolites;ko00860//Porphyrin and chlorophyll metabolism	K13606;K13606;K13606	GO:0031224//intrinsic component of membrane;GO:0044434//chloroplast part	GO:0005488//binding;GO:0016616//oxidoreductase activity, acting on the CH-OH group of donors, NAD or NADP as acceptor	GO:0006787//porphyrin-containing compound catabolic process;GO:0044257//cellular protein catabolic process;GO:0044710//single-organism metabolic process	--
Isoform0005718	0.973473412036456	0.66825372697412	BAM1	PREDICTED: beta-amylase 1, chloroplastic-like [Gossypium raimondii]	Metabolism;Metabolism;Metabolism	Global and overview maps;Global and overview maps;Carbohydrate metabolism	ko01100//Metabolic pathways;ko01110//Biosynthesis of secondary metabolites;ko00500//Starch and sucrose metabolism	K01177;K01177;K01177	GO:0009536//plastid;GO:0016020//membrane	GO:0004672//protein kinase activity;GO:0005102//receptor binding;GO:0016160//amylase activity;GO:0032550//purine ribonucleoside binding	GO:0000226//microtubule cytoskeleton organization;GO:0003006//developmental process involved in reproduction;GO:0005982//starch metabolic process;GO:0006464//cellular protein modification process;GO:0006950//response to stress;GO:0007167//enzyme linked receptor protein signaling pathway;GO:0009826//unidimensional cell growth;GO:0009933//meristem structural organization;GO:0043479//pigment accumul…	--
Isoform0005739	0.982612646461206	0.636959943635885	At2g25737	sulfite exporter TauE/SafE family protein 3 [Sesamum indicum]	-	-	-	-	GO:0031224//intrinsic component of membrane	GO:0034062//RNA polymerase activity	GO:0009059//macromolecule biosynthetic process	--
Isoform0005747	0.930412895057472	0.689201027578222	DTX42	protein DETOXIFICATION 42 [Sesamum indicum]	-	-	-	-	GO:0031224//intrinsic component of membrane	GO:0015291//secondary active transmembrane transporter activity	GO:0006820//anion transport;GO:0019758//glycosinolate biosynthetic process;GO:0042221//response to chemical;GO:0045491//xylan metabolic process	--
Isoform0005790	0.959264501706177	0.656684917155856	SPAPJ696.02	Zinc finger, FYVE-type [Corchorus capsularis]	-	-	-	-	-	GO:0005543//phospholipid binding;GO:0046914//transition metal ion binding	GO:0044248//cellular catabolic process;GO:0050794//regulation of cellular process	--
Isoform0005812	0.983918068525173	0.648754975822702	SKIP11	F-box/kelch-repeat protein SKIP11-like isoform X1 [Sesamum indicum]	-	-	-	-	GO:0009536//plastid	-	GO:0009247//glycolipid biosynthetic process;GO:0009267//cellular response to starvation;GO:0009414//response to water deprivation;GO:0009608//response to symbiont	--
Isoform0005828	0.980545792552141	0.688461654622497	PP2C06	probable protein phosphatase 2C 50 [Sesamum indicum]	Environmental Information Processing;Environmental Information Processing	Signal transduction;Signal transduction	ko04075//Plant hormone signal transduction;ko04016//MAPK signaling pathway - plant	K14497;K14497	-	GO:0004721//phosphoprotein phosphatase activity;GO:0043169//cation binding	GO:0006464//cellular protein modification process	--
Isoform0005833	0.900898774137797	0.666379783675957	COAC1	Mitochondrial solute carrier protein [Handroanthus impetiginosus]	-	-	-	-	GO:0031224//intrinsic component of membrane	-	GO:0044763//single-organism cellular process;GO:0044765//single-organism transport	--
Isoform0005841	0.923389329067473	0.686539420434719	--	inositol-1,4,5-trisphosphate 5-phosphatase [Parasponia andersonii]	-	-	-	-	GO:0009536//plastid	-	GO:0007568//aging	--
Isoform0005877	0.949533352800841	0.672609744687565	WRKY4	probable WRKY transcription factor 4 [Sesamum indicum]	-	-	-	-	GO:0043231//intracellular membrane-bounded organelle	GO:0000975//regulatory region DNA binding	GO:0001101//response to acid chemical;GO:0002832//negative regulation of response to biotic stimulus;GO:0009725//response to hormone;GO:0010467//gene expression	WRKY
Isoform0005992	0.982609092829045	0.603932351257941	APF1	aspartyl protease family protein 1-like isoform X3 [Olea europaea var. sylvestris] [Olea europaea]	-	-	-	-	GO:0031224//intrinsic component of membrane	GO:0008233//peptidase activity	GO:0019538//protein metabolic process;GO:0046942//carboxylic acid transport	--
Isoform0006011	0.993694543504764	0.657072002332284	--	PREDICTED: protein NUCLEAR FUSION DEFECTIVE 4-like isoform X1 [Erythranthe guttata]	-	-	-	-	GO:0005911//cell-cell junction;GO:0009536//plastid;GO:0031224//intrinsic component of membrane	-	GO:0006865//amino acid transport;GO:0009620//response to fungus;GO:0009814//defense response, incompatible interaction;GO:0016482//cytoplasmic transport;GO:0033554//cellular response to stress;GO:0044763//single-organism cellular process	--
Isoform0006026	0.97318106892251	0.615945629193894	COL10	CONSTANS-like protein 9 [Tectona grandis]	-	-	-	-	GO:0043231//intracellular membrane-bounded organelle	-	GO:0010468//regulation of gene expression;GO:0048511//rhythmic process;GO:0048581//negative regulation of post-embryonic development	--
Isoform0006050	0.901429470424695	0.674791359964496	DTX42	protein DETOXIFICATION 42 isoform X1 [Cajanus cajan]	-	-	-	-	GO:0031224//intrinsic component of membrane	GO:0015291//secondary active transmembrane transporter activity	GO:0044763//single-organism cellular process;GO:0044765//single-organism transport	--
Isoform0006069	0.983357839327842	0.63451227988108	TOL6	TOM1-like protein 2 isoform X1 [Sesamum indicum]	-	-	-	-	GO:0016020//membrane;GO:0043231//intracellular membrane-bounded organelle	-	GO:0046907//intracellular transport	--
Isoform0006074	0.995004976363214	0.65080646839377	LAC14	laccase 33 [Salvia miltiorrhiza]	-	-	-	-	-	GO:0005488//binding	-	--
Isoform0006221	0.976996440724564	0.627512628847698	UGT85A24	7-deoxyloganetin glucosyltransferase-like [Olea europaea var. sylvestris] [Olea europaea]	-	-	-	-	-	GO:0035251//UDP-glucosyltransferase activity	-	--
Isoform0006249	0.991148085820725	0.644726921926283	INT1	inositol transporter 1 [Sesamum indicum]	-	-	-	-	GO:0005774//vacuolar membrane	GO:0005365//myo-inositol transmembrane transporter activity	GO:0006812//cation transport;GO:0015791//polyol transport;GO:0044763//single-organism cellular process	--
Isoform0006317	0.970150256369076	0.67453881057894	CLPD	chaperone protein ClpD, chloroplastic [Sesamum indicum]	-	-	-	-	GO:0009526//plastid envelope;GO:0009532//plastid stroma	GO:0017111//nucleoside-triphosphatase activity;GO:0032550//purine ribonucleoside binding;GO:0046983//protein dimerization activity	GO:0009642//response to light intensity;GO:0019538//protein metabolic process;GO:0051259//protein oligomerization	--
Isoform0006336	0.983364819695635	0.699232446611025	ML2	protein MEI2-like 2 [Sesamum indicum]	-	-	-	-	-	-	-	--
Isoform0006375	0.949556563038809	0.67138701867397	PUX8	plant UBX domain-containing protein 8 [Sesamum indicum]	-	-	-	-	GO:0044444//cytoplasmic part	-	-	--
Isoform0006377	0.990428884798825	0.670896050707584	BXL1	Non-reducing end alpha-L-arabinofuranosidase [Handroanthus impetiginosus]	-	-	-	-	GO:0005576//extracellular region;GO:0005618//cell wall;GO:0031012//extracellular matrix	GO:0015926//glucosidase activity	GO:0003006//developmental process involved in reproduction;GO:0042221//response to chemical;GO:0044238//primary metabolic process	--
Isoform0006429	0.919728770185488	0.609772510763395	--	inositol-1,4,5-trisphosphate 5-phosphatase [Parasponia andersonii]	-	-	-	-	GO:0009536//plastid	-	GO:0007568//aging	--
Isoform0006482	0.939200918075692	0.64352878492809	PPOX1	pyridoxine/pyridoxamine 5'-phosphate oxidase 1, chloroplastic isoform X1 [Sesamum indicum]	Metabolism	Metabolism of cofactors and vitamins	ko00750//Vitamin B6 metabolism	K23998	GO:0009526//plastid envelope;GO:0031976//plastid thylakoid	GO:0016634//oxidoreductase activity, acting on the CH-CH group of donors, oxygen as acceptor;GO:0016641//oxidoreductase activity, acting on the CH-NH2 group of donors, oxygen as acceptor;GO:0016854//racemase and epimerase activity;GO:0032553//ribonucleotide binding;GO:0043169//cation binding	GO:0006081//cellular aldehyde metabolic process;GO:0006779//porphyrin-containing compound biosynthetic process;GO:0008614//pyridoxine metabolic process;GO:0009108//coenzyme biosynthetic process;GO:0019674//NAD metabolic process;GO:0019758//glycosinolate biosynthetic process	--
Isoform0006522	0.969817750393554	0.679447876534014	MLS	Malate synthase, glyoxysomal [Capsicum annuum]	Metabolism;Metabolism;Metabolism;Metabolism;Metabolism	Global and overview maps;Global and overview maps;Global and overview maps;Carbohydrate metabolism;Carbohydrate metabolism	ko01100//Metabolic pathways;ko01110//Biosynthesis of secondary metabolites;ko01200//Carbon metabolism;ko00630//Glyoxylate and dicarboxylate metabolism;ko00620//Pyruvate metabolism	K01638;K01638;K01638;K01638;K01638	GO:0005777//peroxisome	GO:0046912//transferase activity, transferring acyl groups, acyl groups converted into alkyl on transfer	GO:0006101//citrate metabolic process;GO:0044262//cellular carbohydrate metabolic process	--
Isoform0006629	0.99588532945402	0.619355188914433	ASP3	PREDICTED: aspartate aminotransferase, cytoplasmic [Erythranthe guttata]	Metabolism;Metabolism;Metabolism;Metabolism;Metabolism;Metabolism;Metabolism;Metabolism;Metabolism;Metabolism;Metabolism;Metabolism;Metabolism;Metabolism;Metabolism	Global and overview maps;Global and overview maps;Global and overview maps;Global and overview maps;Energy metabolism;Amino acid metabolism;Amino acid metabolism;Global and overview maps;Amino acid metabolism;Amino acid metabolism;Amino acid metabolism;Amino acid metabolism;Biosynthesis of other secondary metabolites;Amino acid metabolism;Biosynthesis of other secondary metabolites	ko01100//Metabolic pathways;ko01110//Biosynthesis of secondary metabolites;ko01200//Carbon metabolism;ko01230//Biosynthesis of amino acids;ko00710//Carbon fixation in photosynthetic organisms;ko00270//Cysteine and methionine metabolism;ko00250//Alanine, aspartate and glutamate metabolism;ko01210//2-Oxocarboxylic acid metabolism;ko00330//Arginine and proline metabolism;ko00350//Tyrosine metabolism…	K14454;K14454;K14454;K14454;K14454;K14454;K14454;K14454;K14454;K14454;K14454;K14454;K14454;K14454;K14454	GO:0005911//cell-cell junction;GO:0009536//plastid;GO:0030312//external encapsulating structure;GO:0031090//organelle membrane;GO:0042579//microbody	GO:0043168//anion binding;GO:0046914//transition metal ion binding;GO:0070546//L-phenylalanine aminotransferase activity	GO:0006101//citrate metabolic process;GO:0006511//ubiquitin-dependent protein catabolic process;GO:0009062//fatty acid catabolic process;GO:0009064//glutamine family amino acid metabolic process;GO:0009066//aspartate family amino acid metabolic process;GO:0009078//pyruvate family amino acid metabolic process;GO:0009404//toxin metabolic process;GO:0009692//ethylene metabolic process;GO:0009725//re…	--
Isoform0006679	0.985413186074695	0.657755384307108	--	C2H2-like zinc finger protein [Striga asiatica]	-	-	-	-	GO:0016020//membrane;GO:0043231//intracellular membrane-bounded organelle	GO:0046914//transition metal ion binding	-	--
Isoform0006687	0.960189876894814	0.610487990226786	IRX7	probable glucuronoxylan glucuronosyltransferase IRX7 [Sesamum indicum]	-	-	-	-	GO:0031224//intrinsic component of membrane;GO:0043231//intracellular membrane-bounded organelle	GO:0008194//UDP-glycosyltransferase activity	GO:0009832//plant-type cell wall biogenesis;GO:0010413//glucuronoxylan metabolic process	--
Isoform0006705	0.928514750685037	0.602326161556323	At4g20820	berberine bridge enzyme-like 18 [Sesamum indicum]	-	-	-	-	-	GO:0016614//oxidoreductase activity, acting on CH-OH group of donors	-	--
Isoform0006721	0.992018072560327	0.65748268919538	BXL1	Non-reducing end alpha-L-arabinofuranosidase [Handroanthus impetiginosus]	-	-	-	-	GO:0005576//extracellular region;GO:0005618//cell wall;GO:0031012//extracellular matrix	GO:0015926//glucosidase activity	GO:0003006//developmental process involved in reproduction;GO:0042221//response to chemical;GO:0044238//primary metabolic process	--
Isoform0006795	0.900133592151557	0.681676649477095	CKL2	PREDICTED: casein kinase I isoform delta-like [Erythranthe guttata]	-	-	-	-	GO:0016020//membrane;GO:0043231//intracellular membrane-bounded organelle	GO:0004672//protein kinase activity;GO:0032550//purine ribonucleoside binding	GO:0006486//protein glycosylation;GO:0006796//phosphate-containing compound metabolic process;GO:0044085//cellular component biogenesis	--
Isoform0006838	0.981358602934048	0.627836236053226	At1g26930	F-box/kelch-repeat protein SKIP11-like [Sesamum indicum]	-	-	-	-	GO:0009536//plastid	-	GO:0009247//glycolipid biosynthetic process;GO:0009267//cellular response to starvation;GO:0009414//response to water deprivation;GO:0009608//response to symbiont	--
Isoform0006919	0.973602533401388	0.62082153323021	--	UDP-glucose:glycoprotein glucosyltransferases [Striga asiatica]	-	-	-	-	-	-	-	--
Isoform0006941	0.964292971844008	0.688177460651589	ALB4	ALBINO3-like protein 1, chloroplastic [Sesamum indicum]	Genetic Information Processing	Folding, sorting and degradation	ko03060//Protein export	K03217	GO:0031224//intrinsic component of membrane;GO:0031976//plastid thylakoid;GO:0044434//chloroplast part	GO:0005488//binding;GO:0008320//protein transmembrane transporter activity	GO:0006355//regulation of transcription, DNA-templated;GO:0006612//protein targeting to membrane;GO:0009658//chloroplast organization;GO:0009668//plastid membrane organization;GO:0016072//rRNA metabolic process;GO:0031399//regulation of protein modification process;GO:0042743//hydrogen peroxide metabolic process;GO:0043623//cellular protein complex assembly;GO:0050793//regulation of developmental…	--
Isoform0006946	0.990029953513822	0.684513169803447	NPC1	pleiotropic drug resistance ABC transporterfamily protein [Striga asiatica]	Metabolism;Metabolism;Metabolism;Metabolism;Metabolism	Global and overview maps;Global and overview maps;Lipid metabolism;Carbohydrate metabolism;Lipid metabolism	ko01100//Metabolic pathways;ko01110//Biosynthesis of secondary metabolites;ko00564//Glycerophospholipid metabolism;ko00562//Inositol phosphate metabolism;ko00565//Ether lipid metabolism	K01114;K01114;K01114;K01114;K01114	GO:0016020//membrane;GO:0044464//cell part	GO:0016757//transferase activity, transferring glycosyl groups;GO:0016788//hydrolase activity, acting on ester bonds	GO:0006796//phosphate-containing compound metabolic process	--
Isoform0006965	0.92381939594478	0.644779046622498	ABCC10	Multidrug resistance-associated protein/mitoxantrone resistance protein, ABC superfamily [Handroanthus impetiginosus]	Environmental Information Processing	Membrane transport	ko02010//ABC transporters	K05666	GO:0031090//organelle membrane;GO:0031224//intrinsic component of membrane;GO:0043231//intracellular membrane-bounded organelle	GO:0016628//oxidoreductase activity, acting on the CH-CH group of donors, NAD or NADP as acceptor;GO:0032550//purine ribonucleoside binding;GO:0042626//ATPase activity, coupled to transmembrane movement of substances	GO:0015893//drug transport;GO:0044710//single-organism metabolic process;GO:0044763//single-organism cellular process	--
Isoform0006993	0.977808479816854	0.635256528821989	--	UDP-glucose:glycoprotein glucosyltransferases [Striga asiatica]	-	-	-	-	-	-	-	--
Isoform0007065	0.990359185611576	0.659002388202387	SKIP11	F-box/kelch-repeat protein SKIP11-like isoform X1 [Sesamum indicum]	-	-	-	-	GO:0009536//plastid	-	GO:0009247//glycolipid biosynthetic process;GO:0009267//cellular response to starvation;GO:0009414//response to water deprivation;GO:0009608//response to symbiont;GO:0032446//protein modification by small protein conjugation	--
Isoform0007078	0.992830167615703	0.620778249758516	MPK7	mitogen-activated protein kinase 7 [Sesamum indicum]	Environmental Information Processing	Signal transduction	ko04016//MAPK signaling pathway - plant	K20537	GO:0043231//intracellular membrane-bounded organelle	GO:0004702//receptor signaling protein serine/threonine kinase activity;GO:0032550//purine ribonucleoside binding	GO:0000160//phosphorelay signal transduction system;GO:0000302//response to reactive oxygen species;GO:0003006//developmental process involved in reproduction;GO:0006625//protein targeting to peroxisome;GO:0006796//phosphate-containing compound metabolic process;GO:0006952//defense response;GO:0006970//response to osmotic stress;GO:0009062//fatty acid catabolic process;GO:0009755//hormone-mediate…	--
Isoform0007095	0.962325744374794	0.602730526750558	CSY2	Citrate synthase [Handroanthus impetiginosus]	Metabolism;Metabolism;Metabolism;Metabolism;Metabolism;Metabolism;Metabolism	Global and overview maps;Global and overview maps;Global and overview maps;Global and overview maps;Carbohydrate metabolism;Carbohydrate metabolism;Global and overview maps	ko01100//Metabolic pathways;ko01110//Biosynthesis of secondary metabolites;ko01200//Carbon metabolism;ko01230//Biosynthesis of amino acids;ko00630//Glyoxylate and dicarboxylate metabolism;ko00020//Citrate cycle (TCA cycle);ko01210//2-Oxocarboxylic acid metabolism	K01647;K01647;K01647;K01647;K01647;K01647;K01647	GO:0005911//cell-cell junction;GO:0042579//microbody	GO:0036440//citrate synthase activity	GO:0005975//carbohydrate metabolic process;GO:0006089//lactate metabolic process;GO:0006101//citrate metabolic process;GO:0006355//regulation of transcription, DNA-templated;GO:0006511//ubiquitin-dependent protein catabolic process;GO:0006996//organelle organization;GO:0009062//fatty acid catabolic process;GO:0009404//toxin metabolic process;GO:0035966//response to topologically incorrect protein…	--
Isoform0007147	0.957399604231508	0.629931289786874	PHL1	protein PHOSPHATE STARVATION RESPONSE 1 isoform X2 [Sesamum indicum]	-	-	-	-	-	-	-	G2-like
Isoform0007215	0.97389262248526	0.679223642305665	--	Cellulase [Handroanthus impetiginosus]	-	-	-	-	-	GO:0016798//hydrolase activity, acting on glycosyl bonds	GO:0044238//primary metabolic process	--
Isoform0007229	0.984275085171905	0.684318901037901	NYC1	probable chlorophyll(ide) b reductase NYC1, chloroplastic [Sesamum indicum]	Metabolism;Metabolism;Metabolism	Global and overview maps;Global and overview maps;Metabolism of cofactors and vitamins	ko01100//Metabolic pathways;ko01110//Biosynthesis of secondary metabolites;ko00860//Porphyrin and chlorophyll metabolism	K13606;K13606;K13606	GO:0031224//intrinsic component of membrane;GO:0044434//chloroplast part	GO:0005488//binding;GO:0016616//oxidoreductase activity, acting on the CH-OH group of donors, NAD or NADP as acceptor	GO:0006787//porphyrin-containing compound catabolic process;GO:0044257//cellular protein catabolic process;GO:0044710//single-organism metabolic process	--
Isoform0007233	0.9745605225445	0.679282626567575	--	Cellulase [Handroanthus impetiginosus]	-	-	-	-	-	GO:0016798//hydrolase activity, acting on glycosyl bonds	GO:0044238//primary metabolic process	--
Isoform0007239	0.990821671209872	0.678622794729297	WRKY3	probable WRKY transcription factor 3 isoform X1 [Sesamum indicum]	-	-	-	-	GO:0043231//intracellular membrane-bounded organelle	GO:0000975//regulatory region DNA binding	GO:0001101//response to acid chemical;GO:0002832//negative regulation of response to biotic stimulus;GO:0006950//response to stress;GO:0009725//response to hormone;GO:0010467//gene expression	WRKY
Isoform0007279	0.907201417003153	0.667426248012321	CSY2	Citrate synthase [Handroanthus impetiginosus]	Metabolism;Metabolism;Metabolism;Metabolism;Metabolism;Metabolism;Metabolism	Global and overview maps;Global and overview maps;Global and overview maps;Global and overview maps;Carbohydrate metabolism;Carbohydrate metabolism;Global and overview maps	ko01100//Metabolic pathways;ko01110//Biosynthesis of secondary metabolites;ko01200//Carbon metabolism;ko01230//Biosynthesis of amino acids;ko00630//Glyoxylate and dicarboxylate metabolism;ko00020//Citrate cycle (TCA cycle);ko01210//2-Oxocarboxylic acid metabolism	K01647;K01647;K01647;K01647;K01647;K01647;K01647	GO:0005911//cell-cell junction;GO:0042579//microbody	GO:0036440//citrate synthase activity	GO:0005975//carbohydrate metabolic process;GO:0006089//lactate metabolic process;GO:0006101//citrate metabolic process;GO:0006355//regulation of transcription, DNA-templated;GO:0006511//ubiquitin-dependent protein catabolic process;GO:0006996//organelle organization;GO:0009062//fatty acid catabolic process;GO:0009404//toxin metabolic process;GO:0035966//response to topologically incorrect protein…	--
Isoform0007363	0.928799227937364	0.673863287912415	BPM2	BTB/POZ and MATH domain-containing protein 2 [Sesamum indicum]	-	-	-	-	GO:0043231//intracellular membrane-bounded organelle	GO:0005515//protein binding	GO:0006402//mRNA catabolic process;GO:0009414//response to water deprivation;GO:0009651//response to salt stress;GO:0032446//protein modification by small protein conjugation	--
Isoform0007452	0.973117392003096	0.689559240112358	--	-	-	-	-	-	-	-	-	--
Isoform0007457	0.968585840895715	0.656962131219706	--	basic amino acid/polyamine antiporter, APA family [Salvia splendens]	-	-	-	-	GO:0043231//intracellular membrane-bounded organelle	-	-	--
Isoform0007458	0.983500385465375	0.607292942447609	KCS1	Very-long-chain 3-oxoacyl-CoA synthase [Handroanthus impetiginosus]	Metabolism;Metabolism;Organismal Systems;Metabolism	Global and overview maps;Global and overview maps;Environmental adaptation;Lipid metabolism	ko01100//Metabolic pathways;ko01110//Biosynthesis of secondary metabolites;ko04626//Plant-pathogen interaction;ko00062//Fatty acid elongation	K15397;K15397;K15397;K15397	GO:0005840//ribosome;GO:0031224//intrinsic component of membrane;GO:0043231//intracellular membrane-bounded organelle	GO:0004312//fatty acid synthase activity	GO:0006631//fatty acid metabolic process;GO:0006950//response to stress;GO:0007275//multicellular organism development;GO:0009699//phenylpropanoid biosynthetic process	--
Isoform0007528	0.966455943113975	0.611639903281449	At2g36630	sulfite exporter TauE/SafE family protein 4 [Sesamum indicum]	-	-	-	-	-	-	-	--
Isoform0007600	0.908882713042145	0.68514807252079	At3g58610	ketol-acid reductoisomerase [Salvia splendens]	Metabolism;Metabolism;Metabolism;Metabolism;Metabolism;Metabolism	Global and overview maps;Global and overview maps;Global and overview maps;Global and overview maps;Metabolism of cofactors and vitamins;Amino acid metabolism	ko01100//Metabolic pathways;ko01110//Biosynthesis of secondary metabolites;ko01230//Biosynthesis of amino acids;ko01210//2-Oxocarboxylic acid metabolism;ko00770//Pantothenate and CoA biosynthesis;ko00290//Valine, leucine and isoleucine biosynthesis	K00053;K00053;K00053;K00053;K00053;K00053	GO:0005576//extracellular region;GO:0009526//plastid envelope;GO:0009532//plastid stroma;GO:0030312//external encapsulating structure	GO:0016616//oxidoreductase activity, acting on the CH-OH group of donors, NAD or NADP as acceptor;GO:0043168//anion binding;GO:0046914//transition metal ion binding;GO:0046983//protein dimerization activity;GO:0048037//cofactor binding	GO:0006006//glucose metabolic process;GO:0006090//pyruvate metabolic process;GO:0006163//purine nucleotide metabolic process;GO:0006549//isoleucine metabolic process;GO:0006573//valine metabolic process;GO:0006970//response to osmotic stress;GO:0008652//cellular amino acid biosynthetic process;GO:0010038//response to metal ion	--
Isoform0007601	0.972343114416324	0.681602945009921	PAO4	Amine oxidase [Handroanthus impetiginosus]	Metabolism;Metabolism;Metabolism	Global and overview maps;Metabolism of other amino acids;Amino acid metabolism	ko01100//Metabolic pathways;ko00410//beta-Alanine metabolism;ko00330//Arginine and proline metabolism	K17839;K17839;K17839	GO:0042579//microbody	GO:0016647//oxidoreductase activity, acting on the CH-NH group of donors, oxygen as acceptor	GO:0001101//response to acid chemical;GO:0006575//cellular modified amino acid metabolic process;GO:0006598//polyamine catabolic process;GO:0006950//response to stress;GO:0009699//phenylpropanoid biosynthetic process	--
Isoform0007614	0.982223425560523	0.617421482004165	At3g08860	Alanine-glyoxylate aminotransferase AGT2 [Handroanthus impetiginosus]	Metabolism;Metabolism;Metabolism;Metabolism;Metabolism;Metabolism	Global and overview maps;Global and overview maps;Amino acid metabolism;Amino acid metabolism;Amino acid metabolism;Amino acid metabolism	ko01100//Metabolic pathways;ko01110//Biosynthesis of secondary metabolites;ko00270//Cysteine and methionine metabolism;ko00250//Alanine, aspartate and glutamate metabolism;ko00260//Glycine, serine and threonine metabolism;ko00280//Valine, leucine and isoleucine degradation	K00827;K00827;K00827;K00827;K00827;K00827	GO:0031090//organelle membrane;GO:0043231//intracellular membrane-bounded organelle	GO:0008483//transaminase activity;GO:0043168//anion binding;GO:0046914//transition metal ion binding	GO:0006527//arginine catabolic process;GO:0009827//plant-type cell wall modification;GO:0010038//response to metal ion;GO:0031669//cellular response to nutrient levels;GO:0043094//cellular metabolic compound salvage;GO:0044767//single-organism developmental process	--
Isoform0007633	0.966652685491125	0.68273698162361	LCB2a	long chain base biosynthesis protein 2a [Sesamum indicum]	Metabolism;Metabolism	Global and overview maps;Lipid metabolism	ko01100//Metabolic pathways;ko00600//Sphingolipid metabolism	K00654;K00654	GO:0009536//plastid;GO:0031224//intrinsic component of membrane	GO:0016454//C-palmitoyltransferase activity;GO:0043168//anion binding	GO:0006670//sphingosine metabolic process;GO:0009639//response to red or far red light;GO:0009692//ethylene metabolic process;GO:0012501//programmed cell death;GO:0048229//gametophyte development	--
Isoform0007696	0.935579106480582	0.619145982962486	IWS1	transcription factor IWS1, partial [Striga asiatica]	-	-	-	-	GO:0043231//intracellular membrane-bounded organelle	GO:0008135//translation factor activity, RNA binding	GO:0006355//regulation of transcription, DNA-templated;GO:0006486//protein glycosylation;GO:0006605//protein targeting;GO:0009696//salicylic acid metabolic process;GO:0009814//defense response, incompatible interaction;GO:0016192//vesicle-mediated transport;GO:0043401//steroid hormone mediated signaling pathway;GO:0061024//membrane organization	--
Isoform0007705	0.993028146941875	0.62893331852318	--	-	-	-	-	-	-	-	-	--
Isoform0007741	0.972062810954844	0.600882939752983	At1g65240	PREDICTED: aspartic proteinase-like protein 2 [Erythranthe guttata]	-	-	-	-	-	GO:0016787//hydrolase activity	GO:0019538//protein metabolic process;GO:0044237//cellular metabolic process;GO:0044763//single-organism cellular process	--
Isoform0007772	0.973116038303112	0.669380531545389	PUR2	phosphoribosylamine--glycine ligase isoform X1 [Sesamum indicum]	Metabolism;Metabolism;Metabolism	Global and overview maps;Global and overview maps;Nucleotide metabolism	ko01100//Metabolic pathways;ko01110//Biosynthesis of secondary metabolites;ko00230//Purine metabolism	K01945;K01945;K01945	GO:0009532//plastid stroma	GO:0016879//ligase activity, forming carbon-nitrogen bonds;GO:0032550//purine ribonucleoside binding;GO:0043169//cation binding	GO:0006144//purine nucleobase metabolic process;GO:0006188//IMP biosynthetic process	--
Isoform0007786	0.987430904624982	0.688934870137466	NPC1	non-specific phospholipase C1 [Sesamum indicum]	Metabolism;Metabolism;Metabolism;Metabolism;Metabolism	Global and overview maps;Global and overview maps;Lipid metabolism;Carbohydrate metabolism;Lipid metabolism	ko01100//Metabolic pathways;ko01110//Biosynthesis of secondary metabolites;ko00564//Glycerophospholipid metabolism;ko00562//Inositol phosphate metabolism;ko00565//Ether lipid metabolism	K01114;K01114;K01114;K01114;K01114	GO:0016020//membrane	GO:0016757//transferase activity, transferring glycosyl groups;GO:0016788//hydrolase activity, acting on ester bonds	-	--
Isoform0007886	0.968612261343392	0.691271465436885	cnot1	CCR4-NOT transcription complex subunit 1 isoform X1 [Sesamum indicum]	Genetic Information Processing	Folding, sorting and degradation	ko03018//RNA degradation	K12604	GO:0044444//cytoplasmic part	-	GO:0000904//cell morphogenesis involved in differentiation;GO:0007015//actin filament organization;GO:0007017//microtubule-based process;GO:0022610//biological adhesion;GO:1902410//mitotic cytokinetic process	--
Isoform0007887	0.970835986520275	0.609209157689058	CYP71A8	cytochrome P450 71A8-like [Sesamum indicum]	-	-	-	-	GO:0016020//membrane	GO:0016709//oxidoreductase activity, acting on paired donors, with incorporation or reduction of molecular oxygen, NAD(P)H as one donor, and incorporation of one atom of oxygen;GO:0046872//metal ion binding	-	--
Isoform0007893	0.967170072491393	0.668186826294743	cnot1	CCR4-NOT transcription complex subunit 1 isoform X2 [Sesamum indicum]	Genetic Information Processing	Folding, sorting and degradation	ko03018//RNA degradation	K12604	GO:0044444//cytoplasmic part	-	GO:0000904//cell morphogenesis involved in differentiation;GO:0007015//actin filament organization;GO:0007017//microtubule-based process;GO:0022610//biological adhesion;GO:1902410//mitotic cytokinetic process	--
Isoform0007928	0.951739890421328	0.67000615003847	LCB2a	long chain base biosynthesis protein 2a [Sesamum indicum]	Metabolism;Metabolism	Global and overview maps;Lipid metabolism	ko01100//Metabolic pathways;ko00600//Sphingolipid metabolism	K00654;K00654	GO:0009536//plastid;GO:0031224//intrinsic component of membrane	GO:0016454//C-palmitoyltransferase activity;GO:0043168//anion binding	GO:0006670//sphingosine metabolic process;GO:0009639//response to red or far red light;GO:0009692//ethylene metabolic process;GO:0012501//programmed cell death;GO:0048229//gametophyte development	--
Isoform0007931	0.951283904844042	0.638811305488896	--	binding protein [Striga asiatica]	-	-	-	-	GO:0009536//plastid	-	-	--
Isoform0008032	0.987652815632773	0.676860600769141	DTX33	MATE36 [Rehmannia glutinosa]	-	-	-	-	GO:0009536//plastid;GO:0031090//organelle membrane;GO:0031224//intrinsic component of membrane	GO:0015291//secondary active transmembrane transporter activity;GO:0016778//diphosphotransferase activity;GO:0032550//purine ribonucleoside binding	GO:0001101//response to acid chemical;GO:0006796//phosphate-containing compound metabolic process;GO:0006972//hyperosmotic response;GO:0009694//jasmonic acid metabolic process;GO:0009755//hormone-mediated signaling pathway;GO:0010053//root epidermal cell differentiation;GO:0015893//drug transport;GO:0051707//response to other organism	--
Isoform0008043	0.981312005485167	0.698545417336548	HPD	hydroxyphenylpyruvate dioxygenase [Perilla frutescens]	Metabolism;Metabolism;Metabolism;Metabolism	Global and overview maps;Amino acid metabolism;Amino acid metabolism;Metabolism of cofactors and vitamins	ko01100//Metabolic pathways;ko00350//Tyrosine metabolism;ko00360//Phenylalanine metabolism;ko00130//Ubiquinone and other terpenoid-quinone biosynthesis	K00457;K00457;K00457;K00457	GO:0009536//plastid	GO:0005515//protein binding;GO:0016702//oxidoreductase activity, acting on single donors with incorporation of molecular oxygen, incorporation of two atoms of oxygen;GO:0043169//cation binding	GO:0006558//L-phenylalanine metabolic process;GO:0006570//tyrosine metabolic process;GO:0016109//tetraterpenoid biosynthetic process;GO:0018130//heterocycle biosynthetic process;GO:1901663//quinone biosynthetic process	--
Isoform0008084	0.981593350720199	0.605352839795922	SRK2A	Serine/threonine protein kinase [Handroanthus impetiginosus]	Environmental Information Processing;Environmental Information Processing	Signal transduction;Signal transduction	ko04075//Plant hormone signal transduction;ko04016//MAPK signaling pathway - plant	K14498;K14498	-	-	-	--
Isoform0008140	0.952033874218712	0.640650111527124	MLS	PREDICTED: malate synthase, glyoxysomal [Juglans regia]	Metabolism;Metabolism;Metabolism;Metabolism;Metabolism	Global and overview maps;Global and overview maps;Global and overview maps;Carbohydrate metabolism;Carbohydrate metabolism	ko01100//Metabolic pathways;ko01110//Biosynthesis of secondary metabolites;ko01200//Carbon metabolism;ko00630//Glyoxylate and dicarboxylate metabolism;ko00620//Pyruvate metabolism	K01638;K01638;K01638;K01638;K01638	GO:0005777//peroxisome	GO:0046912//transferase activity, transferring acyl groups, acyl groups converted into alkyl on transfer	GO:0006101//citrate metabolic process;GO:0044262//cellular carbohydrate metabolic process	--
Isoform0008183	0.906223912781486	0.6010019445124	At5g61530	PREDICTED: uncharacterized Rho GTPase-activating protein At5g61530 isoform X1 [Erythranthe guttata]	-	-	-	-	-	-	-	--
Isoform0008197	0.967401302241415	0.617185820895793	CPR	Cytochrome P450 reductase [Marrubium vulgare]	-	-	-	-	GO:0009536//plastid;GO:0031090//organelle membrane	GO:0016653//oxidoreductase activity, acting on NAD(P)H, heme protein as acceptor;GO:0032553//ribonucleotide binding;GO:0046914//transition metal ion binding	GO:0001101//response to acid chemical;GO:0006725//cellular aromatic compound metabolic process;GO:0006979//response to oxidative stress;GO:0010033//response to organic substance;GO:0016482//cytoplasmic transport;GO:0044710//single-organism metabolic process	--
Isoform0008282	0.992698697401926	0.678450933566802	PSS1	CDP-diacylglycerol--serine O-phosphatidyltransferase 1 [Sesamum indicum]	Metabolism;Metabolism;Metabolism	Global and overview maps;Global and overview maps;Lipid metabolism	ko01100//Metabolic pathways;ko01110//Biosynthesis of secondary metabolites;ko00564//Glycerophospholipid metabolism	K08730;K08730;K08730	GO:0031090//organelle membrane	-	GO:0006658//phosphatidylserine metabolic process	--
Isoform0008337	0.914119737906045	0.648209333340154	At5g06830	CDK5RAP3-like protein [Sesamum indicum]	-	-	-	-	-	-	-	--
Isoform0008356	0.983408068463022	0.660559800880513	At2g25737	sulfite exporter TauE/SafE family protein 3 [Sesamum indicum]	-	-	-	-	GO:0031224//intrinsic component of membrane	GO:0034062//RNA polymerase activity	GO:0009059//macromolecule biosynthetic process	--
Isoform0008391	0.988207821339539	0.619773638061814	CYP72A68	Cytochrome P450 CYP4/CYP19/CYP26 subfamily [Handroanthus impetiginosus]	-	-	-	-	-	GO:0016491//oxidoreductase activity;GO:0046872//metal ion binding	-	--
Isoform0008417	0.995359251316755	0.657498406322552	BXL1	Non-reducing end alpha-L-arabinofuranosidase [Handroanthus impetiginosus]	-	-	-	-	GO:0005576//extracellular region;GO:0005618//cell wall;GO:0031012//extracellular matrix	GO:0015926//glucosidase activity	GO:0003006//developmental process involved in reproduction;GO:0042221//response to chemical;GO:0044238//primary metabolic process	--
Isoform0008430	0.989364702821209	0.659856956453885	ALDH	aldehyde dehydrogenase enzyme [Buddleja davidii]	Metabolism;Metabolism;Metabolism;Metabolism;Metabolism;Metabolism;Metabolism;Metabolism;Metabolism;Metabolism;Metabolism;Metabolism;Metabolism;Metabolism	Global and overview maps;Global and overview maps;Carbohydrate metabolism;Carbohydrate metabolism;Lipid metabolism;Metabolism of other amino acids;Amino acid metabolism;Amino acid metabolism;Lipid metabolism;Carbohydrate metabolism;Amino acid metabolism;Amino acid metabolism;Amino acid metabolism;Metabolism of terpenoids and polyketides	ko01100//Metabolic pathways;ko01110//Biosynthesis of secondary metabolites;ko00620//Pyruvate metabolism;ko00010//Glycolysis / Gluconeogenesis;ko00561//Glycerolipid metabolism;ko00410//beta-Alanine metabolism;ko00280//Valine, leucine and isoleucine degradation;ko00330//Arginine and proline metabolism;ko00071//Fatty acid degradation;ko00053//Ascorbate and aldarate metabolism;ko00380//Tryptophan met…	K00128;K00128;K00128;K00128;K00128;K00128;K00128;K00128;K00128;K00128;K00128;K00128;K00128;K00128	GO:0005911//cell-cell junction;GO:0009526//plastid envelope	GO:0016620//oxidoreductase activity, acting on the aldehyde or oxo group of donors, NAD or NADP as acceptor	GO:0006970//response to osmotic stress;GO:0009414//response to water deprivation;GO:0044237//cellular metabolic process;GO:0044710//single-organism metabolic process	--
Isoform0008446	0.932800345684851	0.686631816694145	At1g54730	sugar transporter ERD6-like 5 [Sesamum indicum]	-	-	-	-	GO:0031224//intrinsic component of membrane;GO:0043231//intracellular membrane-bounded organelle;GO:0044444//cytoplasmic part	GO:0016628//oxidoreductase activity, acting on the CH-CH group of donors, NAD or NADP as acceptor;GO:0022891//substrate-specific transmembrane transporter activity	GO:0006812//cation transport;GO:0044710//single-organism metabolic process;GO:0044763//single-organism cellular process	--
Isoform0008559	0.996374750703522	0.653566009681407	HGO	homogentisate 1,2-dioxygenase [Salvia splendens]	Metabolism;Metabolism	Global and overview maps;Amino acid metabolism	ko01100//Metabolic pathways;ko00350//Tyrosine metabolism	K00451;K00451	GO:0044444//cytoplasmic part	GO:0016702//oxidoreductase activity, acting on single donors with incorporation of molecular oxygen, incorporation of two atoms of oxygen;GO:0043169//cation binding	GO:0006558//L-phenylalanine metabolic process;GO:0006570//tyrosine metabolic process;GO:0006625//protein targeting to peroxisome;GO:0006787//porphyrin-containing compound catabolic process;GO:0009062//fatty acid catabolic process;GO:0009746//response to hexose;GO:0019336//phenol-containing compound catabolic process;GO:0034285//response to disaccharide	--
Isoform0008567	0.959994072387119	0.603966329370881	PPOX1	pyridoxine/pyridoxamine 5'-phosphate oxidase 1, chloroplastic isoform X1 [Sesamum indicum]	Metabolism	Metabolism of cofactors and vitamins	ko00750//Vitamin B6 metabolism	K23998	GO:0009526//plastid envelope;GO:0031976//plastid thylakoid	GO:0016634//oxidoreductase activity, acting on the CH-CH group of donors, oxygen as acceptor;GO:0016641//oxidoreductase activity, acting on the CH-NH2 group of donors, oxygen as acceptor;GO:0016854//racemase and epimerase activity;GO:0032553//ribonucleotide binding;GO:0043169//cation binding	GO:0006081//cellular aldehyde metabolic process;GO:0006779//porphyrin-containing compound biosynthetic process;GO:0008614//pyridoxine metabolic process;GO:0009108//coenzyme biosynthetic process;GO:0019674//NAD metabolic process;GO:0019758//glycosinolate biosynthetic process	--
Isoform0008594	0.98363295001691	0.691744338256617	NYC1	probable chlorophyll(ide) b reductase NYC1, chloroplastic [Sesamum indicum]	Metabolism;Metabolism;Metabolism	Global and overview maps;Global and overview maps;Metabolism of cofactors and vitamins	ko01100//Metabolic pathways;ko01110//Biosynthesis of secondary metabolites;ko00860//Porphyrin and chlorophyll metabolism	K13606;K13606;K13606	GO:0031224//intrinsic component of membrane;GO:0044434//chloroplast part	GO:0005488//binding;GO:0016616//oxidoreductase activity, acting on the CH-OH group of donors, NAD or NADP as acceptor	GO:0006787//porphyrin-containing compound catabolic process;GO:0044257//cellular protein catabolic process;GO:0044710//single-organism metabolic process	--
Isoform0008604	0.932624214219366	0.633854647259535	APA2	aspartic proteinase [Solanum lycopersicum]	-	-	-	-	GO:0005911//cell-cell junction;GO:0043231//intracellular membrane-bounded organelle;GO:0044444//cytoplasmic part	GO:0004175//endopeptidase activity	GO:0006090//pyruvate metabolic process;GO:0006605//protein targeting;GO:0006970//response to osmotic stress;GO:0006996//organelle organization;GO:0009725//response to hormone;GO:0010038//response to metal ion;GO:0019538//protein metabolic process;GO:0042044//fluid transport;GO:0048856//anatomical structure development	--
Isoform0008618	0.94616489836906	0.627510694371582	--	binding protein [Striga asiatica]	-	-	-	-	GO:0009536//plastid	-	-	--
Isoform0008642	0.98667002664501	0.685584966311104	NYC1	Reductase [Handroanthus impetiginosus]	Metabolism;Metabolism;Metabolism	Global and overview maps;Global and overview maps;Metabolism of cofactors and vitamins	ko01100//Metabolic pathways;ko01110//Biosynthesis of secondary metabolites;ko00860//Porphyrin and chlorophyll metabolism	K13606;K13606;K13606	GO:0031224//intrinsic component of membrane;GO:0044434//chloroplast part	GO:0005488//binding;GO:0016616//oxidoreductase activity, acting on the CH-OH group of donors, NAD or NADP as acceptor	GO:0006787//porphyrin-containing compound catabolic process;GO:0044257//cellular protein catabolic process;GO:0044710//single-organism metabolic process	--
Isoform0008677	0.983442270059741	0.661616199430341	--	uncharacterized WD repeat-containing protein C2A9.03-like [Sesamum indicum]	-	-	-	-	GO:0031461//cullin-RING ubiquitin ligase complex	-	GO:0006402//mRNA catabolic process	--
Isoform0008756	0.940139172062736	0.610369538255549	LAZ1	protein LAZ1 isoform X1 [Sesamum indicum]	-	-	-	-	-	-	GO:0006970//response to osmotic stress;GO:0006996//organelle organization	--
Isoform0008765	0.980005882665146	0.663940182603604	CLPD	ATP-dependent Clp protease ATP-binding subunit ClpB [Salvia splendens]	-	-	-	-	GO:0009526//plastid envelope;GO:0009532//plastid stroma	GO:0017111//nucleoside-triphosphatase activity;GO:0032550//purine ribonucleoside binding;GO:0046983//protein dimerization activity	GO:0009642//response to light intensity;GO:0019538//protein metabolic process;GO:0051259//protein oligomerization	--
Isoform0008801	0.923574588649283	0.651945607299709	At5g64500	Sugar transporter/spinster transmembrane protein [Handroanthus impetiginosus]	-	-	-	-	GO:0000323//lytic vacuole;GO:0005774//vacuolar membrane;GO:0010008//endosome membrane	-	GO:0006625//protein targeting to peroxisome;GO:0006694//steroid biosynthetic process;GO:0009062//fatty acid catabolic process;GO:0030148//sphingolipid biosynthetic process	--
Isoform0008812	0.987004680377875	0.601421903335939	DTX29	PREDICTED: protein TRANSPARENT TESTA 12 [Erythranthe guttata]	-	-	-	-	GO:0009536//plastid;GO:0031090//organelle membrane	GO:0015291//secondary active transmembrane transporter activity;GO:0016778//diphosphotransferase activity;GO:0032550//purine ribonucleoside binding	GO:0001101//response to acid chemical;GO:0006796//phosphate-containing compound metabolic process;GO:0006972//hyperosmotic response;GO:0009694//jasmonic acid metabolic process;GO:0009755//hormone-mediated signaling pathway;GO:0010053//root epidermal cell differentiation;GO:0044765//single-organism transport;GO:0051707//response to other organism	--
Isoform0008844	0.977371210350337	0.669295438643639	--	-	-	-	-	-	-	-	-	--
Isoform0008970	0.927557519681451	0.622058897650122	HSPRO2	nematode resistance protein-like HSPRO2 [Sesamum indicum]	-	-	-	-	-	GO:0005488//binding	GO:0001101//response to acid chemical;GO:0002252//immune effector process;GO:0007165//signal transduction;GO:0009642//response to light intensity;GO:0009692//ethylene metabolic process;GO:0010243//response to organonitrogen compound;GO:0042742//defense response to bacterium	--
Isoform0008982	0.947400400286053	0.686623546931348	--	cytochrome P450 CYP71D413 [Salvia miltiorrhiza]	-	-	-	-	-	-	-	--
Isoform0009017	0.952211924529271	0.629837766279229	--	binding protein [Striga asiatica]	-	-	-	-	GO:0009536//plastid	-	-	--
Isoform0009053	0.991543728340142	0.664490874826833	ALDH3H1	aldehyde dehydrogenase enzyme [Buddleja davidii]	Metabolism;Metabolism;Metabolism;Metabolism;Metabolism;Metabolism;Metabolism;Metabolism;Metabolism;Metabolism;Metabolism;Metabolism;Metabolism;Metabolism	Global and overview maps;Global and overview maps;Carbohydrate metabolism;Carbohydrate metabolism;Lipid metabolism;Metabolism of other amino acids;Amino acid metabolism;Amino acid metabolism;Lipid metabolism;Carbohydrate metabolism;Amino acid metabolism;Amino acid metabolism;Amino acid metabolism;Metabolism of terpenoids and polyketides	ko01100//Metabolic pathways;ko01110//Biosynthesis of secondary metabolites;ko00620//Pyruvate metabolism;ko00010//Glycolysis / Gluconeogenesis;ko00561//Glycerolipid metabolism;ko00410//beta-Alanine metabolism;ko00280//Valine, leucine and isoleucine degradation;ko00330//Arginine and proline metabolism;ko00071//Fatty acid degradation;ko00053//Ascorbate and aldarate metabolism;ko00380//Tryptophan met…	K00128;K00128;K00128;K00128;K00128;K00128;K00128;K00128;K00128;K00128;K00128;K00128;K00128;K00128	GO:0005911//cell-cell junction;GO:0009526//plastid envelope	GO:0016620//oxidoreductase activity, acting on the aldehyde or oxo group of donors, NAD or NADP as acceptor	GO:0006970//response to osmotic stress;GO:0009414//response to water deprivation;GO:0044237//cellular metabolic process;GO:0044710//single-organism metabolic process	--
Isoform0009058	0.988817527055585	0.619058763733783	UGT85K4	linamarin synthase 2-like [Quercus lobata]	-	-	-	-	-	GO:0035251//UDP-glucosyltransferase activity	GO:0016099//monoterpenoid biosynthetic process	--
Isoform0009234	0.981027988468296	0.6830064966003	--	-	-	-	-	-	-	-	-	--
Isoform0009349	0.993816064633423	0.685240602346505	AAO1	Xanthine dehydrogenase [Handroanthus impetiginosus]	Metabolism;Metabolism;Metabolism	Global and overview maps;Global and overview maps;Metabolism of terpenoids and polyketides	ko01100//Metabolic pathways;ko01110//Biosynthesis of secondary metabolites;ko00906//Carotenoid biosynthesis	K09842;K09842;K09842	-	-	-	--
Isoform0009358	0.942838379698739	0.670387751244508	UPL3	E3 ubiquitin-protein ligase TRIP12 [Salvia splendens]	Genetic Information Processing	Folding, sorting and degradation	ko04120//Ubiquitin mediated proteolysis	K10590	GO:0016020//membrane	GO:0003824//catalytic activity	GO:0000904//cell morphogenesis involved in differentiation;GO:0003006//developmental process involved in reproduction;GO:0018205//peptidyl-lysine modification;GO:0032446//protein modification by small protein conjugation;GO:0042743//hydrogen peroxide metabolic process;GO:0044786//cell cycle DNA replication	--
Isoform0009396	0.99406219152171	0.6381157467629	--	-	-	-	-	-	-	-	-	--
Isoform0009401	0.904243526181091	0.684432524018219	ltnD	Ketose-bisphosphate aldolase class-II family protein isoform 1 [Theobroma cacao]	-	-	-	-	GO:0043231//intracellular membrane-bounded organelle	GO:0000166//nucleotide binding;GO:0016616//oxidoreductase activity, acting on the CH-OH group of donors, NAD or NADP as acceptor;GO:0016832//aldehyde-lyase activity;GO:0046914//transition metal ion binding;GO:0048037//cofactor binding	GO:0006090//pyruvate metabolic process;GO:0006739//NADP metabolic process;GO:0009081//branched-chain amino acid metabolic process	--
Isoform0009406	0.930812641029529	0.678925160442225	SYN4	sister chromatid cohesion 1 protein 4 isoform X4 [Sesamum indicum]	-	-	-	-	-	-	GO:0044763//single-organism cellular process	--
Isoform0009451	0.928915556274585	0.64530308980118	At4g18375	KH domain-containing protein At4g18375 isoform X1 [Sesamum indicum]	-	-	-	-	GO:0044424//intracellular part	GO:0003676//nucleic acid binding	-	--
Isoform0009457	0.990907620249145	0.623913371657058	ALY3	protein ALWAYS EARLY 3-like [Sesamum indicum]	-	-	-	-	-	-	GO:0044238//primary metabolic process;GO:0044260//cellular macromolecule metabolic process	--
Isoform0009517	0.976205869429325	0.697058992797026	ML2	protein MEI2-like 2 [Sesamum indicum]	-	-	-	-	-	GO:0003676//nucleic acid binding	GO:0007126//meiotic nuclear division;GO:0050789//regulation of biological process	--
Isoform0009522	0.950913540644215	0.694208164730519	UPL3	E3 ubiquitin-protein ligase UPL3-like [Pyrus ussuriensis x Pyrus communis]	Genetic Information Processing	Folding, sorting and degradation	ko04120//Ubiquitin mediated proteolysis	K10590	GO:0016020//membrane	GO:0003824//catalytic activity	GO:0000904//cell morphogenesis involved in differentiation;GO:0003006//developmental process involved in reproduction;GO:0018205//peptidyl-lysine modification;GO:0032446//protein modification by small protein conjugation;GO:0042743//hydrogen peroxide metabolic process;GO:0044786//cell cycle DNA replication	--
Isoform0009646	0.972732882472013	0.603713125716635	ATG11	autophagy-related protein 11 [Sesamum indicum]	Cellular Processes	Transport and catabolism	ko04136//Autophagy - other eukaryotes	K08330	-	-	-	--
Isoform0009681	0.966601155187144	0.64169231060191	Ibtk	ankyrin repeat family protein / regulator ofchromosome condensation (RCC1) family protein [Striga asiatica]	-	-	-	-	-	-	GO:0006355//regulation of transcription, DNA-templated;GO:0009247//glycolipid biosynthetic process;GO:0009267//cellular response to starvation	--
Isoform0009689	0.945207399195219	0.668380999033875	GLT1	glutamate synthase 1 [NADH], chloroplastic isoform X3 [Sesamum indicum]	Metabolism;Metabolism;Metabolism;Metabolism;Metabolism	Global and overview maps;Global and overview maps;Global and overview maps;Amino acid metabolism;Energy metabolism	ko01100//Metabolic pathways;ko01110//Biosynthesis of secondary metabolites;ko01230//Biosynthesis of amino acids;ko00250//Alanine, aspartate and glutamate metabolism;ko00910//Nitrogen metabolism	K00264;K00264;K00264;K00264;K00264	GO:0009532//plastid stroma	GO:0032553//ribonucleotide binding;GO:0045181//glutamate synthase activity, NAD(P)H as acceptor;GO:0046914//transition metal ion binding;GO:0051536//iron-sulfur cluster binding	GO:0006006//glucose metabolic process;GO:0006090//pyruvate metabolic process;GO:0006537//glutamate biosynthetic process;GO:0006970//response to osmotic stress;GO:0009725//response to hormone;GO:0010038//response to metal ion;GO:0040007//growth;GO:0042126//nitrate metabolic process	--
Isoform0009694	0.979349310858936	0.686020927744658	--	-	-	-	-	-	-	-	-	--
Isoform0009703	0.950132107957856	0.695366086443551	UPL3	E3 ubiquitin-protein ligase TRIP12 [Salvia splendens]	Genetic Information Processing	Folding, sorting and degradation	ko04120//Ubiquitin mediated proteolysis	K10590	GO:0016020//membrane	GO:0003824//catalytic activity	GO:0000904//cell morphogenesis involved in differentiation;GO:0003006//developmental process involved in reproduction;GO:0018205//peptidyl-lysine modification;GO:0032446//protein modification by small protein conjugation;GO:0042743//hydrogen peroxide metabolic process;GO:0044786//cell cycle DNA replication	--
Isoform0009733	0.980517935215588	0.608395993414165	PLDZETA1	PREDICTED: phospholipase D p1 isoform X1 [Erythranthe guttata]	Metabolism;Metabolism;Cellular Processes;Metabolism;Metabolism	Global and overview maps;Global and overview maps;Transport and catabolism;Lipid metabolism;Lipid metabolism	ko01100//Metabolic pathways;ko01110//Biosynthesis of secondary metabolites;ko04144//Endocytosis;ko00564//Glycerophospholipid metabolism;ko00565//Ether lipid metabolism	K01115;K01115;K01115;K01115;K01115	-	GO:0004620//phospholipase activity;GO:0008289//lipid binding;GO:0016628//oxidoreductase activity, acting on the CH-CH group of donors, NAD or NADP as acceptor	GO:0006605//protein targeting;GO:0006952//defense response;GO:0009247//glycolipid biosynthetic process;GO:0009267//cellular response to starvation;GO:0009414//response to water deprivation;GO:0009620//response to fungus;GO:0009755//hormone-mediated signaling pathway;GO:0009863//salicylic acid mediated signaling pathway;GO:0016192//vesicle-mediated transport;GO:0043067//regulation of programmed ce…	--
Isoform0009858	0.941524846363196	0.685620726116788	ARA1	L-arabinokinase [Sesamum indicum]	Metabolism;Metabolism	Global and overview maps;Carbohydrate metabolism	ko01100//Metabolic pathways;ko00520//Amino sugar and nucleotide sugar metabolism	K12446;K12446	GO:0005911//cell-cell junction;GO:0009536//plastid;GO:0031224//intrinsic component of membrane	GO:0016773//phosphotransferase activity, alcohol group as acceptor;GO:0032550//purine ribonucleoside binding	GO:0010467//gene expression;GO:0016310//phosphorylation;GO:0019321//pentose metabolic process	--
Isoform0009864	0.958797589444091	0.68520535907958	UVR8	ankyrin repeat family protein / regulator ofchromosome condensation (RCC1) family protein [Striga asiatica]	-	-	-	-	-	-	GO:0006355//regulation of transcription, DNA-templated;GO:0009247//glycolipid biosynthetic process;GO:0009267//cellular response to starvation	--
Isoform0009878	0.988123547718055	0.652031854100625	SKIP11	F-box/kelch-repeat protein SKIP11-like isoform X1 [Sesamum indicum]	-	-	-	-	GO:0009536//plastid	-	GO:0009247//glycolipid biosynthetic process;GO:0009267//cellular response to starvation;GO:0009414//response to water deprivation;GO:0009608//response to symbiont;GO:0032446//protein modification by small protein conjugation	--
Isoform0009895	0.994615609431753	0.639860085430619	ATG18F	autophagy-related protein 18f [Sesamum indicum]	-	-	-	-	GO:0016020//membrane;GO:0043227//membrane-bounded organelle;GO:0044424//intracellular part	-	GO:0044763//single-organism cellular process	--
Isoform0009908	0.988639811862616	0.60827360979693	ALY3	protein ALWAYS EARLY 3-like [Sesamum indicum]	-	-	-	-	-	-	GO:0044238//primary metabolic process;GO:0044260//cellular macromolecule metabolic process	MYB_related
Isoform0009971	0.990943427723018	0.659659630233617	SKIP11	F-box/kelch-repeat protein SKIP11-like isoform X1 [Sesamum indicum]	-	-	-	-	GO:0009536//plastid	-	GO:0009247//glycolipid biosynthetic process;GO:0009267//cellular response to starvation;GO:0009414//response to water deprivation;GO:0009608//response to symbiont	--
Isoform0009986	0.987674351930656	0.613016632765858	PMIR1	protein PLASTID MOVEMENT IMPAIRED 1-RELATED 1 [Sesamum indicum]	-	-	-	-	-	-	-	--
Isoform0010068	0.902184931723455	0.605580618094821	CIPK1	CBL-interacting serine/threonine-protein kinase 1-like [Sesamum indicum]	-	-	-	-	-	-	-	--
Isoform0010113	0.900193619364809	0.684982938901772	--	Junctional membrane complex protein Junctophilin [Handroanthus impetiginosus]	-	-	-	-	-	GO:0016740//transferase activity	GO:0006796//phosphate-containing compound metabolic process	--
Isoform0010155	0.995047167283313	0.650198394515517	BXL1	beta-D-xylosidase 1 [Sesamum indicum]	-	-	-	-	GO:0005576//extracellular region;GO:0005618//cell wall	GO:0004553//hydrolase activity, hydrolyzing O-glycosyl compounds	GO:0003006//developmental process involved in reproduction;GO:0042221//response to chemical	--
Isoform0010177	0.986101703835652	0.69882127802776	--	-	-	-	-	-	-	-	-	--
Isoform0010390	0.955096269472865	0.688238902250409	FLZ8	protein MARD1-like [Sesamum indicum]	-	-	-	-	-	-	-	--
Isoform0010402	0.992431209534705	0.675691782700301	CYP71A9	cytochrome P450 71A9-like [Sesamum indicum]	-	-	-	-	GO:0043231//intracellular membrane-bounded organelle;GO:0044425//membrane part	GO:0004497//monooxygenase activity;GO:0016705//oxidoreductase activity, acting on paired donors, with incorporation or reduction of molecular oxygen;GO:0046872//metal ion binding	GO:0044699//single-organism process	--
Isoform0010436	0.971749519371965	0.617440986898257	CYP71A8	cytochrome P450 CYP71A58 [Salvia miltiorrhiza]	-	-	-	-	-	-	-	--
Isoform0010458	0.986063256325619	0.617036268171063	SPBC2A9.03	uncharacterized WD repeat-containing protein C2A9.03-like [Sesamum indicum]	-	-	-	-	GO:0031461//cullin-RING ubiquitin ligase complex	-	GO:0006402//mRNA catabolic process	--
Isoform0010563	0.956890664039026	0.657552347881392	KMS1	PREDICTED: vacuole membrane protein KMS1 [Erythranthe guttata]	-	-	-	-	-	-	-	--
Isoform0010572	0.99207999748436	0.608067695690713	MPK4	mitogen-activated protein kinase 7 [Sesamum indicum]	Environmental Information Processing	Signal transduction	ko04016//MAPK signaling pathway - plant	K20537	GO:0043231//intracellular membrane-bounded organelle	GO:0004702//receptor signaling protein serine/threonine kinase activity;GO:0032550//purine ribonucleoside binding	GO:0000160//phosphorelay signal transduction system;GO:0000302//response to reactive oxygen species;GO:0003006//developmental process involved in reproduction;GO:0006625//protein targeting to peroxisome;GO:0006796//phosphate-containing compound metabolic process;GO:0006952//defense response;GO:0006970//response to osmotic stress;GO:0009062//fatty acid catabolic process;GO:0009755//hormone-mediate…	--
Isoform0010588	0.961107497906573	0.631580101973753	At5g41800	probable GABA transporter 2 isoform X2 [Populus trichocarpa]	-	-	-	-	GO:0031224//intrinsic component of membrane	-	GO:0006812//cation transport;GO:0006865//amino acid transport	--
Isoform0010597	0.901166516146231	0.620168021213021	PDI	Protein disulfide isomerase (prolyl 4-hydroxylase beta subunit) [Handroanthus impetiginosus]	Genetic Information Processing	Folding, sorting and degradation	ko04141//Protein processing in endoplasmic reticulum	K09580	-	-	-	--
Isoform0010608	0.996439611024302	0.63122933616366	ASP3	PREDICTED: aspartate aminotransferase, cytoplasmic [Erythranthe guttata]	Metabolism;Metabolism;Metabolism;Metabolism;Metabolism;Metabolism;Metabolism;Metabolism;Metabolism;Metabolism;Metabolism;Metabolism;Metabolism;Metabolism;Metabolism	Global and overview maps;Global and overview maps;Global and overview maps;Global and overview maps;Energy metabolism;Amino acid metabolism;Amino acid metabolism;Global and overview maps;Amino acid metabolism;Amino acid metabolism;Amino acid metabolism;Amino acid metabolism;Biosynthesis of other secondary metabolites;Amino acid metabolism;Biosynthesis of other secondary metabolites	ko01100//Metabolic pathways;ko01110//Biosynthesis of secondary metabolites;ko01200//Carbon metabolism;ko01230//Biosynthesis of amino acids;ko00710//Carbon fixation in photosynthetic organisms;ko00270//Cysteine and methionine metabolism;ko00250//Alanine, aspartate and glutamate metabolism;ko01210//2-Oxocarboxylic acid metabolism;ko00330//Arginine and proline metabolism;ko00350//Tyrosine metabolism…	K14454;K14454;K14454;K14454;K14454;K14454;K14454;K14454;K14454;K14454;K14454;K14454;K14454;K14454;K14454	GO:0005911//cell-cell junction;GO:0009536//plastid;GO:0030312//external encapsulating structure;GO:0031090//organelle membrane;GO:0042579//microbody	GO:0043168//anion binding;GO:0046914//transition metal ion binding;GO:0070546//L-phenylalanine aminotransferase activity	GO:0006101//citrate metabolic process;GO:0006511//ubiquitin-dependent protein catabolic process;GO:0009062//fatty acid catabolic process;GO:0009064//glutamine family amino acid metabolic process;GO:0009066//aspartate family amino acid metabolic process;GO:0009078//pyruvate family amino acid metabolic process;GO:0009404//toxin metabolic process;GO:0009692//ethylene metabolic process;GO:0009725//re…	--
Isoform0010647	0.992546119437957	0.66728360960021	TLP1	protein TWIN LOV 1 [Sesamum indicum]	-	-	-	-	GO:0016020//membrane	GO:0004871//signal transducer activity	GO:0006468//protein phosphorylation;GO:0010468//regulation of gene expression;GO:0035556//intracellular signal transduction;GO:0043269//regulation of ion transport	--
Isoform0010652	0.970204337474771	0.636865504727578	Os02g0677700	U3 snoRNP-associated protein (contains WD40 repeats) [Handroanthus impetiginosus]	-	-	-	-	-	-	-	SAP
Isoform0010804	0.957822906232237	0.661171993052675	PBL8	probable serine/threonine-protein kinase PBL8 isoform X2 [Sesamum indicum]	-	-	-	-	GO:0016020//membrane	GO:0004713//protein tyrosine kinase activity;GO:0032550//purine ribonucleoside binding	GO:0000097//sulfur amino acid biosynthetic process;GO:0006468//protein phosphorylation;GO:0008104//protein localization;GO:0008380//RNA splicing	--
Isoform0010808	0.992940127014863	0.657834932704678	BXL1	Non-reducing end alpha-L-arabinofuranosidase [Handroanthus impetiginosus]	-	-	-	-	GO:0005576//extracellular region;GO:0005618//cell wall;GO:0031012//extracellular matrix	GO:0015926//glucosidase activity	GO:0003006//developmental process involved in reproduction;GO:0042221//response to chemical;GO:0044238//primary metabolic process	--
Isoform0010820	0.963339999806663	0.601950361911052	WRKY4	probable WRKY transcription factor 4 [Sesamum indicum]	-	-	-	-	-	-	-	WRKY
Isoform0010832	0.914146337411872	0.620584887039754	PHR2	blue-light photoreceptor PHR2 [Sesamum indicum]	-	-	-	-	GO:0043231//intracellular membrane-bounded organelle	GO:0016830//carbon-carbon lyase activity;GO:0038023//signaling receptor activity	GO:0005982//starch metabolic process;GO:0005984//disaccharide metabolic process;GO:0006090//pyruvate metabolic process;GO:0006259//DNA metabolic process;GO:0006464//cellular protein modification process;GO:0016109//tetraterpenoid biosynthetic process;GO:0046471//phosphatidylglycerol metabolic process;GO:0050794//regulation of cellular process	--
Isoform0010860	0.911328198487446	0.61490025650473	ZFWD1	U3 snoRNP-associated protein (contains WD40 repeats) [Handroanthus impetiginosus]	-	-	-	-	-	-	-	SAP
Isoform0010868	0.90650407717434	0.673238731882657	CYP71A9	Cytochrome P450 CYP2 subfamily [Handroanthus impetiginosus]	-	-	-	-	GO:0016020//membrane	GO:0016705//oxidoreductase activity, acting on paired donors, with incorporation or reduction of molecular oxygen;GO:0046872//metal ion binding	-	--
Isoform0010891	0.988880280328502	0.685539823348622	OTU9	OTU domain-containing protein DDB_G0284757 [Sesamum indicum]	-	-	-	-	-	GO:0008233//peptidase activity	GO:0001101//response to acid chemical;GO:0009408//response to heat;GO:0009694//jasmonic acid metabolic process;GO:0051707//response to other organism	--
Isoform0010904	0.94979717282982	0.635235584584791	--	binding protein [Striga asiatica]	-	-	-	-	-	-	-	--
Isoform0010980	0.980057394581559	0.691256095105822	HPD	hydroxyphenylpyruvate dioxygenase [Perilla frutescens]	Metabolism;Metabolism;Metabolism;Metabolism	Global and overview maps;Amino acid metabolism;Amino acid metabolism;Metabolism of cofactors and vitamins	ko01100//Metabolic pathways;ko00350//Tyrosine metabolism;ko00360//Phenylalanine metabolism;ko00130//Ubiquinone and other terpenoid-quinone biosynthesis	K00457;K00457;K00457;K00457	GO:0009536//plastid	GO:0005515//protein binding;GO:0016702//oxidoreductase activity, acting on single donors with incorporation of molecular oxygen, incorporation of two atoms of oxygen;GO:0043169//cation binding	GO:0006558//L-phenylalanine metabolic process;GO:0006570//tyrosine metabolic process;GO:0016109//tetraterpenoid biosynthetic process;GO:0018130//heterocycle biosynthetic process;GO:1901663//quinone biosynthetic process	--
Isoform0011004	0.983615827822704	0.671391990687737	CYP71A6	cytochrome P450 71A6-like [Sesamum indicum]	-	-	-	-	GO:0016020//membrane;GO:0043227//membrane-bounded organelle	GO:0016709//oxidoreductase activity, acting on paired donors, with incorporation or reduction of molecular oxygen, NAD(P)H as one donor, and incorporation of one atom of oxygen;GO:0046872//metal ion binding	GO:0006721//terpenoid metabolic process	--
Isoform0011114	0.990135622213179	0.601919582876997	ERF110	ethylene-responsive transcription factor ABR1-like [Sesamum indicum]	-	-	-	-	-	-	GO:0010468//regulation of gene expression;GO:0034645//cellular macromolecule biosynthetic process	ERF
Isoform0011240	0.992383808746757	0.659423964870851	NYC1	probable chlorophyll(ide) b reductase NYC1, chloroplastic [Sesamum indicum]	Metabolism;Metabolism;Metabolism	Global and overview maps;Global and overview maps;Metabolism of cofactors and vitamins	ko01100//Metabolic pathways;ko01110//Biosynthesis of secondary metabolites;ko00860//Porphyrin and chlorophyll metabolism	K13606;K13606;K13606	GO:0031224//intrinsic component of membrane;GO:0044434//chloroplast part	GO:0005488//binding;GO:0016616//oxidoreductase activity, acting on the CH-OH group of donors, NAD or NADP as acceptor	GO:0006787//porphyrin-containing compound catabolic process;GO:0044257//cellular protein catabolic process;GO:0044710//single-organism metabolic process	--
Isoform0011252	0.985214360153662	0.698101275747338	--	-	-	-	-	-	-	-	-	--
Isoform0011318	0.975542738829478	0.670734975947255	ARF	ADP-ribosylation factor isoform X1 [Prosopis alba]	Cellular Processes	Transport and catabolism	ko04144//Endocytosis	K07937	GO:0005911//cell-cell junction;GO:0043231//intracellular membrane-bounded organelle;GO:0044444//cytoplasmic part	GO:0005515//protein binding;GO:0032550//purine ribonucleoside binding;GO:0060229//lipase activator activity	GO:0006498//N-terminal protein lipidation;GO:0009755//hormone-mediated signaling pathway;GO:0009893//positive regulation of metabolic process;GO:0010468//regulation of gene expression;GO:0015031//protein transport;GO:0035556//intracellular signal transduction	--
Isoform0011386	0.973172381797052	0.625768747717957	RMR2	receptor homology region, transmembrane domain- and RING domain-containing protein 2-like [Olea europaea var. sylvestris] [Olea europaea]	-	-	-	-	GO:0005773//vacuole;GO:0044446//intracellular organelle part;GO:0098588//bounding membrane of organelle	GO:0016787//hydrolase activity;GO:0046914//transition metal ion binding	GO:0051234//establishment of localization	--
Isoform0011387	0.979107855264906	0.695015141615061	HPD	hydroxyphenylpyruvate dioxygenase [Perilla frutescens]	Metabolism;Metabolism;Metabolism;Metabolism	Global and overview maps;Amino acid metabolism;Amino acid metabolism;Metabolism of cofactors and vitamins	ko01100//Metabolic pathways;ko00350//Tyrosine metabolism;ko00360//Phenylalanine metabolism;ko00130//Ubiquinone and other terpenoid-quinone biosynthesis	K00457;K00457;K00457;K00457	GO:0009536//plastid	GO:0005515//protein binding;GO:0016702//oxidoreductase activity, acting on single donors with incorporation of molecular oxygen, incorporation of two atoms of oxygen;GO:0043169//cation binding	GO:0006558//L-phenylalanine metabolic process;GO:0006570//tyrosine metabolic process;GO:0016109//tetraterpenoid biosynthetic process;GO:0018130//heterocycle biosynthetic process;GO:1901663//quinone biosynthetic process	--
Isoform0011395	0.981697445104311	0.619496552377888	--	BSD domain-containing family protein [Striga asiatica]	-	-	-	-	-	-	-	--
Isoform0011410	0.983109323608272	0.642491199904299	SPBC2A9.03	uncharacterized WD repeat-containing protein C2A9.03-like [Sesamum indicum]	-	-	-	-	GO:0031461//cullin-RING ubiquitin ligase complex	-	GO:0006402//mRNA catabolic process	--
Isoform0011436	0.961735778125017	0.677279263186448	HMGCL	hydroxymethylglutaryl-CoA lyase, mitochondrial [Sesamum indicum]	Metabolism;Metabolism;Cellular Processes;Metabolism;Metabolism;Metabolism	Global and overview maps;Global and overview maps;Transport and catabolism;Amino acid metabolism;Carbohydrate metabolism;Lipid metabolism	ko01100//Metabolic pathways;ko01110//Biosynthesis of secondary metabolites;ko04146//Peroxisome;ko00280//Valine, leucine and isoleucine degradation;ko00650//Butanoate metabolism;ko00072//Synthesis and degradation of ketone bodies	K01640;K01640;K01640;K01640;K01640;K01640	GO:0044429//mitochondrial part	GO:0016833//oxo-acid-lyase activity;GO:0043169//cation binding	-	--
Isoform0011445	0.989613930454379	0.669521748513054	BXL1	beta-D-xylosidase 1 [Citrus clementina]	-	-	-	-	GO:0005576//extracellular region;GO:0005618//cell wall;GO:0031012//extracellular matrix	GO:0015926//glucosidase activity	GO:0000272//polysaccharide catabolic process;GO:0003006//developmental process involved in reproduction;GO:0042221//response to chemical	--
Isoform0011470	0.973326389167159	0.680012662214456	--	-	-	-	-	-	-	-	-	--
Isoform0011488	0.981120201290697	0.685908146465169	RBOHC	respiratory burst oxidase [Salvia splendens]	Environmental Information Processing;Organismal Systems	Signal transduction;Environmental adaptation	ko04016//MAPK signaling pathway - plant;ko04626//Plant-pathogen interaction	K13447;K13447	GO:0031224//intrinsic component of membrane;GO:0043231//intracellular membrane-bounded organelle	GO:0046872//metal ion binding;GO:0050664//oxidoreductase activity, acting on NAD(P)H, oxygen as acceptor	GO:0006950//response to stress;GO:0007165//signal transduction;GO:0009620//response to fungus;GO:0042743//hydrogen peroxide metabolic process;GO:0043067//regulation of programmed cell death;GO:0044710//single-organism metabolic process;GO:0048878//chemical homeostasis	--
Isoform0011509	0.987891258495666	0.636103938540425	UGT85K5	UDP-glucuronosyl and UDP-glucosyl transferase [Handroanthus impetiginosus]	-	-	-	-	-	GO:0008194//UDP-glycosyltransferase activity;GO:0016758//transferase activity, transferring hexosyl groups	GO:0016099//monoterpenoid biosynthetic process	--
Isoform0011540	0.990775124868903	0.678829414665981	CYP71A9	Cytochrome P450 CYP2 subfamily [Handroanthus impetiginosus]	-	-	-	-	GO:0016020//membrane	GO:0016705//oxidoreductase activity, acting on paired donors, with incorporation or reduction of molecular oxygen;GO:0046872//metal ion binding	-	--
Isoform0011566	0.943978863474987	0.642832045832204	PUB4	vacuolar protein 8 [Salvia splendens]	-	-	-	-	-	GO:0003824//catalytic activity	-	--
Isoform0011582	0.909023274063662	0.610372451726296	APXT	PREDICTED: probable L-ascorbate peroxidase 6, chloroplastic isoform X2 [Erythranthe guttata]	Metabolism;Metabolism;Metabolism	Global and overview maps;Metabolism of other amino acids;Carbohydrate metabolism	ko01100//Metabolic pathways;ko00480//Glutathione metabolism;ko00053//Ascorbate and aldarate metabolism	K00434;K00434;K00434	GO:0031224//intrinsic component of membrane;GO:0031976//plastid thylakoid;GO:0044434//chloroplast part	GO:0004601//peroxidase activity;GO:0043169//cation binding;GO:0046906//tetrapyrrole binding	GO:0007165//signal transduction;GO:0009409//response to cold;GO:0009668//plastid membrane organization;GO:0042743//hydrogen peroxide metabolic process;GO:0044710//single-organism metabolic process	--
Isoform0011605	0.962961645243981	0.645231206151549	PILS7	protein PIN-LIKES 7 isoform X1 [Sesamum indicum]	-	-	-	-	-	-	-	--
Isoform0011612	0.954460290667137	0.627265334335633	BHLH130	transcription factor bHLH130 [Sesamum indicum]	-	-	-	-	GO:0043231//intracellular membrane-bounded organelle	GO:0001071//nucleic acid binding transcription factor activity;GO:0003676//nucleic acid binding	GO:0009648//photoperiodism;GO:0010468//regulation of gene expression;GO:0034645//cellular macromolecule biosynthetic process	--
Isoform0011643	0.930827100834199	0.601750352302268	LACS4	Long-chain acyl-CoA synthetases (AMP-forming) [Handroanthus impetiginosus]	Metabolism;Cellular Processes;Metabolism;Metabolism;Metabolism	Global and overview maps;Transport and catabolism;Global and overview maps;Lipid metabolism;Lipid metabolism	ko01100//Metabolic pathways;ko04146//Peroxisome;ko01212//Fatty acid metabolism;ko00071//Fatty acid degradation;ko00061//Fatty acid biosynthesis	K01897;K01897;K01897;K01897;K01897	GO:0016020//membrane;GO:0043231//intracellular membrane-bounded organelle;GO:0044444//cytoplasmic part	GO:0015645//fatty acid ligase activity	GO:0006631//fatty acid metabolic process;GO:0006950//response to stress;GO:0009625//response to insect;GO:0009699//phenylpropanoid biosynthetic process	--
Isoform0011673	0.914362077400218	0.658195438959991	AGD8	probable ADP-ribosylation factor GTPase-activating protein AGD9 [Sesamum indicum]	Cellular Processes	Transport and catabolism	ko04144//Endocytosis	K12493	GO:0043231//intracellular membrane-bounded organelle;GO:0044444//cytoplasmic part	GO:0046914//transition metal ion binding	GO:0000904//cell morphogenesis involved in differentiation;GO:0001101//response to acid chemical;GO:0003006//developmental process involved in reproduction;GO:0009664//plant-type cell wall organization;GO:0048229//gametophyte development	--
Isoform0011747	0.976345092712233	0.624677075813632	UGT85A8	glucosyltransferase [Osmanthus fragrans]	-	-	-	-	-	GO:0008194//UDP-glycosyltransferase activity;GO:0016758//transferase activity, transferring hexosyl groups	GO:0016099//monoterpenoid biosynthetic process	--
Isoform0011782	0.972773541579186	0.623890800816388	UGT85A8	UDP-glucuronosyl and UDP-glucosyl transferase [Handroanthus impetiginosus]	-	-	-	-	-	GO:0035251//UDP-glucosyltransferase activity	-	--
Isoform0011787	0.978901243536647	0.649503457562005	BAM1	beta-amylase 1, chloroplastic-like [Brassica napus]	Metabolism;Metabolism;Metabolism	Global and overview maps;Global and overview maps;Carbohydrate metabolism	ko01100//Metabolic pathways;ko01110//Biosynthesis of secondary metabolites;ko00500//Starch and sucrose metabolism	K01177;K01177;K01177	GO:0009536//plastid;GO:0016020//membrane	GO:0004672//protein kinase activity;GO:0005102//receptor binding;GO:0016160//amylase activity;GO:0032550//purine ribonucleoside binding	GO:0000226//microtubule cytoskeleton organization;GO:0003006//developmental process involved in reproduction;GO:0005982//starch metabolic process;GO:0006464//cellular protein modification process;GO:0006950//response to stress;GO:0007167//enzyme linked receptor protein signaling pathway;GO:0009826//unidimensional cell growth;GO:0009933//meristem structural organization;GO:0043479//pigment accumul…	--
Isoform0011842	0.916977777847578	0.684639244453753	CYP71A9	PREDICTED: cytochrome P450 71A9-like [Erythranthe guttata]	-	-	-	-	GO:0043227//membrane-bounded organelle;GO:0044425//membrane part	GO:0004497//monooxygenase activity;GO:0016705//oxidoreductase activity, acting on paired donors, with incorporation or reduction of molecular oxygen;GO:0046872//metal ion binding	GO:0044699//single-organism process	--
Isoform0011853	0.970302118516444	0.664292942058057	BPM3	Speckle-type POZ protein SPOP [Handroanthus impetiginosus]	-	-	-	-	GO:0043231//intracellular membrane-bounded organelle;GO:0044444//cytoplasmic part	GO:0005515//protein binding	GO:0006402//mRNA catabolic process;GO:0009414//response to water deprivation;GO:0009651//response to salt stress;GO:0032446//protein modification by small protein conjugation;GO:1903320//regulation of protein modification by small protein conjugation or removal	--
Isoform0011857	0.948614583379747	0.615487986091497	RAP2-2	ethylene-responsive transcription factor RAP2-12-like isoform X1 [Sesamum indicum]	-	-	-	-	-	-	GO:0010467//gene expression;GO:0034645//cellular macromolecule biosynthetic process	ERF
Isoform0011906	0.969365152930747	0.616699540801584	--	binding protein [Striga asiatica]	-	-	-	-	GO:0009536//plastid	-	-	--
Isoform0011927	0.945290036549668	0.636383772106616	--	binding protein [Striga asiatica]	-	-	-	-	GO:0009536//plastid	-	-	--
Isoform0011931	0.990177601853894	0.687004784569317	NPC1	Phospholipase C [Handroanthus impetiginosus]	Metabolism;Metabolism;Metabolism;Metabolism;Metabolism	Global and overview maps;Global and overview maps;Lipid metabolism;Carbohydrate metabolism;Lipid metabolism	ko01100//Metabolic pathways;ko01110//Biosynthesis of secondary metabolites;ko00564//Glycerophospholipid metabolism;ko00562//Inositol phosphate metabolism;ko00565//Ether lipid metabolism	K01114;K01114;K01114;K01114;K01114	-	GO:0016757//transferase activity, transferring glycosyl groups;GO:0016788//hydrolase activity, acting on ester bonds	-	--
Isoform0011955	0.921288998200854	0.672124184164495	SERINC3	probable serine incorporator [Sesamum indicum]	-	-	-	-	-	-	GO:0006605//protein targeting	--
Isoform0011961	0.976406526440166	0.690372677090234	GGT3	gamma-glutamyltranspeptidase 3 isoform X1 [Sesamum indicum]	Metabolism;Metabolism;Metabolism;Metabolism;Metabolism	Global and overview maps;Metabolism of other amino acids;Metabolism of other amino acids;Metabolism of other amino acids;Lipid metabolism	ko01100//Metabolic pathways;ko00480//Glutathione metabolism;ko00460//Cyanoamino acid metabolism;ko00430//Taurine and hypotaurine metabolism;ko00590//Arachidonic acid metabolism	K18592;K18592;K18592;K18592;K18592	GO:0031090//organelle membrane;GO:0031224//intrinsic component of membrane;GO:0043231//intracellular membrane-bounded organelle	GO:0008242//omega peptidase activity;GO:0016755//transferase activity, transferring amino-acyl groups	GO:0006749//glutathione metabolic process;GO:0019538//protein metabolic process;GO:0042221//response to chemical	--
Isoform0011967	0.974670921813841	0.646346420070699	KMS1	PREDICTED: vacuole membrane protein KMS1 [Erythranthe guttata]	-	-	-	-	-	-	-	--
Isoform0012010	0.943545164860386	0.663351481009691	PP2A2	Serine/threonine protein phosphatase 2A, catalytic subunit [Handroanthus impetiginosus]	Genetic Information Processing;Cellular Processes	Translation;Transport and catabolism	ko03015//mRNA surveillance pathway;ko04136//Autophagy - other eukaryotes	K04382;K04382	GO:0008287//protein serine/threonine phosphatase complex;GO:0016020//membrane;GO:0043231//intracellular membrane-bounded organelle;GO:0043232//intracellular non-membrane-bounded organelle;GO:0044444//cytoplasmic part	GO:0004721//phosphoprotein phosphatase activity;GO:0043169//cation binding	GO:0006464//cellular protein modification process;GO:0006796//phosphate-containing compound metabolic process	--
Isoform0012016	0.987804961432339	0.605361007828114	DTX29	protein DETOXIFICATION 29-like [Olea europaea var. sylvestris] [Olea europaea]	-	-	-	-	GO:0009536//plastid;GO:0031090//organelle membrane	GO:0015291//secondary active transmembrane transporter activity;GO:0016778//diphosphotransferase activity	GO:0001101//response to acid chemical;GO:0006972//hyperosmotic response;GO:0009694//jasmonic acid metabolic process;GO:0009755//hormone-mediated signaling pathway;GO:0010053//root epidermal cell differentiation;GO:0051707//response to other organism	--
Isoform0012019	0.989408838415221	0.61265939201279	--	F-box/kelch-repeat protein At1g23390-like [Sesamum indicum]	-	-	-	-	-	-	-	--
Isoform0012120	0.991283233547934	0.63796175115721	APF1	aspartyl protease family protein 1-like isoform X1 [Olea europaea var. sylvestris] [Olea europaea]	-	-	-	-	GO:0031224//intrinsic component of membrane	GO:0008233//peptidase activity	GO:0019538//protein metabolic process;GO:0046942//carboxylic acid transport	--
Isoform0012137	0.959079549193393	0.621109518988383	LCAT3	phospholipase A(1) LCAT3-like [Sesamum indicum]	Metabolism;Metabolism;Metabolism;Metabolism	Global and overview maps;Global and overview maps;Lipid metabolism;Lipid metabolism	ko01100//Metabolic pathways;ko01110//Biosynthesis of secondary metabolites;ko00564//Glycerophospholipid metabolism;ko00592//alpha-Linolenic acid metabolism	K22389;K22389;K22389;K22389	GO:0016020//membrane;GO:0043231//intracellular membrane-bounded organelle	GO:0004620//phospholipase activity;GO:0016747//transferase activity, transferring acyl groups other than amino-acyl groups	GO:0006629//lipid metabolic process	--
Isoform0012206	0.995278554027068	0.634942977576226	CPRF2	light-inducible protein CPRF2-like [Sesamum indicum]	-	-	-	-	-	GO:0003677//DNA binding	GO:0009987//cellular process;GO:0010467//gene expression;GO:0050789//regulation of biological process	--
Isoform0012237	0.996233377474806	0.624715952744987	ASP3	PREDICTED: aspartate aminotransferase, cytoplasmic [Erythranthe guttata]	Metabolism;Metabolism;Metabolism;Metabolism;Metabolism;Metabolism;Metabolism;Metabolism;Metabolism;Metabolism;Metabolism;Metabolism;Metabolism;Metabolism;Metabolism	Global and overview maps;Global and overview maps;Global and overview maps;Global and overview maps;Energy metabolism;Amino acid metabolism;Amino acid metabolism;Global and overview maps;Amino acid metabolism;Amino acid metabolism;Amino acid metabolism;Amino acid metabolism;Biosynthesis of other secondary metabolites;Amino acid metabolism;Biosynthesis of other secondary metabolites	ko01100//Metabolic pathways;ko01110//Biosynthesis of secondary metabolites;ko01200//Carbon metabolism;ko01230//Biosynthesis of amino acids;ko00710//Carbon fixation in photosynthetic organisms;ko00270//Cysteine and methionine metabolism;ko00250//Alanine, aspartate and glutamate metabolism;ko01210//2-Oxocarboxylic acid metabolism;ko00330//Arginine and proline metabolism;ko00350//Tyrosine metabolism…	K14454;K14454;K14454;K14454;K14454;K14454;K14454;K14454;K14454;K14454;K14454;K14454;K14454;K14454;K14454	GO:0005911//cell-cell junction;GO:0009536//plastid;GO:0030312//external encapsulating structure;GO:0031090//organelle membrane;GO:0042579//microbody	GO:0043168//anion binding;GO:0046914//transition metal ion binding;GO:0070546//L-phenylalanine aminotransferase activity	GO:0006101//citrate metabolic process;GO:0006511//ubiquitin-dependent protein catabolic process;GO:0009062//fatty acid catabolic process;GO:0009064//glutamine family amino acid metabolic process;GO:0009066//aspartate family amino acid metabolic process;GO:0009078//pyruvate family amino acid metabolic process;GO:0009404//toxin metabolic process;GO:0009692//ethylene metabolic process;GO:0009725//re…	--
Isoform0012295	0.961289928487235	0.618134494071742	UGT85A8	UDP-glycosyltransferase [Scoparia dulcis]	-	-	-	-	-	-	-	--
Isoform0012435	0.906904448137367	0.681552286210575	ARA1	Galactokinase [Handroanthus impetiginosus]	Metabolism;Metabolism	Global and overview maps;Carbohydrate metabolism	ko01100//Metabolic pathways;ko00520//Amino sugar and nucleotide sugar metabolism	K12446;K12446	GO:0005911//cell-cell junction;GO:0009536//plastid;GO:0031224//intrinsic component of membrane	GO:0016773//phosphotransferase activity, alcohol group as acceptor;GO:0032550//purine ribonucleoside binding	GO:0010467//gene expression;GO:0016310//phosphorylation;GO:0019321//pentose metabolic process	--
Isoform0012436	0.98784483454583	0.629033621354409	MAEA	macrophage erythroblast attacher [Sesamum indicum]	-	-	-	-	GO:0043231//intracellular membrane-bounded organelle;GO:0044444//cytoplasmic part	-	-	--
Isoform0012449	0.989452846243403	0.610735144156058	2025-10-04	organic cation/carnitine transporter 4 [Sesamum indicum]	-	-	-	-	GO:0005774//vacuolar membrane;GO:0031224//intrinsic component of membrane;GO:0044434//chloroplast part	GO:0005215//transporter activity;GO:0032550//purine ribonucleoside binding	GO:0009062//fatty acid catabolic process;GO:0009072//aromatic amino acid family metabolic process;GO:0009404//toxin metabolic process;GO:0014070//response to organic cyclic compound;GO:0015698//inorganic anion transport	--
Isoform0012452	0.991138267951563	0.616230319213999	SKP2B	F-box protein SKP2A-like [Sesamum indicum]	Genetic Information Processing	Folding, sorting and degradation	ko04120//Ubiquitin mediated proteolysis	K03875	GO:0043231//intracellular membrane-bounded organelle	-	GO:0009408//response to heat;GO:0019941//modification-dependent protein catabolic process;GO:0048581//negative regulation of post-embryonic development	--
Isoform0012454	0.99371075178089	0.656572813177265	BXL1	beta-D-xylosidase 1-like [Coffea arabica]	-	-	-	-	GO:0005576//extracellular region;GO:0005618//cell wall;GO:0031012//extracellular matrix	GO:0004553//hydrolase activity, hydrolyzing O-glycosyl compounds	GO:0003006//developmental process involved in reproduction;GO:0044238//primary metabolic process	--
Isoform0012537	0.926330265465341	0.692495727345664	At1g34750	probable protein phosphatase 2C 9 [Olea europaea var. sylvestris] [Olea europaea]	-	-	-	-	GO:0005911//cell-cell junction;GO:0016020//membrane;GO:0043231//intracellular membrane-bounded organelle	GO:0004721//phosphoprotein phosphatase activity;GO:0043169//cation binding	GO:0006464//cellular protein modification process;GO:0006796//phosphate-containing compound metabolic process;GO:0009617//response to bacterium;GO:0009692//ethylene metabolic process;GO:0009814//defense response, incompatible interaction;GO:0010017//red or far-red light signaling pathway;GO:0061024//membrane organization	--
Isoform0012566	0.991932839825883	0.645259767773029	SAE1A	SUMO-activating enzyme subunit 1B-1 [Sesamum indicum]	Genetic Information Processing	Folding, sorting and degradation	ko04120//Ubiquitin mediated proteolysis	K10684	-	-	-	--
Isoform0012584	0.956451249265273	0.626742166169547	ENT3	equilibrative nucleotide transporter 3 isoform X2 [Sesamum indicum]	-	-	-	-	GO:0031224//intrinsic component of membrane	GO:0015932//nucleobase-containing compound transmembrane transporter activity	GO:0015858//nucleoside transport	--
Isoform0012692	0.988834069927842	0.629098293544442	--	transcription termination factor MTERF15, mitochondrial-like [Olea europaea var. sylvestris] [Olea europaea]	-	-	-	-	-	-	-	--
Isoform0012696	0.963018769600372	0.611662946344733	BGAL1	PREDICTED: LOW QUALITY PROTEIN: beta-galactosidase-like [Erythranthe guttata]	-	-	-	-	GO:0005576//extracellular region;GO:0005618//cell wall;GO:0005911//cell-cell junction;GO:0044444//cytoplasmic part	GO:0005488//binding;GO:0015925//galactosidase activity	GO:0008104//protein localization;GO:0042743//hydrogen peroxide metabolic process;GO:0044238//primary metabolic process;GO:0048588//developmental cell growth	--
Isoform0012721	0.981401770801011	0.607493528926776	At5g41800	probable GABA transporter 2 isoform X2 [Sesamum indicum]	-	-	-	-	GO:0031224//intrinsic component of membrane	-	GO:0006812//cation transport;GO:0046942//carboxylic acid transport	--
Isoform0012733	0.952515486546604	0.655400251374865	MTP9	metal tolerance protein 9-like [Sesamum indicum]	-	-	-	-	GO:0031090//organelle membrane;GO:0031224//intrinsic component of membrane	GO:0015075//ion transmembrane transporter activity	GO:0006812//cation transport;GO:0044763//single-organism cellular process	--
Isoform0012742	0.994573769699335	0.652717157911259	BXL1	Non-reducing end alpha-L-arabinofuranosidase [Handroanthus impetiginosus]	-	-	-	-	GO:0005576//extracellular region;GO:0005618//cell wall;GO:0031012//extracellular matrix	GO:0015926//glucosidase activity	GO:0003006//developmental process involved in reproduction;GO:0042221//response to chemical;GO:0044238//primary metabolic process	--
Isoform0012897	0.992386868076514	0.673067947776468	TLP1	protein TWIN LOV 1 [Sesamum indicum]	-	-	-	-	GO:0016020//membrane	GO:0060089//molecular transducer activity	GO:0006468//protein phosphorylation;GO:0007165//signal transduction;GO:0010468//regulation of gene expression;GO:0043269//regulation of ion transport	--
Isoform0012905	0.980322594551269	0.632137995332684	OXI1	serine/threonine-protein kinase OXI1 [Sesamum indicum]	Environmental Information Processing	Signal transduction	ko04016//MAPK signaling pathway - plant	K20714	-	-	-	--
Isoform0012906	0.991801789341406	0.620871342115708	CPRF2	light-inducible protein CPRF2-like [Sesamum indicum]	-	-	-	-	-	GO:0003677//DNA binding	GO:0009987//cellular process;GO:0010467//gene expression;GO:0050789//regulation of biological process	bZIP
Isoform0012912	0.93961970007024	0.627887805822106	ENT3	PREDICTED: equilibrative nucleotide transporter 3-like [Nicotiana attenuata]	-	-	-	-	GO:0031224//intrinsic component of membrane	-	GO:0015858//nucleoside transport	--
Isoform0012939	0.997157859875761	0.67371748134287	At4g11680	E3 ubiquitin-protein ligase At4g11680 [Sesamum indicum]	-	-	-	-	-	GO:0046914//transition metal ion binding	-	--
Isoform0012951	0.947263808934261	0.693931920967279	APXT	probable L-ascorbate peroxidase 6, chloroplastic isoform X2 [Sesamum indicum]	Metabolism;Metabolism;Metabolism	Global and overview maps;Metabolism of other amino acids;Carbohydrate metabolism	ko01100//Metabolic pathways;ko00480//Glutathione metabolism;ko00053//Ascorbate and aldarate metabolism	K00434;K00434;K00434	GO:0016020//membrane;GO:0031976//plastid thylakoid;GO:0044434//chloroplast part	GO:0004601//peroxidase activity;GO:0005488//binding	GO:0007165//signal transduction;GO:0009409//response to cold;GO:0009668//plastid membrane organization;GO:0044237//cellular metabolic process;GO:0044710//single-organism metabolic process	--
Isoform0012975	0.947523997858985	0.637920037190098	Ufd1	ubiquitin fusion degradation protein 1 homolog isoform X1 [Sesamum indicum]	Genetic Information Processing	Folding, sorting and degradation	ko04141//Protein processing in endoplasmic reticulum	K14016	GO:0009536//plastid	-	GO:0019941//modification-dependent protein catabolic process	--
Isoform0012976	0.977582288546839	0.60253444479475	SKIP30	F-box/kelch-repeat protein SKIP30 [Sesamum indicum]	-	-	-	-	GO:0044424//intracellular part	GO:0046914//transition metal ion binding	GO:0006631//fatty acid metabolic process;GO:0032446//protein modification by small protein conjugation	--
Isoform0013023	0.990945265027186	0.680194551711572	At5g53970	aromatic amino acid aminotransferase 1 [Camellia sinensis]	Metabolism;Metabolism;Metabolism;Metabolism;Metabolism;Metabolism;Metabolism;Metabolism;Metabolism;Metabolism	Global and overview maps;Global and overview maps;Global and overview maps;Amino acid metabolism;Amino acid metabolism;Amino acid metabolism;Biosynthesis of other secondary metabolites;Amino acid metabolism;Metabolism of cofactors and vitamins;Biosynthesis of other secondary metabolites	ko01100//Metabolic pathways;ko01110//Biosynthesis of secondary metabolites;ko01230//Biosynthesis of amino acids;ko00270//Cysteine and methionine metabolism;ko00350//Tyrosine metabolism;ko00400//Phenylalanine, tyrosine and tryptophan biosynthesis;ko00950//Isoquinoline alkaloid biosynthesis;ko00360//Phenylalanine metabolism;ko00130//Ubiquinone and other terpenoid-quinone biosynthesis;ko00960//Tropa…	K00815;K00815;K00815;K00815;K00815;K00815;K00815;K00815;K00815;K00815	-	GO:0043168//anion binding;GO:0070546//L-phenylalanine aminotransferase activity;GO:0070547//L-tyrosine aminotransferase activity	GO:0019752//carboxylic acid metabolic process	--
Isoform0013077	0.966125259600686	0.647416664482412	MYBS3	transcription factor MYBS3 [Sesamum indicum]	-	-	-	-	-	GO:0001071//nucleic acid binding transcription factor activity;GO:0003676//nucleic acid binding;GO:0046914//transition metal ion binding	GO:0010468//regulation of gene expression	MYB_related
Isoform0013106	0.981654998387753	0.691292169023585	ML2	protein MEI2-like 2 [Sesamum indicum]	-	-	-	-	-	GO:0003676//nucleic acid binding	GO:0007126//meiotic nuclear division;GO:0050789//regulation of biological process	--
Isoform0013237	0.981163341230801	0.663134015815314	SR30	splicing factor, arginine/serine-rich 1/9 [Salvia splendens]	Genetic Information Processing	Transcription	ko03040//Spliceosome	K12890	GO:0016604//nuclear body	GO:0003676//nucleic acid binding	GO:0000377//RNA splicing, via transesterification reactions with bulged adenosine as nucleophile	--
Isoform0013273	0.969358216892501	0.680026680167395	KUA1	transcription factor MYBS3 [Sesamum indicum]	-	-	-	-	-	GO:0001071//nucleic acid binding transcription factor activity;GO:0003676//nucleic acid binding;GO:0046914//transition metal ion binding	GO:0010468//regulation of gene expression	MYB_related
Isoform0013323	0.992332124960738	0.67166825166649	CSE	PREDICTED: caffeoylshikimate esterase [Erythranthe guttata]	-	-	-	-	-	GO:0016298//lipase activity	GO:0001101//response to acid chemical;GO:0006972//hyperosmotic response;GO:0010243//response to organonitrogen compound	--
Isoform0013337	0.983080767393144	0.619255841744865	At3g08860	Alanine-glyoxylate aminotransferase AGT2 [Handroanthus impetiginosus]	Metabolism;Metabolism;Metabolism;Metabolism;Metabolism;Metabolism	Global and overview maps;Global and overview maps;Amino acid metabolism;Amino acid metabolism;Amino acid metabolism;Amino acid metabolism	ko01100//Metabolic pathways;ko01110//Biosynthesis of secondary metabolites;ko00270//Cysteine and methionine metabolism;ko00250//Alanine, aspartate and glutamate metabolism;ko00260//Glycine, serine and threonine metabolism;ko00280//Valine, leucine and isoleucine degradation	K00827;K00827;K00827;K00827;K00827;K00827	GO:0043231//intracellular membrane-bounded organelle	GO:0008483//transaminase activity;GO:0043168//anion binding	GO:0009827//plant-type cell wall modification;GO:0031669//cellular response to nutrient levels;GO:0043094//cellular metabolic compound salvage;GO:0044767//single-organism developmental process	--
Isoform0013354	0.991061542437698	0.632027126573721	2025-10-04	organic cation/carnitine transporter 4 [Sesamum indicum]	-	-	-	-	GO:0005774//vacuolar membrane;GO:0031224//intrinsic component of membrane;GO:0044434//chloroplast part	GO:0005215//transporter activity;GO:0032550//purine ribonucleoside binding	GO:0009062//fatty acid catabolic process;GO:0009072//aromatic amino acid family metabolic process;GO:0009404//toxin metabolic process;GO:0014070//response to organic cyclic compound;GO:0015698//inorganic anion transport	--
Isoform0013380	0.911296177635402	0.667368949225315	SERINC3	probable serine incorporator [Sesamum indicum]	-	-	-	-	-	-	GO:0006605//protein targeting	--
Isoform0013414	0.988726206185269	0.67328966635376	--	basic helix-loop-helix (bHLH) DNA-bindingsuperfamily protein, partial [Striga asiatica]	-	-	-	-	-	GO:0005488//binding	-	--
Isoform0013475	0.926711336671844	0.676929403796715	serinc	probable serine incorporator [Punica granatum]	-	-	-	-	-	-	GO:0006605//protein targeting	--
Isoform0013519	0.969269940900152	0.698186307106653	SR30	splicing factor, arginine/serine-rich 1/9 [Salvia splendens]	Genetic Information Processing	Transcription	ko03040//Spliceosome	K12890	GO:0016604//nuclear body;GO:0030529//intracellular ribonucleoprotein complex;GO:0043232//intracellular non-membrane-bounded organelle;GO:0044444//cytoplasmic part	GO:0003676//nucleic acid binding	GO:0000377//RNA splicing, via transesterification reactions with bulged adenosine as nucleophile	--
Isoform0013521	0.976223746595996	0.619311836655414	ADO1	adagio protein 1-like [Sesamum indicum]	Organismal Systems	Environmental adaptation	ko04712//Circadian rhythm - plant	K12115	GO:0031461//cullin-RING ubiquitin ligase complex;GO:0043231//intracellular membrane-bounded organelle;GO:0044444//cytoplasmic part	GO:0003824//catalytic activity;GO:0005488//binding;GO:0009881//photoreceptor activity;GO:0038024//cargo receptor activity	GO:0006625//protein targeting to peroxisome;GO:0006897//endocytosis;GO:0009062//fatty acid catabolic process;GO:0009639//response to red or far red light;GO:0009648//photoperiodism;GO:0030522//intracellular receptor signaling pathway;GO:0032446//protein modification by small protein conjugation;GO:0043161//proteasome-mediated ubiquitin-dependent protein catabolic process;GO:0048511//rhythmic proc…	--
Isoform0013579	0.984982381363704	0.602441991530754	--	transcription termination factor MTERF15, mitochondrial-like [Olea europaea var. sylvestris] [Olea europaea]	-	-	-	-	-	-	-	--
Isoform0013668	0.972142189689001	0.601470675141322	UGE1	UDP-glucose 4-epimerase/UDP-sulfoquinovose synthase [Handroanthus impetiginosus]	Metabolism;Metabolism;Metabolism	Global and overview maps;Carbohydrate metabolism;Carbohydrate metabolism	ko01100//Metabolic pathways;ko00520//Amino sugar and nucleotide sugar metabolism;ko00052//Galactose metabolism	K01784;K01784;K01784	GO:0016020//membrane;GO:0044444//cytoplasmic part	GO:0005515//protein binding;GO:0016857//racemase and epimerase activity, acting on carbohydrates and derivatives	GO:0006012//galactose metabolic process;GO:0044085//cellular component biogenesis;GO:0044237//cellular metabolic process;GO:0044711//single-organism biosynthetic process;GO:0048229//gametophyte development;GO:1901576//organic substance biosynthetic process	--
Isoform0013723	0.991010475142598	0.676534299515239	ATL54	RING-H2 finger protein ATL54-like [Sesamum indicum]	-	-	-	-	-	-	GO:0006952//defense response;GO:0044238//primary metabolic process;GO:0044260//cellular macromolecule metabolic process;GO:0044763//single-organism cellular process;GO:0050794//regulation of cellular process	--
Isoform0013743	0.986480015676827	0.687609082111404	--	PREDICTED: protein NUCLEAR FUSION DEFECTIVE 4-like [Erythranthe guttata]	-	-	-	-	-	-	-	--
Isoform0013767	0.988042655438317	0.654396971304161	At1g44800	WAT1-related protein At1g21890 [Sesamum indicum]	-	-	-	-	GO:0031224//intrinsic component of membrane	GO:0005215//transporter activity	GO:0044763//single-organism cellular process	--
Isoform0013772	0.991886524525218	0.641006422497298	JA2L	PREDICTED: NAC domain-containing protein 72-like [Gossypium hirsutum]	-	-	-	-	GO:0043231//intracellular membrane-bounded organelle	GO:0001071//nucleic acid binding transcription factor activity;GO:0005515//protein binding	GO:0006355//regulation of transcription, DNA-templated;GO:0006952//defense response;GO:0007165//signal transduction;GO:0007275//multicellular organism development;GO:0009404//toxin metabolic process;GO:0009628//response to abiotic stimulus;GO:0009725//response to hormone;GO:0014070//response to organic cyclic compound;GO:0071229//cellular response to acid chemical;GO:0071310//cellular response to…	--
Isoform0013873	0.971691244192146	0.680022648841595	CIP8	Ubiquitin--protein ligase [Handroanthus impetiginosus]	-	-	-	-	GO:0044424//intracellular part	GO:0043169//cation binding	GO:0032446//protein modification by small protein conjugation	--
Isoform0013931	0.982919667838843	0.691892787185794	PYRP2	5-amino-6-(5-phospho-D-ribitylamino)uracil phosphatase, chloroplastic [Camellia sinensis]	Metabolism;Metabolism;Metabolism	Global and overview maps;Global and overview maps;Metabolism of cofactors and vitamins	ko01100//Metabolic pathways;ko01110//Biosynthesis of secondary metabolites;ko00740//Riboflavin metabolism	K22912;K22912;K22912	-	GO:0003824//catalytic activity	GO:0006787//porphyrin-containing compound catabolic process	--
Isoform0013945	0.98905216524442	0.60712266405516	MAEA	macrophage erythroblast attacher [Sesamum indicum]	-	-	-	-	GO:0043231//intracellular membrane-bounded organelle;GO:0044444//cytoplasmic part	-	-	--
Isoform0014057	0.986984573156858	0.634314824317799	UBI11	PREDICTED: polyubiquitin-like isoform X1 [Nicotiana tabacum]	-	-	-	-	GO:0043231//intracellular membrane-bounded organelle	-	GO:0016567//protein ubiquitination;GO:0019941//modification-dependent protein catabolic process	--
Isoform0014058	0.983259079773301	0.683421855345779	--	TPR_2 domain-containing protein [Cephalotus follicularis]	-	-	-	-	GO:0044434//chloroplast part	-	GO:0006787//porphyrin-containing compound catabolic process	--
Isoform0014085	0.991023787163551	0.605825799823333	--	F-box/kelch-repeat protein At1g23390-like [Olea europaea var. sylvestris] [Olea europaea]	-	-	-	-	-	-	-	--
Isoform0014114	0.991320991472251	0.605749881880789	SKP2B	F-box protein SKP2A isoform X1 [Sesamum indicum]	Genetic Information Processing	Folding, sorting and degradation	ko04120//Ubiquitin mediated proteolysis	K03875	GO:0043231//intracellular membrane-bounded organelle	-	GO:0009408//response to heat;GO:0019941//modification-dependent protein catabolic process;GO:0048581//negative regulation of post-embryonic development	--
Isoform0014198	0.954063374295242	0.639993495119442	ufd1	fructose-bisphosphate aldolase [Striga asiatica]	Genetic Information Processing	Folding, sorting and degradation	ko04141//Protein processing in endoplasmic reticulum	K14016	GO:0009536//plastid	-	GO:0019941//modification-dependent protein catabolic process	--
Isoform0014335	0.962607629253046	0.679082801011672	BAM1	beta-amylase 1, chloroplastic [Sesamum indicum]	Metabolism;Metabolism;Metabolism	Global and overview maps;Global and overview maps;Carbohydrate metabolism	ko01100//Metabolic pathways;ko01110//Biosynthesis of secondary metabolites;ko00500//Starch and sucrose metabolism	K01177;K01177;K01177	GO:0009536//plastid;GO:0016020//membrane	GO:0004672//protein kinase activity;GO:0005102//receptor binding;GO:0016160//amylase activity;GO:0032550//purine ribonucleoside binding	GO:0000226//microtubule cytoskeleton organization;GO:0003006//developmental process involved in reproduction;GO:0005982//starch metabolic process;GO:0006464//cellular protein modification process;GO:0006950//response to stress;GO:0007167//enzyme linked receptor protein signaling pathway;GO:0009826//unidimensional cell growth;GO:0009933//meristem structural organization;GO:0043479//pigment accumul…	--
Isoform0014377	0.973344269031855	0.672486140121031	At1g44800	nodulin MtN21 /EamA-like transporter family protein [Striga asiatica]	-	-	-	-	-	-	-	--
Isoform0014394	0.976066939287245	0.608416688633902	GA2OX1	Iron/ascorbate family oxidoreductase [Handroanthus impetiginosus]	Metabolism;Metabolism	Global and overview maps;Metabolism of terpenoids and polyketides	ko01110//Biosynthesis of secondary metabolites;ko00904//Diterpenoid biosynthesis	K04125;K04125	-	GO:0016706//oxidoreductase activity, acting on paired donors, with incorporation or reduction of molecular oxygen, 2-oxoglutarate as one donor, and incorporation of one atom each of oxygen into both donors;GO:0046914//transition metal ion binding	GO:0009685//gibberellin metabolic process	--
Isoform0014401	0.964781046293266	0.619144293974091	OXI1	serine/threonine-protein kinase OXI1 [Sesamum indicum]	Environmental Information Processing	Signal transduction	ko04016//MAPK signaling pathway - plant	K20714	-	-	-	--
Isoform0014429	0.928754947746343	0.663473093869017	At5g39865	PREDICTED: glutaredoxin domain-containing cysteine-rich protein 1-like [Erythranthe guttata]	-	-	-	-	-	GO:0015036//disulfide oxidoreductase activity	GO:0019725//cellular homeostasis;GO:0044710//single-organism metabolic process	--
Isoform0014503	0.987566979531061	0.601492575006095	Os08g0536000	pyruvate dehydrogenase E1 component subunit beta-1, mitochondrial-like [Sesamum indicum]	Metabolism;Metabolism;Metabolism;Metabolism;Metabolism;Metabolism	Global and overview maps;Global and overview maps;Global and overview maps;Carbohydrate metabolism;Carbohydrate metabolism;Carbohydrate metabolism	ko01100//Metabolic pathways;ko01110//Biosynthesis of secondary metabolites;ko01200//Carbon metabolism;ko00620//Pyruvate metabolism;ko00010//Glycolysis / Gluconeogenesis;ko00020//Citrate cycle (TCA cycle)	K00162;K00162;K00162;K00162;K00162;K00162	GO:0005576//extracellular region;GO:0031090//organelle membrane;GO:0043232//intracellular non-membrane-bounded organelle;GO:0044429//mitochondrial part	GO:0000166//nucleotide binding;GO:0004738//pyruvate dehydrogenase activity;GO:0016616//oxidoreductase activity, acting on the CH-OH group of donors, NAD or NADP as acceptor;GO:0048037//cofactor binding	GO:0006085//acetyl-CoA biosynthetic process;GO:0006090//pyruvate metabolic process;GO:0006739//NADP metabolic process;GO:0009617//response to bacterium;GO:0009746//response to hexose;GO:0010038//response to metal ion;GO:0019932//second-messenger-mediated signaling;GO:0034285//response to disaccharide;GO:0045333//cellular respiration	--
Isoform0014530	0.988640792314942	0.678594678683824	--	Myristoylated protein like [Actinidia chinensis var. chinensis] [Actinidia chinensis]	-	-	-	-	-	GO:0005488//binding	-	--
Isoform0014593	0.988650290846676	0.601923337190367	Os08g0536000	pyruvate dehydrogenase E1 component subunit beta-1, mitochondrial-like [Sesamum indicum]	Metabolism;Metabolism;Metabolism;Metabolism;Metabolism;Metabolism	Global and overview maps;Global and overview maps;Global and overview maps;Carbohydrate metabolism;Carbohydrate metabolism;Carbohydrate metabolism	ko01100//Metabolic pathways;ko01110//Biosynthesis of secondary metabolites;ko01200//Carbon metabolism;ko00620//Pyruvate metabolism;ko00010//Glycolysis / Gluconeogenesis;ko00020//Citrate cycle (TCA cycle)	K00162;K00162;K00162;K00162;K00162;K00162	GO:0005576//extracellular region;GO:0031090//organelle membrane;GO:0043232//intracellular non-membrane-bounded organelle;GO:0044429//mitochondrial part	GO:0000166//nucleotide binding;GO:0004738//pyruvate dehydrogenase activity;GO:0016616//oxidoreductase activity, acting on the CH-OH group of donors, NAD or NADP as acceptor;GO:0048037//cofactor binding	GO:0006085//acetyl-CoA biosynthetic process;GO:0006090//pyruvate metabolic process;GO:0006739//NADP metabolic process;GO:0009617//response to bacterium;GO:0009746//response to hexose;GO:0010038//response to metal ion;GO:0019932//second-messenger-mediated signaling;GO:0034285//response to disaccharide;GO:0045333//cellular respiration	--
Isoform0014615	0.97719142667387	0.693468218998035	nagX	Kynurenine 3-monooxygenase [Handroanthus impetiginosus]	-	-	-	-	GO:0043231//intracellular membrane-bounded organelle	GO:0003824//catalytic activity	GO:0044710//single-organism metabolic process	--
Isoform0014625	0.994467643308548	0.651525411939636	BXL1	Non-reducing end alpha-L-arabinofuranosidase [Handroanthus impetiginosus]	-	-	-	-	GO:0005576//extracellular region;GO:0005618//cell wall;GO:0031012//extracellular matrix	GO:0015926//glucosidase activity	GO:0003006//developmental process involved in reproduction;GO:0042221//response to chemical;GO:0044238//primary metabolic process	--
Isoform0014662	0.985555649312957	0.625195026440192	--	transcription termination factor MTERF15, mitochondrial-like [Olea europaea var. sylvestris] [Olea europaea]	-	-	-	-	-	-	-	--
Isoform0014668	0.969039913416897	0.681531491241238	CSN5	COP9 signalosome complex subunit 5 [Striga asiatica]	-	-	-	-	GO:0043229//intracellular organelle;GO:0043234//protein complex;GO:0044444//cytoplasmic part	GO:0043169//cation binding;GO:0070011//peptidase activity, acting on L-amino acid peptides	GO:0000338//protein deneddylation;GO:0003006//developmental process involved in reproduction;GO:0006355//regulation of transcription, DNA-templated;GO:0006952//defense response;GO:0006970//response to osmotic stress;GO:0007602//phototransduction;GO:0009725//response to hormone;GO:0009896//positive regulation of catabolic process;GO:0010099//regulation of photomorphogenesis;GO:0010389//regulation …	--
Isoform0014702	0.939769811832615	0.624590622406402	A	NAD(P)-binding Rossmann-fold superfamily protein [Striga asiatica]	-	-	-	-	-	GO:0016616//oxidoreductase activity, acting on the CH-OH group of donors, NAD or NADP as acceptor	GO:0008202//steroid metabolic process;GO:0009411//response to UV;GO:0009812//flavonoid metabolic process;GO:0034285//response to disaccharide;GO:0044711//single-organism biosynthetic process;GO:1901362//organic cyclic compound biosynthetic process	--
Isoform0014704	0.995177910896007	0.638195738864721	BAH1	probable E3 ubiquitin-protein ligase BAH1-like 1 [Sesamum indicum]	-	-	-	-	GO:0016020//membrane;GO:0016604//nuclear body	GO:0019787//ubiquitin-like protein transferase activity;GO:0046914//transition metal ion binding	GO:0001101//response to acid chemical;GO:0009267//cellular response to starvation;GO:0009617//response to bacterium;GO:0009696//salicylic acid metabolic process;GO:0009814//defense response, incompatible interaction;GO:0010565//regulation of cellular ketone metabolic process;GO:0015698//inorganic anion transport;GO:0032446//protein modification by small protein conjugation	--
Isoform0014716	0.97091130594284	0.652093462587316	--	PREDICTED: cylicin-2-like [Erythranthe guttata]	-	-	-	-	-	-	-	--
Isoform0014723	0.971264266171516	0.673973664632225	At1g21890	WAT1-related protein At1g44800-like [Sesamum indicum]	-	-	-	-	-	-	-	--
Isoform0014736	0.98496994033327	0.677138947457841	--	RNA polymerase II-associated protein 3 [Spatholobus suberectus]	-	-	-	-	GO:0044434//chloroplast part	-	GO:0006787//porphyrin-containing compound catabolic process	--
Isoform0014749	0.991900451320757	0.650773111460444	COAC2	mitochondrial substrate carrier family protein P isoform X1 [Sesamum indicum]	-	-	-	-	GO:0016020//membrane;GO:0043227//membrane-bounded organelle;GO:0043229//intracellular organelle	-	GO:0006810//transport;GO:0044763//single-organism cellular process	--
Isoform0014784	0.950477132097096	0.683352800586662	TOM3	tobamovirus multiplication protein 3 [Sesamum indicum]	-	-	-	-	GO:0005774//vacuolar membrane;GO:0031224//intrinsic component of membrane	GO:0005488//binding	GO:0019079//viral genome replication	--
Isoform0014908	0.955995449076744	0.637371906288772	ENT3	solute carrier family 29 (equilibrative nucleoside transporter), member 1/2/3 [Salvia splendens]	-	-	-	-	GO:0031224//intrinsic component of membrane	-	GO:0015858//nucleoside transport	--
Isoform0014915	0.986134577901208	0.654220493038442	SAE1B-1	SUMO-activating enzyme subunit 1B-1 [Sesamum indicum]	Genetic Information Processing	Folding, sorting and degradation	ko04120//Ubiquitin mediated proteolysis	K10684	-	-	-	--
Isoform0014935	0.99347521314178	0.651873914643073	BXL1	Non-reducing end alpha-L-arabinofuranosidase [Handroanthus impetiginosus]	-	-	-	-	GO:0005576//extracellular region;GO:0005618//cell wall;GO:0031012//extracellular matrix	GO:0015926//glucosidase activity	GO:0003006//developmental process involved in reproduction;GO:0042221//response to chemical;GO:0044238//primary metabolic process	--
Isoform0014969	0.967323409886727	0.637183472982726	TPS8	trehalose 6-phosphate synthase/phosphatase [Salvia splendens]	Metabolism;Metabolism;Metabolism	Global and overview maps;Global and overview maps;Carbohydrate metabolism	ko01100//Metabolic pathways;ko01110//Biosynthesis of secondary metabolites;ko00500//Starch and sucrose metabolism	K16055;K16055;K16055	GO:0043231//intracellular membrane-bounded organelle	GO:0019203//carbohydrate phosphatase activity;GO:0035251//UDP-glucosyltransferase activity	GO:0005982//starch metabolic process;GO:0005991//trehalose metabolic process;GO:0006796//phosphate-containing compound metabolic process;GO:0009746//response to hexose;GO:0009893//positive regulation of metabolic process;GO:0034285//response to disaccharide	--
Isoform0015001	0.971152775514562	0.660055386585895	At1g03010	BTB/POZ domain-containing protein At1g03010 isoform X2 [Sesamum indicum]	-	-	-	-	GO:0016020//membrane	-	GO:0000904//cell morphogenesis involved in differentiation;GO:0009314//response to radiation;GO:0032446//protein modification by small protein conjugation	--
Isoform0015041	0.989673491111723	0.609059039221213	BAH1	E3 ubiquitin-protein ligase BAH [Salvia splendens]	-	-	-	-	GO:0005634//nucleus;GO:0016020//membrane	GO:0019787//ubiquitin-like protein transferase activity;GO:0046872//metal ion binding	GO:0001101//response to acid chemical;GO:0009267//cellular response to starvation;GO:0009617//response to bacterium;GO:0009696//salicylic acid metabolic process;GO:0009814//defense response, incompatible interaction;GO:0010565//regulation of cellular ketone metabolic process;GO:0015698//inorganic anion transport;GO:0032446//protein modification by small protein conjugation	--
Isoform0015056	0.929076537064322	0.636474420881852	SAMS	S-adenosylmethionine synthase 3 [Vitis vinifera]	Metabolism;Metabolism;Metabolism;Metabolism	Global and overview maps;Global and overview maps;Global and overview maps;Amino acid metabolism	ko01100//Metabolic pathways;ko01110//Biosynthesis of secondary metabolites;ko01230//Biosynthesis of amino acids;ko00270//Cysteine and methionine metabolism	K00789;K00789;K00789;K00789	GO:0005911//cell-cell junction;GO:0016020//membrane;GO:0030312//external encapsulating structure;GO:0043232//intracellular non-membrane-bounded organelle	GO:0016765//transferase activity, transferring alkyl or aryl (other than methyl) groups;GO:0032550//purine ribonucleoside binding;GO:0043169//cation binding	GO:0000096//sulfur amino acid metabolic process;GO:0009108//coenzyme biosynthetic process;GO:0009699//phenylpropanoid biosynthetic process	--
Isoform0015102	0.993803469347263	0.654679337796979	BAH1	probable E3 ubiquitin-protein ligase BAH1-like 1 [Sesamum indicum]	-	-	-	-	GO:0005634//nucleus;GO:0016020//membrane	GO:0019787//ubiquitin-like protein transferase activity;GO:0046872//metal ion binding	GO:0001101//response to acid chemical;GO:0009267//cellular response to starvation;GO:0009617//response to bacterium;GO:0009696//salicylic acid metabolic process;GO:0009814//defense response, incompatible interaction;GO:0010565//regulation of cellular ketone metabolic process;GO:0015698//inorganic anion transport;GO:0032446//protein modification by small protein conjugation	--
Isoform0015120	0.968676355596224	0.698925666446176	--	-	-	-	-	-	-	-	-	--
Isoform0015127	0.99053383305575	0.682332340790286	SAE1B-1	SUMO-activating enzyme subunit 1B-1 [Sesamum indicum]	Genetic Information Processing	Folding, sorting and degradation	ko04120//Ubiquitin mediated proteolysis	K10684	-	-	-	--
Isoform0015131	0.986727978632576	0.690259400214821	SGR	PREDICTED: protein STAY-GREEN, chloroplastic-like [Nicotiana sylvestris]	Metabolism;Metabolism	Global and overview maps;Metabolism of cofactors and vitamins	ko01110//Biosynthesis of secondary metabolites;ko00860//Porphyrin and chlorophyll metabolism	K22013;K22013	GO:0009536//plastid	-	GO:0090056//regulation of chlorophyll metabolic process	--
Isoform0015133	0.924926522345892	0.624337583585094	--	hypothetical protein CDL12_14532 [Handroanthus impetiginosus]	-	-	-	-	-	-	-	--
Isoform0015155	0.983809848544927	0.654967197413782	--	-	-	-	-	-	-	-	-	--
Isoform0015166	0.964175338784395	0.600052624946574	OsI_14861	senescence-specific cysteine protease SAG39-like [Sesamum indicum]	-	-	-	-	-	GO:0016628//oxidoreductase activity, acting on the CH-CH group of donors, NAD or NADP as acceptor;GO:0070011//peptidase activity, acting on L-amino acid peptides	GO:0044710//single-organism metabolic process	--
Isoform0015180	0.976867030367963	0.698915327698578	--	Myristoylated protein like [Actinidia chinensis var. chinensis] [Actinidia chinensis]	-	-	-	-	-	GO:0005488//binding	-	--
Isoform0015222	0.953179850656096	0.630880089154934	BPS1	protein BPS1, chloroplastic-like [Sesamum indicum]	-	-	-	-	GO:0016020//membrane;GO:0043231//intracellular membrane-bounded organelle	-	GO:0003006//developmental process involved in reproduction;GO:0006605//protein targeting;GO:0044767//single-organism developmental process	--
Isoform0015279	0.918237299275951	0.697169508841428	--	Rhamnosyl O-methyltransferase [Actinidia chinensis var. chinensis] [Actinidia chinensis]	-	-	-	-	-	-	-	--
Isoform0015280	0.994791626729448	0.650605983152705	--	PREDICTED: DUF1338 domain-containing [Prunus dulcis]	-	-	-	-	GO:0009536//plastid	-	-	--
Isoform0015281	0.990325094745165	0.611792668238682	PCAP1	plasma membrane-associated cation-binding protein 1-like [Coffea arabica]	-	-	-	-	GO:0005874//microtubule;GO:0005911//cell-cell junction;GO:0009536//plastid;GO:0031225//anchored component of membrane	GO:0015631//tubulin binding;GO:0046914//transition metal ion binding;GO:1902936//phosphatidylinositol bisphosphate binding	GO:0002237//response to molecule of bacterial origin;GO:0006498//N-terminal protein lipidation;GO:0009267//cellular response to starvation;GO:0009651//response to salt stress;GO:0009725//response to hormone;GO:0010039//response to iron ion;GO:0010555//response to mannitol;GO:0030308//negative regulation of cell growth;GO:0030865//cortical cytoskeleton organization;GO:0031111//negative regulation …	--
Isoform0015449	0.990169912606265	0.608825009768345	--	F-box/kelch-repeat protein At1g23390-like [Sesamum indicum]	-	-	-	-	-	-	-	--
Isoform0015453	0.99219772301262	0.668583939932934	BAH1	probable E3 ubiquitin-protein ligase BAH1-like 1 [Sesamum indicum]	-	-	-	-	GO:0016020//membrane;GO:0016604//nuclear body	GO:0019787//ubiquitin-like protein transferase activity;GO:0046914//transition metal ion binding	GO:0001101//response to acid chemical;GO:0009267//cellular response to starvation;GO:0009617//response to bacterium;GO:0009696//salicylic acid metabolic process;GO:0009814//defense response, incompatible interaction;GO:0010565//regulation of cellular ketone metabolic process;GO:0015698//inorganic anion transport;GO:0032446//protein modification by small protein conjugation	--
Isoform0015476	0.984306607633983	0.660407902944729	At2g25737	sulfite exporter TauE/SafE family protein 3 [Sesamum indicum]	-	-	-	-	GO:0031224//intrinsic component of membrane	GO:0034062//RNA polymerase activity	GO:0009059//macromolecule biosynthetic process	--
Isoform0015561	0.903690264833848	0.673434749392449	QQT1	GPN-loop GTPase 2 isoform X1 [Sesamum indicum]	-	-	-	-	GO:0015630//microtubule cytoskeleton;GO:0043231//intracellular membrane-bounded organelle	GO:0003824//catalytic activity;GO:0032550//purine ribonucleoside binding	GO:0000278//mitotic cell cycle;GO:0003006//developmental process involved in reproduction;GO:0044767//single-organism developmental process	--
Isoform0015581	0.961043526689355	0.651626477946351	--	Lipase/lipooxygenase, PLAT/LH2 [Artemisia annua]	-	-	-	-	-	-	-	--
Isoform0015586	0.96645309169363	0.669518005798251	HIPP05	heavy metal-associated isoprenylated plant protein 3-like, partial [Olea europaea var. sylvestris] [Olea europaea]	-	-	-	-	-	-	-	--
Isoform0015612	0.993339419344319	0.613803483478485	IPI1	isopentenyl diphosphate isomerase 1 [Scutellaria barbata]	Metabolism;Metabolism;Metabolism	Global and overview maps;Global and overview maps;Metabolism of terpenoids and polyketides	ko01100//Metabolic pathways;ko01110//Biosynthesis of secondary metabolites;ko00900//Terpenoid backbone biosynthesis	K01823;K01823;K01823	GO:0009536//plastid	GO:0016863//intramolecular oxidoreductase activity, transposing C=C bonds;GO:0043169//cation binding	GO:0006090//pyruvate metabolic process;GO:0006720//isoprenoid metabolic process;GO:0006779//porphyrin-containing compound biosynthetic process;GO:0008654//phospholipid biosynthetic process;GO:0010038//response to metal ion;GO:0045333//cellular respiration;GO:0090567//reproductive shoot system development	--
Isoform0015644	0.989658475701184	0.639880230869676	MYB78	transcription factor MYB108 [Sesamum indicum]	-	-	-	-	GO:0043231//intracellular membrane-bounded organelle	GO:0001071//nucleic acid binding transcription factor activity;GO:0003676//nucleic acid binding	GO:0001101//response to acid chemical;GO:0006970//response to osmotic stress;GO:0009827//plant-type cell wall modification;GO:0010038//response to metal ion;GO:0010468//regulation of gene expression	MYB
Isoform0015657	0.967472985945699	0.661638480328251	--	PREDICTED: transmembrane protein 64-like [Erythranthe guttata]	-	-	-	-	GO:0016020//membrane	-	-	--
Isoform0015672	0.986798891557976	0.677274836397425	At1g06620	1-aminocyclopropane-1-carboxylate oxidase homolog 1 isoform X1 [Sesamum indicum]	-	-	-	-	-	GO:0016706//oxidoreductase activity, acting on paired donors, with incorporation or reduction of molecular oxygen, 2-oxoglutarate as one donor, and incorporation of one atom each of oxygen into both donors	-	--
Isoform0015726	0.975690510358601	0.658682823670579	PAP4	purple acid phosphatase 4 [Sesamum indicum]	Metabolism;Metabolism	Global and overview maps;Metabolism of cofactors and vitamins	ko01100//Metabolic pathways;ko00740//Riboflavin metabolism	K14379;K14379	GO:0043231//intracellular membrane-bounded organelle;GO:0044421//extracellular region part	GO:0004721//phosphoprotein phosphatase activity;GO:0046914//transition metal ion binding	GO:0000302//response to reactive oxygen species;GO:0006355//regulation of transcription, DNA-templated;GO:0006796//phosphate-containing compound metabolic process;GO:0009247//glycolipid biosynthetic process;GO:0009267//cellular response to starvation;GO:0072501//cellular divalent inorganic anion homeostasis	--
Isoform0015743	0.967681364459802	0.600545713513715	OsI_14861	senescence-specific cysteine protease SAG39-like [Sesamum indicum]	-	-	-	-	-	GO:0016628//oxidoreductase activity, acting on the CH-CH group of donors, NAD or NADP as acceptor;GO:0070011//peptidase activity, acting on L-amino acid peptides	GO:0044710//single-organism metabolic process	--
Isoform0015744	0.99501590156629	0.632087545107681	DGAT2D	Acyl-CoA:diacylglycerol acyltransferase (DGAT) [Handroanthus impetiginosus]	Metabolism;Metabolism	Global and overview maps;Lipid metabolism	ko01100//Metabolic pathways;ko00561//Glycerolipid metabolism	K22848;K22848	GO:0031090//organelle membrane;GO:0031224//intrinsic component of membrane;GO:0043231//intracellular membrane-bounded organelle	GO:0016411//acylglycerol O-acyltransferase activity	GO:0006641//triglyceride metabolic process;GO:0019400//alditol metabolic process	--
Isoform0015757	0.981221480761654	0.660690201889223	MAPKKK20	MEKK [Handroanthus impetiginosus]	-	-	-	-	-	-	-	--
Isoform0015767	0.949939751068431	0.608527879999965	--	aldose 1-epimerase family protein [Striga asiatica]	-	-	-	-	GO:0043231//intracellular membrane-bounded organelle;GO:0044444//cytoplasmic part	GO:0003824//catalytic activity;GO:0005488//binding	GO:0000097//sulfur amino acid biosynthetic process;GO:0001101//response to acid chemical;GO:0008380//RNA splicing;GO:0019318//hexose metabolic process;GO:0019758//glycosinolate biosynthetic process	--
Isoform0015880	0.98239997911414	0.68651114031198	XTH30	probable xyloglucan endotransglucosylase/hydrolase protein 30 [Sesamum indicum]	-	-	-	-	GO:0005576//extracellular region;GO:0030312//external encapsulating structure	GO:0016758//transferase activity, transferring hexosyl groups;GO:0016787//hydrolase activity	GO:0044042//glucan metabolic process;GO:0045229//external encapsulating structure organization	--
Isoform0015894	0.960371431271331	0.673261435139629	SNL6	Flavonol reductase/cinnamoyl-CoA reductase [Handroanthus impetiginosus]	-	-	-	-	-	GO:0016616//oxidoreductase activity, acting on the CH-OH group of donors, NAD or NADP as acceptor	GO:0044237//cellular metabolic process;GO:0044711//single-organism biosynthetic process;GO:1901362//organic cyclic compound biosynthetic process	--
Isoform0015898	0.992475663169791	0.607166111486499	BBR	PREDICTED: E3 ubiquitin ligase BIG BROTHER-related [Erythranthe guttata]	-	-	-	-	-	GO:0019787//ubiquitin-like protein transferase activity;GO:0044390//ubiquitin-like protein conjugating enzyme binding;GO:0046914//transition metal ion binding	GO:0003006//developmental process involved in reproduction;GO:0016567//protein ubiquitination;GO:0045926//negative regulation of growth	--
Isoform0015962	0.973847770933993	0.647534918927816	PDX1	Stationary phase-induced protein, SOR/SNZ family [Handroanthus impetiginosus]	Metabolism	Metabolism of cofactors and vitamins	ko00750//Vitamin B6 metabolism	K06215	GO:0009536//plastid;GO:0016020//membrane	GO:0016830//carbon-carbon lyase activity;GO:0016843//amine-lyase activity;GO:0046983//protein dimerization activity	GO:0000302//response to reactive oxygen species;GO:0005982//starch metabolic process;GO:0006739//NADP metabolic process;GO:0006772//thiamine metabolic process;GO:0006778//porphyrin-containing compound metabolic process;GO:0006972//hyperosmotic response;GO:0008614//pyridoxine metabolic process;GO:0009108//coenzyme biosynthetic process;GO:0009411//response to UV;GO:0009642//response to light intens…	--
Isoform0016013	0.993599888590631	0.667649329751139	AGL80	agamous-like MADS-box protein AGL14 [Sesamum indicum]	-	-	-	-	GO:0043231//intracellular membrane-bounded organelle	GO:0005515//protein binding	GO:0010468//regulation of gene expression;GO:0034645//cellular macromolecule biosynthetic process	--
Isoform0016015	0.978402826387653	0.662769913956397	--	ARM repeat superfamily protein [Striga asiatica]	-	-	-	-	GO:0043231//intracellular membrane-bounded organelle	GO:0003677//DNA binding	GO:0010468//regulation of gene expression;GO:0034645//cellular macromolecule biosynthetic process	--
Isoform0016018	0.993177910900223	0.622980485345873	--	HNH endonuclease [Striga asiatica]	-	-	-	-	-	GO:0004518//nuclease activity	GO:0006970//response to osmotic stress;GO:0009414//response to water deprivation;GO:0090304//nucleic acid metabolic process	--
Isoform0016029	0.985612231002248	0.670662025965771	BBR	PREDICTED: E3 ubiquitin ligase BIG BROTHER-related [Erythranthe guttata]	-	-	-	-	-	GO:0019787//ubiquitin-like protein transferase activity;GO:0044390//ubiquitin-like protein conjugating enzyme binding;GO:0046914//transition metal ion binding	GO:0003006//developmental process involved in reproduction;GO:0016567//protein ubiquitination;GO:0045926//negative regulation of growth	--
Isoform0016152	0.952831245538435	0.698367498672058	HIPP05	heavy metal-associated isoprenylated plant protein 3-like, partial [Olea europaea var. sylvestris] [Olea europaea]	-	-	-	-	-	-	-	--
Isoform0016153	0.955474075656986	0.642340235471663	AKR4C9	PREDICTED: aldo-keto reductase family 4 member C9 [Erythranthe guttata]	Metabolism;Metabolism;Metabolism;Metabolism;Metabolism	Global and overview maps;Global and overview maps;Carbohydrate metabolism;Lipid metabolism;Carbohydrate metabolism	ko01100//Metabolic pathways;ko01110//Biosynthesis of secondary metabolites;ko00010//Glycolysis / Gluconeogenesis;ko00561//Glycerolipid metabolism;ko00040//Pentose and glucuronate interconversions	K00002;K00002;K00002;K00002;K00002	GO:0044444//cytoplasmic part	GO:0016491//oxidoreductase activity;GO:0043168//anion binding	GO:0009072//aromatic amino acid family metabolic process;GO:0042221//response to chemical	--
Isoform0016187	0.98647226166181	0.655800504307453	COAC2	PREDICTED: graves disease carrier protein homolog [Solanum tuberosum]	-	-	-	-	GO:0016020//membrane	-	GO:0006810//transport	--
Isoform0016225	0.952597380620824	0.613752800564114	At5g42610	PREDICTED: calcium uniporter protein 4, mitochondrial-like [Erythranthe guttata]	-	-	-	-	GO:0043231//intracellular membrane-bounded organelle;GO:0044444//cytoplasmic part	-	-	--
Isoform0016249	0.992953768405085	0.65062279573913	TIV1	beta-fructofuranosidase, soluble isoenzyme I-like [Sesamum indicum]	Metabolism;Metabolism;Metabolism;Metabolism	Global and overview maps;Global and overview maps;Carbohydrate metabolism;Carbohydrate metabolism	ko01100//Metabolic pathways;ko01110//Biosynthesis of secondary metabolites;ko00500//Starch and sucrose metabolism;ko00052//Galactose metabolism	K01193;K01193;K01193;K01193	GO:0043231//intracellular membrane-bounded organelle	GO:0004564//beta-fructofuranosidase activity;GO:0016289//CoA hydrolase activity	GO:0005984//disaccharide metabolic process	--
Isoform0016289	0.909082547503322	0.640390430677686	--	transmembrane protein [Arabidopsis thaliana]	-	-	-	-	GO:0016020//membrane;GO:0044464//cell part	-	-	--
Isoform0016328	0.951339893087707	0.668289654086277	At4g09670	uncharacterized oxidoreductase At4g09670-like [Sesamum indicum]	-	-	-	-	GO:0044444//cytoplasmic part	GO:0003824//catalytic activity	GO:0008152//metabolic process	--
Unigene00118864	0.946558500974353	0.696139693761878	NAP2	NAC-like [Perilla frutescens var. frutescens] [Perilla frutescens]	-	-	-	-	GO:0043231//intracellular membrane-bounded organelle	-	GO:0006952//defense response;GO:0010260//animal organ senescence;GO:0010468//regulation of gene expression;GO:0016049//cell growth;GO:0034645//cellular macromolecule biosynthetic process;GO:0051707//response to other organism;GO:0090567//reproductive shoot system development	NAC
Isoform0016380	0.976558718612793	0.601280510859316	UBI11	ubiquitin precursor [Hevea brasiliensis]	-	-	-	-	GO:0043231//intracellular membrane-bounded organelle	-	GO:0016567//protein ubiquitination;GO:0019941//modification-dependent protein catabolic process	--
Unigene0000081	0.996264896095605	0.67713480926411	NAP2	XP_011075519.1 LOW QUALITY PROTEIN: NAC transcription factor 29 [Sesamum indicum]	-	-	-	-	-	GO:0003677//DNA binding;GO:0009036//Type II site-specific deoxyribonuclease activity	GO:0006355//regulation of transcription, DNA-templated;GO:0009307//DNA restriction-modification system	NAC
Isoform0016465	0.990589153578055	0.628775616515071	--	PREDICTED: plant/M4I22-120 [Prunus dulcis]	-	-	-	-	GO:0009536//plastid	-	GO:0009642//response to light intensity	--
Isoform0016522	0.940623819737077	0.608560223415621	--	senescence-associated protein [Gossypium australe]	-	-	-	-	-	-	-	--
Isoform0016622	0.987017975593114	0.636464139645315	--	Portal protein like [Actinidia chinensis var. chinensis] [Actinidia chinensis]	-	-	-	-	GO:0009536//plastid	-	GO:0009642//response to light intensity	--
Isoform0016694	0.962591124672759	0.620132596180649	OsI_14861	senescence-specific cysteine protease SAG39-like [Sesamum indicum]	-	-	-	-	-	GO:0008233//peptidase activity;GO:0016491//oxidoreductase activity	-	--
Isoform0016736	0.962248945676053	0.616362782409854	CYSEP	senescence-specific cysteine protease SAG39-like [Sesamum indicum]	-	-	-	-	-	GO:0016628//oxidoreductase activity, acting on the CH-CH group of donors, NAD or NADP as acceptor;GO:0070011//peptidase activity, acting on L-amino acid peptides	GO:0044710//single-organism metabolic process	--
Unigene0075143	0.920361227668279	0.663457282769162	NAC078	XP_011076897.1 NAC domain-containing protein 53 isoform X1 [Sesamum indicum]	-	-	-	-	-	GO:0003677//DNA binding	GO:0006355//regulation of transcription, DNA-templated	NAC
Isoform0016801	0.991557672926275	0.656886138966746	BXL1	Non-reducing end alpha-L-arabinofuranosidase [Handroanthus impetiginosus]	-	-	-	-	GO:0005576//extracellular region;GO:0005618//cell wall	GO:0004553//hydrolase activity, hydrolyzing O-glycosyl compounds	GO:0003006//developmental process involved in reproduction;GO:0008152//metabolic process;GO:0042221//response to chemical	--
Isoform0016843	0.987661885160182	0.614319989904039	At1g58280	phosphoglycerate mutase-like protein 1 isoform X1 [Sesamum indicum]	-	-	-	-	GO:0009536//plastid	-	-	--
Isoform0016859	0.964182169949121	0.693308276926138	RNS2	ribonuclease 2 [Sesamum indicum]	-	-	-	-	GO:0016020//membrane;GO:0030312//external encapsulating structure;GO:0043231//intracellular membrane-bounded organelle	GO:0016892//endoribonuclease activity, producing 3'-phosphomonoesters	GO:0009267//cellular response to starvation;GO:0009755//hormone-mediated signaling pathway;GO:0009813//flavonoid biosynthetic process;GO:0010506//regulation of autophagy;GO:0016072//rRNA metabolic process;GO:0044767//single-organism developmental process;GO:0046942//carboxylic acid transport;GO:0090501//RNA phosphodiester bond hydrolysis	--
Isoform0016908	0.976761337876669	0.670857107821351	XTH30	probable xyloglucan endotransglucosylase/hydrolase protein 30 [Sesamum indicum]	-	-	-	-	GO:0005576//extracellular region;GO:0030312//external encapsulating structure	GO:0016758//transferase activity, transferring hexosyl groups;GO:0016787//hydrolase activity	GO:0044042//glucan metabolic process;GO:0045229//external encapsulating structure organization	--
Isoform0016954	0.972701601145525	0.670723927737433	--	Axin-1 like [Actinidia chinensis var. chinensis] [Actinidia chinensis]	-	-	-	-	-	-	-	--
Isoform0016956	0.973284324260668	0.662769604929703	BAM1	Beta-amylase 1, chloroplastic [Vitis vinifera]	Metabolism;Metabolism;Metabolism	Global and overview maps;Global and overview maps;Carbohydrate metabolism	ko01100//Metabolic pathways;ko01110//Biosynthesis of secondary metabolites;ko00500//Starch and sucrose metabolism	K01177;K01177;K01177	GO:0009536//plastid;GO:0016020//membrane	GO:0004672//protein kinase activity;GO:0005102//receptor binding;GO:0016160//amylase activity;GO:0032550//purine ribonucleoside binding	GO:0000226//microtubule cytoskeleton organization;GO:0003006//developmental process involved in reproduction;GO:0005982//starch metabolic process;GO:0006464//cellular protein modification process;GO:0006950//response to stress;GO:0007167//enzyme linked receptor protein signaling pathway;GO:0009826//unidimensional cell growth;GO:0009933//meristem structural organization;GO:0043479//pigment accumul…	--
Isoform0016961	0.949803965863169	0.691383596739257	--	HNH endonuclease [Striga asiatica]	-	-	-	-	-	GO:0004518//nuclease activity	GO:0006970//response to osmotic stress;GO:0009414//response to water deprivation;GO:0090304//nucleic acid metabolic process	--
Unigene0056614	0.988720821941268	0.660607089970836	JA2L	XP_019264575.1 PREDICTED: NAC domain-containing protein 72-like [Nicotiana attenuata]	-	-	-	-	-	GO:0003677//DNA binding	GO:0006355//regulation of transcription, DNA-templated	NAC
Isoform0017029	0.983114017219162	0.617301168166772	At3g08860	Alanine-glyoxylate aminotransferase AGT2 [Handroanthus impetiginosus]	Metabolism;Metabolism;Metabolism;Metabolism;Metabolism;Metabolism	Global and overview maps;Global and overview maps;Amino acid metabolism;Amino acid metabolism;Amino acid metabolism;Amino acid metabolism	ko01100//Metabolic pathways;ko01110//Biosynthesis of secondary metabolites;ko00270//Cysteine and methionine metabolism;ko00250//Alanine, aspartate and glutamate metabolism;ko00260//Glycine, serine and threonine metabolism;ko00280//Valine, leucine and isoleucine degradation	K00827;K00827;K00827;K00827;K00827;K00827	GO:0043231//intracellular membrane-bounded organelle	GO:0008483//transaminase activity;GO:0043168//anion binding	GO:0009827//plant-type cell wall modification;GO:0031669//cellular response to nutrient levels;GO:0043094//cellular metabolic compound salvage;GO:0044767//single-organism developmental process	--
Isoform0017034	0.995600717755183	0.629610889373892	--	PREDICTED: DUF1338 domain-containing [Prunus dulcis]	-	-	-	-	GO:0009536//plastid	-	-	--
Isoform0017073	0.969846291865829	0.652424561325376	AMY3	alpha-amylase 3, chloroplastic [Sesamum indicum]	Metabolism;Metabolism;Metabolism	Global and overview maps;Global and overview maps;Carbohydrate metabolism	ko01100//Metabolic pathways;ko01110//Biosynthesis of secondary metabolites;ko00500//Starch and sucrose metabolism	K01176;K01176;K01176	GO:0009532//plastid stroma	GO:0016160//amylase activity;GO:0046872//metal ion binding	GO:0005982//starch metabolic process;GO:0048511//rhythmic process	--
Isoform0017144	0.920512923439519	0.653732457608203	PAHX	phytanoyl-CoA hydroxylase [Salvia splendens]	Cellular Processes	Transport and catabolism	ko04146//Peroxisome	K00477	GO:0016020//membrane	GO:0016706//oxidoreductase activity, acting on paired donors, with incorporation or reduction of molecular oxygen, 2-oxoglutarate as one donor, and incorporation of one atom each of oxygen into both donors;GO:0019842//vitamin binding;GO:0043169//cation binding	GO:0032787//monocarboxylic acid metabolic process	--
Isoform0017152	0.975212278490834	0.605712400138606	--	UDP-galactose transporter 2-like [Hibiscus syriacus]	-	-	-	-	-	-	-	--
Isoform0017164	0.958190716100826	0.699436974760032	HIPP05	heavy metal-associated isoprenylated plant protein 3-like, partial [Olea europaea var. sylvestris] [Olea europaea]	-	-	-	-	-	-	-	--
Isoform0017210	0.977497704973898	0.64017018072351	IJ	protein Iojap, chloroplastic [Sesamum indicum]	-	-	-	-	GO:0009532//plastid stroma	-	GO:0006090//pyruvate metabolic process;GO:0006605//protein targeting;GO:0008652//cellular amino acid biosynthetic process;GO:0009886//post-embryonic morphogenesis;GO:0046471//phosphatidylglycerol metabolic process	--
Isoform0017221	0.977054380960783	0.663182601866517	PYD1	dihydropyrimidine dehydrogenase (NADP(+)), chloroplastic [Sesamum indicum]	Metabolism;Metabolism;Metabolism;Metabolism	Global and overview maps;Metabolism of other amino acids;Nucleotide metabolism;Metabolism of cofactors and vitamins	ko01100//Metabolic pathways;ko00410//beta-Alanine metabolism;ko00240//Pyrimidine metabolism;ko00770//Pantothenate and CoA biosynthesis	K00207;K00207;K00207;K00207	GO:0009532//plastid stroma;GO:0016020//membrane	GO:0004152//dihydroorotate dehydrogenase activity;GO:0016628//oxidoreductase activity, acting on the CH-CH group of donors, NAD or NADP as acceptor	GO:0006208//pyrimidine nucleobase catabolic process;GO:0009174//pyrimidine ribonucleoside monophosphate biosynthetic process;GO:0019856//pyrimidine nucleobase biosynthetic process;GO:0031669//cellular response to nutrient levels	--
Isoform0017222	0.943996932863459	0.656086890399611	DFR	NAD(P)-binding Rossmann-fold superfamily protein [Striga asiatica]	-	-	-	-	-	GO:0016616//oxidoreductase activity, acting on the CH-OH group of donors, NAD or NADP as acceptor	GO:0008202//steroid metabolic process;GO:0009411//response to UV;GO:0009812//flavonoid metabolic process;GO:0034285//response to disaccharide;GO:0044711//single-organism biosynthetic process;GO:1901362//organic cyclic compound biosynthetic process	--
Isoform0017228	0.972428974594604	0.654057036776127	PAP4	purple acid phosphatase 4 [Sesamum indicum]	Metabolism;Metabolism	Global and overview maps;Metabolism of cofactors and vitamins	ko01100//Metabolic pathways;ko00740//Riboflavin metabolism	K14379;K14379	GO:0043231//intracellular membrane-bounded organelle;GO:0044421//extracellular region part	GO:0004721//phosphoprotein phosphatase activity;GO:0046914//transition metal ion binding	GO:0000302//response to reactive oxygen species;GO:0006355//regulation of transcription, DNA-templated;GO:0006796//phosphate-containing compound metabolic process;GO:0009247//glycolipid biosynthetic process;GO:0009267//cellular response to starvation;GO:0072501//cellular divalent inorganic anion homeostasis	--
Isoform0017250	0.920210659439387	0.677908269629903	At2g38710	AMMECR1 family [Striga asiatica]	-	-	-	-	GO:0044444//cytoplasmic part	-	-	--
Isoform0017328	0.981409023062496	0.691377319576384	--	Tetratricopeptide repeat-like superfamily protein [Theobroma cacao]	-	-	-	-	GO:0044434//chloroplast part	-	GO:0006787//porphyrin-containing compound catabolic process	--
Isoform0017412	0.960715099537106	0.613563299602433	--	aquaporin SIP1.2 family protein [Hibiscus syriacus]	-	-	-	-	-	-	-	--
Isoform0017487	0.968959749400334	0.677621129489345	--	-	-	-	-	-	-	-	-	--
Isoform0017537	0.947428396946043	0.692429750918306	ECH2	enoyl-CoA hydratase 2, peroxisomal [Sesamum indicum]	-	-	-	-	-	GO:0016836//hydro-lyase activity	GO:0006511//ubiquitin-dependent protein catabolic process;GO:0006635//fatty acid beta-oxidation;GO:0006996//organelle organization;GO:0007568//aging;GO:0009404//toxin metabolic process;GO:0035966//response to topologically incorrect protein;GO:0043248//proteasome assembly	--
Isoform0017560	0.976164107755106	0.621801657707698	UGT85A8	7-deoxyloganetin glucosyltransferase-like [Olea europaea var. sylvestris] [Olea europaea]	-	-	-	-	-	GO:0035251//UDP-glucosyltransferase activity	-	--
Isoform0017564	0.967946811991809	0.646194165556992	--	protein MAK16 [Salvia splendens]	-	-	-	-	GO:0043231//intracellular membrane-bounded organelle	-	GO:0000097//sulfur amino acid biosynthetic process;GO:0008380//RNA splicing;GO:0019318//hexose metabolic process	--
Isoform0017599	0.957619888849691	0.658021634733183	At5g13200	GEM-like protein 5 [Sesamum indicum]	-	-	-	-	-	-	GO:0009408//response to heat	--
Isoform0017636	0.961761169176998	0.670933073337147	At4g09670	uncharacterized oxidoreductase At4g09670-like [Sesamum indicum]	-	-	-	-	GO:0044444//cytoplasmic part	GO:0003824//catalytic activity	GO:0008152//metabolic process	--
Isoform0020301	0.915291842609948	0.660573360922162	NAC083	NAC domain-containing protein 83 [Sesamum indicum]	-	-	-	-	GO:0043231//intracellular membrane-bounded organelle	GO:0005488//binding	GO:0001101//response to acid chemical;GO:0006355//regulation of transcription, DNA-templated;GO:0006605//protein targeting;GO:0006970//response to osmotic stress;GO:0009725//response to hormone;GO:0009891//positive regulation of biosynthetic process;GO:0010087//phloem or xylem histogenesis;GO:0010260//organ senescence;GO:0043067//regulation of programmed cell death	NAC
Isoform0017650	0.992379902526619	0.611959864290147	IPI2	isopentenyl diphosphate isomerase 1 [Scutellaria barbata]	Metabolism;Metabolism;Metabolism	Global and overview maps;Global and overview maps;Metabolism of terpenoids and polyketides	ko01100//Metabolic pathways;ko01110//Biosynthesis of secondary metabolites;ko00900//Terpenoid backbone biosynthesis	K01823;K01823;K01823	GO:0009536//plastid	GO:0016863//intramolecular oxidoreductase activity, transposing C=C bonds;GO:0043169//cation binding	GO:0006090//pyruvate metabolic process;GO:0006720//isoprenoid metabolic process;GO:0006779//porphyrin-containing compound biosynthetic process;GO:0008654//phospholipid biosynthetic process;GO:0010038//response to metal ion;GO:0045333//cellular respiration;GO:0090567//reproductive shoot system development	--
Isoform0017659	0.977914926667209	0.614939889908247	CA2	beta-carotene hydroxylase [Scutellaria baicalensis]	Metabolism;Metabolism;Metabolism	Global and overview maps;Global and overview maps;Metabolism of terpenoids and polyketides	ko01100//Metabolic pathways;ko01110//Biosynthesis of secondary metabolites;ko00906//Carotenoid biosynthesis	K15746;K15746;K15746	GO:0031224//intrinsic component of membrane;GO:0042170//plastid membrane	GO:0004497//monooxygenase activity;GO:0046914//transition metal ion binding	GO:0006631//fatty acid metabolic process;GO:0016117//carotenoid biosynthetic process;GO:0042214//terpene metabolic process	--
Isoform0017695	0.97055611161742	0.600034512300423	OsI_14861	senescence-specific cysteine protease SAG39-like [Sesamum indicum]	-	-	-	-	-	GO:0016628//oxidoreductase activity, acting on the CH-CH group of donors, NAD or NADP as acceptor;GO:0070011//peptidase activity, acting on L-amino acid peptides	GO:0044710//single-organism metabolic process	--
Isoform0017704	0.916308517634331	0.663508530089291	--	splicing regulatory glutamine/lysine-rich protein 1 [Sesamum indicum]	-	-	-	-	-	-	-	--
Isoform0017776	0.986435116789929	0.694180000597298	TIC55	protein TIC 55, chloroplastic-like [Dorcoceras hygrometricum]	-	-	-	-	GO:0009528//plastid inner membrane;GO:0031224//intrinsic component of membrane	GO:0016703//oxidoreductase activity, acting on single donors with incorporation of molecular oxygen, incorporation of one atom of oxygen (internal monooxygenases or internal mixed function oxidases);GO:0016709//oxidoreductase activity, acting on paired donors, with incorporation or reduction of molecular oxygen, NAD(P)H as one donor, and incorporation of one atom of oxygen;GO:0043169//cation bind…	GO:0006605//protein targeting;GO:0044710//single-organism metabolic process	--
Isoform0017848	0.938026864589212	0.646375778161919	PED1	3-oxoacyl CoA thiolase [Handroanthus impetiginosus]	Metabolism;Metabolism;Cellular Processes;Metabolism;Metabolism;Metabolism;Metabolism;Metabolism	Global and overview maps;Global and overview maps;Transport and catabolism;Global and overview maps;Amino acid metabolism;Lipid metabolism;Lipid metabolism;Lipid metabolism	ko01100//Metabolic pathways;ko01110//Biosynthesis of secondary metabolites;ko04146//Peroxisome;ko01212//Fatty acid metabolism;ko00280//Valine, leucine and isoleucine degradation;ko00071//Fatty acid degradation;ko00592//alpha-Linolenic acid metabolism;ko01040//Biosynthesis of unsaturated fatty acids	K07513;K07513;K07513;K07513;K07513;K07513;K07513;K07513	GO:0009536//plastid;GO:0031090//organelle membrane;GO:0042579//microbody;GO:0043232//intracellular non-membrane-bounded organelle	GO:0016408//C-acyltransferase activity	GO:0006511//ubiquitin-dependent protein catabolic process;GO:0006633//fatty acid biosynthetic process;GO:0007031//peroxisome organization;GO:0009062//fatty acid catabolic process;GO:0009404//toxin metabolic process;GO:0009411//response to UV;GO:0009694//jasmonic acid metabolic process;GO:0009787//regulation of abscisic acid-activated signaling pathway;GO:0009813//flavonoid biosynthetic process;GO…	--
Isoform0017864	0.931399506043158	0.673133991568938	--	cyanate hydratase [Striga asiatica]	-	-	-	-	-	-	-	--
Isoform0017885	0.970726926523841	0.608309277028689	RABD2A	ras-related protein RABD2a-like [Olea europaea var. sylvestris] [Olea europaea]	-	-	-	-	-	-	-	--
Unigene0032029	0.933253835730511	0.660406330541166	NAC083	PIN11300.1 hypothetical protein CDL12_16101 [Handroanthus impetiginosus]	-	-	-	-	-	GO:0003677//DNA binding;GO:0020037//heme binding	GO:0006355//regulation of transcription, DNA-templated	NAC
Isoform0017947	0.994884629884178	0.646890428648703	BXL1	beta-D-xylosidase 4 [Salvia splendens]	-	-	-	-	GO:0005576//extracellular region;GO:0005618//cell wall	GO:0004553//hydrolase activity, hydrolyzing O-glycosyl compounds	GO:0003006//developmental process involved in reproduction;GO:0008152//metabolic process;GO:0042221//response to chemical	--
Isoform0017954	0.92558546691512	0.612871541354827	NIFU2	nifU-like protein 2, chloroplastic [Sesamum indicum]	-	-	-	-	GO:0009532//plastid stroma	GO:0016861//intramolecular oxidoreductase activity, interconverting aldoses and ketoses;GO:0046914//transition metal ion binding;GO:0051536//iron-sulfur cluster binding	GO:0006006//glucose metabolic process;GO:0006090//pyruvate metabolic process;GO:0009058//biosynthetic process;GO:0009657//plastid organization;GO:0019538//protein metabolic process	--
Isoform0017960	0.969070190325024	0.644250042202982	AKR4C9	alcohol dehydrogenase (NADP+) [Salvia splendens]	Metabolism;Metabolism;Metabolism;Metabolism;Metabolism	Global and overview maps;Global and overview maps;Carbohydrate metabolism;Lipid metabolism;Carbohydrate metabolism	ko01100//Metabolic pathways;ko01110//Biosynthesis of secondary metabolites;ko00010//Glycolysis / Gluconeogenesis;ko00561//Glycerolipid metabolism;ko00040//Pentose and glucuronate interconversions	K00002;K00002;K00002;K00002;K00002	-	GO:0003824//catalytic activity	GO:0044710//single-organism metabolic process	--
Isoform0018002	0.975168355155239	0.619361023167736	EXPA2	Expansin-A4 [Hibiscus syriacus]	-	-	-	-	-	-	GO:0071554//cell wall organization or biogenesis	--
Isoform0018013	0.934344410495371	0.622037056992394	--	cytochrome P450 CYP71D413 [Salvia miltiorrhiza]	-	-	-	-	-	-	-	--
Isoform0018116	0.96601127868575	0.606187593383473	BHLH130	transcription factor bHLH130 [Sesamum indicum]	-	-	-	-	-	-	-	bHLH
Isoform0018171	0.946297247058049	0.645430330862882	VPS20.1	SNF7 family protein [Striga asiatica]	Cellular Processes	Transport and catabolism	ko04144//Endocytosis	K12195	GO:0031090//organelle membrane;GO:0036452//ESCRT complex	GO:0005488//binding	GO:0008104//protein localization;GO:0009408//response to heat;GO:0051668//localization within membrane;GO:1902582//single-organism intracellular transport	--
Isoform0018196	0.984114998705048	0.630485569845278	dnaJ	PREDICTED: chaperone protein dnaJ 20, chloroplastic [Erythranthe guttata]	-	-	-	-	-	GO:0005488//binding	-	--
Isoform0018232	0.988965878645374	0.636808795900324	--	RING/U-box superfamily protein [Striga asiatica]	-	-	-	-	-	GO:0046914//transition metal ion binding	GO:0007059//chromosome segregation;GO:0009648//photoperiodism;GO:0022402//cell cycle process;GO:0033043//regulation of organelle organization	--
Isoform0018355	0.99462114222115	0.642095301736386	BXL1	Non-reducing end alpha-L-arabinofuranosidase [Handroanthus impetiginosus]	-	-	-	-	GO:0005576//extracellular region;GO:0005618//cell wall;GO:0031012//extracellular matrix	GO:0015926//glucosidase activity	GO:0003006//developmental process involved in reproduction;GO:0042221//response to chemical;GO:0044238//primary metabolic process	--
Isoform0018360	0.987960391494056	0.680268601780655	SGR	PREDICTED: protein STAY-GREEN, chloroplastic-like [Nicotiana tomentosiformis]	Metabolism;Metabolism	Global and overview maps;Metabolism of cofactors and vitamins	ko01110//Biosynthesis of secondary metabolites;ko00860//Porphyrin and chlorophyll metabolism	K22013;K22013	GO:0009536//plastid	-	GO:0090056//regulation of chlorophyll metabolic process	--
Isoform0018370	0.994586344343612	0.620226849040925	IPI1	NUDIX domain-containing protein [Cephalotus follicularis]	Metabolism;Metabolism;Metabolism	Global and overview maps;Global and overview maps;Metabolism of terpenoids and polyketides	ko01100//Metabolic pathways;ko01110//Biosynthesis of secondary metabolites;ko00900//Terpenoid backbone biosynthesis	K01823;K01823;K01823	GO:0009536//plastid	GO:0016863//intramolecular oxidoreductase activity, transposing C=C bonds;GO:0043169//cation binding	GO:0006090//pyruvate metabolic process;GO:0006720//isoprenoid metabolic process;GO:0006779//porphyrin-containing compound biosynthetic process;GO:0008654//phospholipid biosynthetic process;GO:0010038//response to metal ion;GO:0045333//cellular respiration;GO:0090567//reproductive shoot system development	--
Isoform0018401	0.968424434725363	0.669769152781956	HIPP05	heavy metal-associated isoprenylated plant protein 3-like, partial [Olea europaea var. sylvestris] [Olea europaea]	-	-	-	-	-	-	-	--
Isoform0018412	0.984721720205984	0.610915665334831	ATJ8	chaperone protein dnaJ 8, chloroplastic-like isoform X1 [Sesamum indicum]	-	-	-	-	GO:0009532//plastid stroma	-	GO:0009314//response to radiation	--
Isoform0016404	0.998190548157185	0.658212640454556	NAP2	LOW QUALITY PROTEIN: NAC transcription factor 29 [Sesamum indicum]	-	-	-	-	GO:0043231//intracellular membrane-bounded organelle	GO:0001071//nucleic acid binding transcription factor activity	GO:0006952//defense response;GO:0010260//organ senescence;GO:0010468//regulation of gene expression;GO:0016049//cell growth;GO:0034645//cellular macromolecule biosynthetic process;GO:0046942//carboxylic acid transport;GO:0051707//response to other organism;GO:0090567//reproductive shoot system development	NAC
Isoform0018486	0.970419169836994	0.611690184720438	--	UDP-galactose transporter 2-like [Hibiscus syriacus]	-	-	-	-	-	-	-	--
Isoform0018536	0.981338121648426	0.619910293898399	--	T-complex protein 11 [Striga asiatica]	-	-	-	-	GO:0005911//cell-cell junction	-	-	--
Isoform0018654	0.976124257647626	0.675825716287657	--	Altered inheritance of mitochondria protein [Actinidia chinensis var. chinensis] [Actinidia chinensis]	-	-	-	-	-	-	-	--
Isoform0018676	0.979602984943185	0.635449770043543	--	BAH domain protein [Handroanthus impetiginosus]	-	-	-	-	-	-	-	--
Isoform0018678	0.986661610931341	0.664386479174454	ML2	protein MEI2-like 2 [Sesamum indicum]	-	-	-	-	-	GO:0003676//nucleic acid binding	GO:0007126//meiotic nuclear division;GO:0050789//regulation of biological process	--
Isoform0018737	0.98047308087804	0.615963946036417	--	Metallophos domain-containing protein [Cephalotus follicularis]	-	-	-	-	-	GO:0003824//catalytic activity	-	--
Isoform0018752	0.987343816536166	0.645235713872175	ML2	protein MEI2-like 2 [Sesamum indicum]	-	-	-	-	-	GO:0003676//nucleic acid binding	GO:0007126//meiotic nuclear division;GO:0050789//regulation of biological process	--
Isoform0018757	0.904874028411791	0.69082249412254	--	-	-	-	-	-	-	-	-	--
Isoform0018793	0.967627346868012	0.69732259400039	At5g47430	E3 ubiquitin ligase PARAQUAT TOLERANCE 3 [Sesamum indicum]	-	-	-	-	GO:0043231//intracellular membrane-bounded organelle	GO:0046914//transition metal ion binding	GO:0007059//chromosome segregation;GO:0044238//primary metabolic process;GO:0044260//cellular macromolecule metabolic process	--
Isoform0018837	0.959699889756425	0.629216281010207	CHR28	helicase-like transcription factor CHR28 isoform X2 [Sesamum indicum]	-	-	-	-	GO:0043231//intracellular membrane-bounded organelle	GO:0003676//nucleic acid binding;GO:0017111//nucleoside-triphosphatase activity;GO:0032550//purine ribonucleoside binding;GO:0046914//transition metal ion binding	GO:0048229//gametophyte development	--
Isoform0018843	0.987831831218773	0.629940068013405	--	Metallophos domain-containing protein [Cephalotus follicularis]	-	-	-	-	-	GO:0003824//catalytic activity	-	--
Isoform0018861	0.975482812013011	0.612145519089278	IRE4	Microtubule-associated serine/threonine kinase [Handroanthus impetiginosus]	-	-	-	-	-	GO:0004672//protein kinase activity;GO:0005488//binding	-	--
Isoform0018941	0.94610989052494	0.654130568094881	GTE4	transcription factor GTE4-like isoform X2 [Sesamum indicum]	-	-	-	-	-	-	GO:0007346//regulation of mitotic cell cycle;GO:0009292//genetic transfer;GO:0016070//RNA metabolic process;GO:0044767//single-organism developmental process	--
Isoform0018982	0.983098774655045	0.662476704946304	--	zinc finger CCCH domain-containing protein 17 [Catalpa bungei]	-	-	-	-	GO:0005911//cell-cell junction	-	-	--
Isoform0019011	0.946506660815823	0.67241250368104	--	F-box/LRR-repeat protein 14 isoform X1 [Sesamum indicum]	-	-	-	-	-	-	-	--
Isoform0019030	0.982550442750848	0.613896717841047	--	calcineurin-like metallo-phosphoesterase super family protein [Striga asiatica]	-	-	-	-	-	GO:0003824//catalytic activity	-	--
Isoform0019042	0.917787350058151	0.686522138953338	--	-	-	-	-	-	-	-	-	--
Isoform0019072	0.963683325641904	0.685738785926176	SAC2	phosphoinositide phosphatase SAC4-like isoform X2 [Sesamum indicum]	Metabolism;Metabolism	Global and overview maps;Carbohydrate metabolism	ko01100//Metabolic pathways;ko00562//Inositol phosphate metabolism	K22913;K22913	-	GO:0016788//hydrolase activity, acting on ester bonds	GO:0006661//phosphatidylinositol biosynthetic process	--
Isoform0019099	0.991184769527503	0.670961561992304	TPS11	Trehalose-6-phosphate synthase component TPS1 [Handroanthus impetiginosus]	Metabolism;Metabolism;Metabolism	Global and overview maps;Global and overview maps;Carbohydrate metabolism	ko01100//Metabolic pathways;ko01110//Biosynthesis of secondary metabolites;ko00500//Starch and sucrose metabolism	K16055;K16055;K16055	GO:0043231//intracellular membrane-bounded organelle;GO:0044444//cytoplasmic part	GO:0019203//carbohydrate phosphatase activity;GO:0035251//UDP-glucosyltransferase activity	GO:0005982//starch metabolic process;GO:0005991//trehalose metabolic process;GO:0006796//phosphate-containing compound metabolic process;GO:0009893//positive regulation of metabolic process	--
Isoform0019107	0.974924232711509	0.600722951536719	DDB_G0289029	Spindle pole body protein [Handroanthus impetiginosus]	Cellular Processes	Transport and catabolism	ko04144//Endocytosis	K19476	-	-	-	--
Isoform0019155	0.99204959110836	0.680016010324885	ATG18F	autophagy-related protein 18f [Sesamum indicum]	-	-	-	-	GO:0031090//organelle membrane;GO:0043231//intracellular membrane-bounded organelle	-	GO:0031668//cellular response to extracellular stimulus;GO:0033554//cellular response to stress;GO:0044237//cellular metabolic process;GO:0051234//establishment of localization	--
Isoform0019223	0.983078679492269	0.694505822374374	ML2	protein MEI2-like 2 [Sesamum indicum]	-	-	-	-	-	GO:0003676//nucleic acid binding	GO:0007126//meiotic nuclear division;GO:0050789//regulation of biological process	--
Isoform0019235	0.987385638090736	0.662444047587603	ML2	protein MEI2-like 2 [Sesamum indicum]	-	-	-	-	-	GO:0003676//nucleic acid binding	GO:0040007//growth;GO:0040020//regulation of meiotic nuclear division	--
Isoform0019262	0.993435393390407	0.639567231586863	ATG18F	autophagy-related protein 18f [Sesamum indicum]	-	-	-	-	GO:0016020//membrane;GO:0043227//membrane-bounded organelle;GO:0044424//intracellular part	-	GO:0044763//single-organism cellular process	--
Isoform0019266	0.974577957649438	0.655949152386445	SGR2	phospholipase SGR2 isoform X2 [Sesamum indicum]	-	-	-	-	-	-	GO:0009605//response to external stimulus;GO:0009629//response to gravity	--
Isoform0019366	0.974190446515193	0.6755595352148	RHB1A	probable E3 ubiquitin-protein ligase RHB1A [Sesamum indicum]	-	-	-	-	-	-	-	--
Isoform0019380	0.963052885164219	0.642235683310552	AKR4C9	PREDICTED: aldo-keto reductase family 4 member C9 [Erythranthe guttata]	Metabolism;Metabolism;Metabolism;Metabolism;Metabolism	Global and overview maps;Global and overview maps;Carbohydrate metabolism;Lipid metabolism;Carbohydrate metabolism	ko01100//Metabolic pathways;ko01110//Biosynthesis of secondary metabolites;ko00010//Glycolysis / Gluconeogenesis;ko00561//Glycerolipid metabolism;ko00040//Pentose and glucuronate interconversions	K00002;K00002;K00002;K00002;K00002	-	GO:0003824//catalytic activity	GO:0044710//single-organism metabolic process	--
Isoform0019405	0.992434440139243	0.635898914154206	At1g76070	syringolide-induced protein 14-1-1 [Striga asiatica]	-	-	-	-	-	-	GO:0044763//single-organism cellular process;GO:0050896//response to stimulus	--
Isoform0019409	0.925315288086149	0.676100526471339	RABF2B	ras-related protein RABF2b [Sesamum indicum]	-	-	-	-	-	-	-	--
Isoform0019529	0.997904213078714	0.656573688068146	NAP1	NAC domain protein NAC2 [Salvia miltiorrhiza]	-	-	-	-	GO:0043231//intracellular membrane-bounded organelle	GO:0001071//nucleic acid binding transcription factor activity	GO:0006952//defense response;GO:0010260//organ senescence;GO:0010468//regulation of gene expression;GO:0016049//cell growth;GO:0034645//cellular macromolecule biosynthetic process;GO:0051707//response to other organism;GO:0090567//reproductive shoot system development	NAC
Isoform0019553	0.985337249174539	0.625402697201248	PEX11A	peroxisomal membrane protein 11A [Sesamum indicum]	-	-	-	-	GO:0031231//intrinsic component of peroxisomal membrane	GO:0005515//protein binding	GO:0007031//peroxisome organization;GO:0032535//regulation of cellular component size	--
Isoform0019554	0.981489120464771	0.628283547857139	ATHB-12	Transcription factor HEX [Handroanthus impetiginosus]	-	-	-	-	GO:0043231//intracellular membrane-bounded organelle	GO:0001071//nucleic acid binding transcription factor activity;GO:0003677//DNA binding	GO:0001101//response to acid chemical;GO:0006355//regulation of transcription, DNA-templated;GO:0006970//response to osmotic stress;GO:0009755//hormone-mediated signaling pathway;GO:0048496//maintenance of organ identity;GO:0051707//response to other organism	--
Isoform0019558	0.92953219266207	0.691476899681271	--	cyanate hydratase [Striga asiatica]	-	-	-	-	-	-	-	--
Isoform0019562	0.962779713097664	0.60210076399369	BGAL1	PREDICTED: LOW QUALITY PROTEIN: beta-galactosidase-like [Erythranthe guttata]	-	-	-	-	GO:0005576//extracellular region;GO:0005618//cell wall;GO:0005911//cell-cell junction;GO:0044444//cytoplasmic part	GO:0005488//binding;GO:0015925//galactosidase activity	GO:0008104//protein localization;GO:0042743//hydrogen peroxide metabolic process;GO:0044238//primary metabolic process;GO:0048588//developmental cell growth	--
Isoform0019572	0.983254362839751	0.601413988229551	UBI11	Polyubiquitin [Glycine soja]	-	-	-	-	GO:0043231//intracellular membrane-bounded organelle	-	GO:0006605//protein targeting;GO:0009411//response to UV;GO:0016567//protein ubiquitination;GO:0019941//modification-dependent protein catabolic process	--
Isoform0019575	0.982594721675188	0.673082898119072	RAP2-2	ethylene-responsive transcription factor RAP2-12-like isoform X2 [Sesamum indicum]	-	-	-	-	-	-	GO:0010467//gene expression;GO:0034645//cellular macromolecule biosynthetic process	ERF
Isoform0019603	0.949989691011707	0.665060131516918	--	RNA-binding protein Bicaudal-C [Handroanthus impetiginosus]	-	-	-	-	-	GO:0016740//transferase activity	-	--
Isoform0019637	0.904633771094906	0.624997186532798	At2g38710	AMMECR1 family [Striga asiatica]	-	-	-	-	GO:0044444//cytoplasmic part	-	-	--
Isoform0019660	0.971879062207757	0.666653248348222	--	UDP-galactose transporter 2-like [Hibiscus syriacus]	-	-	-	-	-	-	-	--
Isoform0007642	0.98327596919976	0.656104579833386	NAC078	NAC domain containing protein 2 [Salvia miltiorrhiza]	-	-	-	-	GO:0043231//intracellular membrane-bounded organelle;GO:0043232//intracellular non-membrane-bounded organelle	GO:0001071//nucleic acid binding transcription factor activity;GO:0044212//transcription regulatory region DNA binding	GO:0003006//developmental process involved in reproduction;GO:0006355//regulation of transcription, DNA-templated;GO:0009642//response to light intensity;GO:0048229//gametophyte development	NAC
Isoform0019689	0.969653606820842	0.63952075966261	CML48	probable calcium-binding protein CML48 [Sesamum indicum]	Organismal Systems	Environmental adaptation	ko04626//Plant-pathogen interaction	K13448	-	GO:0046872//metal ion binding	-	--
Isoform0019694	0.960916691600412	0.648542755832614	--	Protein O-mannosyltransferase [Actinidia chinensis var. chinensis] [Actinidia chinensis]	-	-	-	-	-	-	-	--
Isoform0019747	0.979242560235014	0.61441160122898	NAC019	PREDICTED: NAC domain-containing protein 72-like [Erythranthe guttata]	-	-	-	-	GO:0043231//intracellular membrane-bounded organelle	GO:0001071//nucleic acid binding transcription factor activity;GO:0046983//protein dimerization activity	GO:0006355//regulation of transcription, DNA-templated;GO:0006605//protein targeting;GO:0006952//defense response;GO:0006972//hyperosmotic response;GO:0009408//response to heat;GO:0009620//response to fungus;GO:0009694//jasmonic acid metabolic process;GO:0009755//hormone-mediated signaling pathway;GO:0009863//salicylic acid mediated signaling pathway;GO:0010260//organ senescence;GO:0035556//intra…	--
Isoform0019788	0.993279175257883	0.649572736670358	BXL1	Non-reducing end alpha-L-arabinofuranosidase [Handroanthus impetiginosus]	-	-	-	-	GO:0005576//extracellular region;GO:0005618//cell wall;GO:0031012//extracellular matrix	GO:0015926//glucosidase activity	GO:0003006//developmental process involved in reproduction;GO:0044238//primary metabolic process	--
Isoform0019802	0.986400506449846	0.634768356515159	EXLB1	expansin-like B1 [Sesamum indicum]	-	-	-	-	-	-	-	--
Isoform0019855	0.992351259445214	0.61861929999481	HDR1	protein HEADING DATE REPRESSOR 1-like isoform X1 [Sesamum indicum]	-	-	-	-	GO:0043231//intracellular membrane-bounded organelle	-	-	--
Isoform0019960	0.982132597630162	0.655659221586947	AATP1	ATP/ADP transporter [Mentha spicata]	-	-	-	-	GO:0031224//intrinsic component of membrane;GO:0042170//plastid membrane	GO:0005347//ATP transmembrane transporter activity;GO:0032550//purine ribonucleoside binding	GO:0006862//nucleotide transport;GO:0015711//organic anion transport;GO:0072530//purine-containing compound transmembrane transport	--
Isoform0020053	0.997207460364924	0.669798409299746	--	Transmembrane protein [Trema orientale]	-	-	-	-	-	-	-	--
Isoform0020218	0.988884599822323	0.604863196467311	BGAL1	Beta-galactosidase [Handroanthus impetiginosus]	-	-	-	-	GO:0005576//extracellular region;GO:0005618//cell wall;GO:0005911//cell-cell junction	GO:0005488//binding;GO:0015925//galactosidase activity	GO:0008104//protein localization;GO:0042743//hydrogen peroxide metabolic process;GO:0044238//primary metabolic process;GO:0048588//developmental cell growth	--
Isoform0020300	0.90629264109485	0.690266131726404	--	PREDICTED: VID27-like protein [Nicotiana tabacum]	-	-	-	-	-	-	-	--
Isoform0015047	0.993779005562043	0.65483286024839	JA2	NAC domain-containing protein 72-like [Olea europaea var. sylvestris] [Olea europaea]	-	-	-	-	GO:0043231//intracellular membrane-bounded organelle	GO:0001071//nucleic acid binding transcription factor activity;GO:0046983//protein dimerization activity	GO:0006355//regulation of transcription, DNA-templated;GO:0006605//protein targeting;GO:0006952//defense response;GO:0006972//hyperosmotic response;GO:0009408//response to heat;GO:0009620//response to fungus;GO:0009694//jasmonic acid metabolic process;GO:0009755//hormone-mediated signaling pathway;GO:0009863//salicylic acid mediated signaling pathway;GO:0010260//organ senescence;GO:0035556//intra…	NAC
Isoform0020445	0.932789362751689	0.610635831628338	At1g67360	REF/SRPP-like protein At1g67360 isoform X1 [Sesamum indicum]	-	-	-	-	GO:0043231//intracellular membrane-bounded organelle	-	-	--
Isoform0020452	0.993863483528569	0.641234433985423	UBC4	PREDICTED: ubiquitin-conjugating enzyme E2-23 kDa-like [Solanum tuberosum]	Genetic Information Processing	Folding, sorting and degradation	ko04120//Ubiquitin mediated proteolysis	K10576	-	-	-	--
Isoform0020460	0.975964997414095	0.653421710205735	PAP4	purple acid phosphatase 4 [Sesamum indicum]	Metabolism;Metabolism	Global and overview maps;Metabolism of cofactors and vitamins	ko01100//Metabolic pathways;ko00740//Riboflavin metabolism	K14379;K14379	GO:0043231//intracellular membrane-bounded organelle;GO:0044421//extracellular region part	GO:0016791//phosphatase activity;GO:0046914//transition metal ion binding	GO:0006796//phosphate-containing compound metabolic process;GO:0044238//primary metabolic process;GO:0044249//cellular biosynthetic process;GO:0044710//single-organism metabolic process;GO:0044763//single-organism cellular process;GO:1901576//organic substance biosynthetic process	--
Isoform0020484	0.995801569633683	0.638775280282028	RABD2C	GTPase Rab1/YPT1, small G protein superfamily [Handroanthus impetiginosus]	-	-	-	-	-	-	-	--
Isoform0020485	0.993686946057045	0.655614397041049	--	PREDICTED: tetratricopeptide repeat [Prunus dulcis]	-	-	-	-	GO:0044434//chloroplast part	-	GO:0006787//porphyrin-containing compound catabolic process	--
Isoform0020519	0.924299163512961	0.623160382834773	RABB1C	RAB GTPase homolog B1C, partial [Prunus dulcis]	-	-	-	-	-	-	-	--
Isoform0020585	0.952773656250066	0.662542853741414	--	Protein O-mannosyltransferase [Actinidia chinensis var. chinensis] [Actinidia chinensis]	-	-	-	-	-	-	-	--
Isoform0015250	0.992665084393806	0.648554892506165	JA2L	NAC domain-containing protein 72-like [Olea europaea var. sylvestris] [Olea europaea]	-	-	-	-	GO:0043231//intracellular membrane-bounded organelle	GO:0001071//nucleic acid binding transcription factor activity;GO:0046983//protein dimerization activity	GO:0006355//regulation of transcription, DNA-templated;GO:0006605//protein targeting;GO:0006952//defense response;GO:0006972//hyperosmotic response;GO:0009408//response to heat;GO:0009620//response to fungus;GO:0009694//jasmonic acid metabolic process;GO:0009755//hormone-mediated signaling pathway;GO:0009863//salicylic acid mediated signaling pathway;GO:0010260//organ senescence;GO:0035556//intra…	NAC
Isoform0020684	0.920217116932529	0.617192400714156	--	lactoylglutathione lyase, partial [Dorcoceras hygrometricum]	-	-	-	-	-	GO:0003824//catalytic activity	-	--
Isoform0020719	0.92150477102385	0.68233016803056	RABF2B	ras-related protein RABF2b [Sesamum indicum]	-	-	-	-	-	-	-	--
Isoform0020746	0.991052309374177	0.672082189436649	SGR	Protein STAY-GREEN, chloroplastic [Morella rubra]	Metabolism;Metabolism	Global and overview maps;Metabolism of cofactors and vitamins	ko01110//Biosynthesis of secondary metabolites;ko00860//Porphyrin and chlorophyll metabolism	K22013;K22013	GO:0009536//plastid	-	GO:0090056//regulation of chlorophyll metabolic process	--
Isoform0020752	0.961981190643135	0.655406327243697	CHR5	Chromodomain-helicase DNA-binding protein [Handroanthus impetiginosus]	-	-	-	-	GO:0043231//intracellular membrane-bounded organelle	GO:0017111//nucleoside-triphosphatase activity;GO:0032550//purine ribonucleoside binding;GO:0034062//RNA polymerase activity	GO:0009059//macromolecule biosynthetic process	--
Isoform0020766	0.987071695946606	0.613668874844471	PCAP1	plasma membrane-associated cation-binding protein 1 [Sesamum indicum]	-	-	-	-	GO:0005874//microtubule;GO:0005911//cell-cell junction;GO:0009536//plastid;GO:0031225//anchored component of membrane	GO:0015631//tubulin binding;GO:0046914//transition metal ion binding;GO:1902936//phosphatidylinositol bisphosphate binding	GO:0002237//response to molecule of bacterial origin;GO:0006498//N-terminal protein lipidation;GO:0009267//cellular response to starvation;GO:0009651//response to salt stress;GO:0009725//response to hormone;GO:0010039//response to iron ion;GO:0010555//response to mannitol;GO:0030308//negative regulation of cell growth;GO:0030865//cortical cytoskeleton organization;GO:0031111//negative regulation …	--
Isoform0020769	0.944623550443767	0.618688883291719	A1	NAD(P)-binding Rossmann-fold superfamily protein [Striga asiatica]	-	-	-	-	-	GO:0016491//oxidoreductase activity	GO:0008152//metabolic process	--
Isoform0020836	0.974260198369606	0.672460261263245	--	adenylyltransferase and sulfurtransferase UBA4 [Striga asiatica]	-	-	-	-	-	-	-	--
Isoform0020929	0.993131416281515	0.612812552672278	IPI1	NUDIX domain-containing protein [Cephalotus follicularis]	Metabolism;Metabolism;Metabolism	Global and overview maps;Global and overview maps;Metabolism of terpenoids and polyketides	ko01100//Metabolic pathways;ko01110//Biosynthesis of secondary metabolites;ko00900//Terpenoid backbone biosynthesis	K01823;K01823;K01823	GO:0009536//plastid	GO:0016863//intramolecular oxidoreductase activity, transposing C=C bonds;GO:0043169//cation binding	GO:0006090//pyruvate metabolic process;GO:0006720//isoprenoid metabolic process;GO:0006779//porphyrin-containing compound biosynthetic process;GO:0008654//phospholipid biosynthetic process;GO:0010038//response to metal ion;GO:0045333//cellular respiration;GO:0090567//reproductive shoot system development	--
Isoform0020931	0.989640559056921	0.619842113094309	NRT3.1	high-affinity nitrate transporter 3.1 [Sesamum indicum]	-	-	-	-	GO:0031224//intrinsic component of membrane;GO:0044424//intracellular part	GO:0015103//inorganic anion transmembrane transporter activity	GO:0001101//response to acid chemical;GO:0006605//protein targeting;GO:0006865//amino acid transport;GO:0009814//defense response, incompatible interaction;GO:0015672//monovalent inorganic cation transport;GO:0015698//inorganic anion transport;GO:0015748//organophosphate ester transport;GO:0016482//cytoplasmic transport;GO:0033554//cellular response to stress;GO:0042126//nitrate metabolic process…	--
Isoform0020945	0.989773508711994	0.675601585455521	--	Axin-1 like [Actinidia chinensis var. chinensis] [Actinidia chinensis]	-	-	-	-	-	-	-	--
Isoform0020977	0.940366542246981	0.694262804531998	CYP72A225	cytochrome P450 CYP72A219-like [Sesamum indicum]	-	-	-	-	GO:0031224//intrinsic component of membrane	GO:0016634//oxidoreductase activity, acting on the CH-CH group of donors, oxygen as acceptor;GO:0046906//tetrapyrrole binding;GO:0046914//transition metal ion binding	GO:0044710//single-organism metabolic process	--
Isoform0021002	0.9728419391728	0.642335645278281	BHLH130	transcription factor bHLH130 [Sesamum indicum]	-	-	-	-	-	-	-	bHLH
Isoform0021060	0.971327341961804	0.602204137297438	CYSEP	Cysteine proteinase Cathepsin L [Handroanthus impetiginosus]	-	-	-	-	-	GO:0016628//oxidoreductase activity, acting on the CH-CH group of donors, NAD or NADP as acceptor;GO:0070011//peptidase activity, acting on L-amino acid peptides	GO:0044710//single-organism metabolic process	--
Isoform0021110	0.988283335623439	0.671204166850023	--	Protein O-mannosyltransferase [Actinidia chinensis var. chinensis] [Actinidia chinensis]	-	-	-	-	-	-	-	--
Isoform0021114	0.994290732851306	0.619952908465177	IPI1	NUDIX domain-containing protein [Cephalotus follicularis]	Metabolism;Metabolism;Metabolism	Global and overview maps;Global and overview maps;Metabolism of terpenoids and polyketides	ko01100//Metabolic pathways;ko01110//Biosynthesis of secondary metabolites;ko00900//Terpenoid backbone biosynthesis	K01823;K01823;K01823	GO:0009536//plastid	GO:0016863//intramolecular oxidoreductase activity, transposing C=C bonds;GO:0043169//cation binding	GO:0006090//pyruvate metabolic process;GO:0006720//isoprenoid metabolic process;GO:0006779//porphyrin-containing compound biosynthetic process;GO:0008654//phospholipid biosynthetic process;GO:0010038//response to metal ion;GO:0045333//cellular respiration;GO:0090567//reproductive shoot system development	--
Isoform0021130	0.912448247189802	0.619101259339915	HMGB2	HMG1/2-like protein [Coffea arabica]	-	-	-	-	-	-	-	--
Isoform0021159	0.988479137411697	0.624387917083431	--	Classical arabinogalactan protein [Actinidia chinensis var. chinensis] [Actinidia chinensis]	-	-	-	-	GO:0043231//intracellular membrane-bounded organelle	-	-	--
Isoform0021215	0.981362054381698	0.682557963252307	TLP	protein P21-like [Sesamum indicum]	-	-	-	-	-	GO:0005488//binding	GO:0006970//response to osmotic stress;GO:0042742//defense response to bacterium;GO:0050832//defense response to fungus	--
Isoform0021273	0.930303078037661	0.634941637410156	RUB1	ubiquitin-NEDD8-like protein RUB2 [Sesamum indicum]	-	-	-	-	GO:0043231//intracellular membrane-bounded organelle;GO:0044444//cytoplasmic part	GO:0046914//transition metal ion binding	GO:0019941//modification-dependent protein catabolic process;GO:0036211//protein modification process	--
Isoform0021274	0.941013592652108	0.612151868015886	--	early tobacco anther [Striga asiatica]	-	-	-	-	-	GO:0016740//transferase activity	GO:0008152//metabolic process	--
Isoform0021291	0.992300364569649	0.610073119902367	IPI2	NUDIX domain-containing protein [Cephalotus follicularis]	Metabolism;Metabolism;Metabolism	Global and overview maps;Global and overview maps;Metabolism of terpenoids and polyketides	ko01100//Metabolic pathways;ko01110//Biosynthesis of secondary metabolites;ko00900//Terpenoid backbone biosynthesis	K01823;K01823;K01823	GO:0009536//plastid	GO:0016863//intramolecular oxidoreductase activity, transposing C=C bonds;GO:0043169//cation binding	GO:0006090//pyruvate metabolic process;GO:0006720//isoprenoid metabolic process;GO:0006779//porphyrin-containing compound biosynthetic process;GO:0008654//phospholipid biosynthetic process;GO:0010038//response to metal ion;GO:0045333//cellular respiration;GO:0090567//reproductive shoot system development	--
Isoform0021397	0.972199338477714	0.651199345942964	At1g29970	60S ribosomal protein L18a-like protein [Olea europaea var. sylvestris] [Olea europaea]	-	-	-	-	GO:0005737//cytoplasm	GO:0005488//binding	GO:0006605//protein targeting	--
Isoform0021453	0.976286422589012	0.604094078094417	--	DUF599 domain-containing protein [Gossypium australe]	-	-	-	-	GO:0043231//intracellular membrane-bounded organelle	-	GO:0000041//transition metal ion transport;GO:0001101//response to acid chemical;GO:0009267//cellular response to starvation;GO:0015698//inorganic anion transport	--
Isoform0021473	0.990108568970655	0.617056987351639	PCAP1	plasma membrane-associated cation-binding protein 1 [Sesamum indicum]	-	-	-	-	GO:0005874//microtubule;GO:0005911//cell-cell junction;GO:0009536//plastid;GO:0031225//anchored component of membrane	GO:0015631//tubulin binding;GO:0046914//transition metal ion binding;GO:1902936//phosphatidylinositol bisphosphate binding	GO:0002237//response to molecule of bacterial origin;GO:0006498//N-terminal protein lipidation;GO:0009267//cellular response to starvation;GO:0009651//response to salt stress;GO:0009725//response to hormone;GO:0010039//response to iron ion;GO:0010555//response to mannitol;GO:0030308//negative regulation of cell growth;GO:0030865//cortical cytoskeleton organization;GO:0031111//negative regulation …	--
Isoform0021526	0.903178994311802	0.687747121890459	UBC28	ubiquitin-conjugating enzyme E2-17 kDa [Medicago truncatula]	Genetic Information Processing;Genetic Information Processing	Folding, sorting and degradation;Folding, sorting and degradation	ko04141//Protein processing in endoplasmic reticulum;ko04120//Ubiquitin mediated proteolysis	K06689;K06689	GO:0016020//membrane;GO:0043231//intracellular membrane-bounded organelle	GO:0016879//ligase activity, forming carbon-nitrogen bonds;GO:0019787//ubiquitin-like protein transferase activity;GO:0032550//purine ribonucleoside binding;GO:0044389//ubiquitin-like protein ligase binding	GO:0001558//regulation of cell growth;GO:0003006//developmental process involved in reproduction;GO:0006281//DNA repair;GO:0006511//ubiquitin-dependent protein catabolic process;GO:0006625//protein targeting to peroxisome;GO:0009062//fatty acid catabolic process;GO:0016192//vesicle-mediated transport;GO:0018205//peptidyl-lysine modification;GO:0032446//protein modification by small protein conjug…	--
Isoform0021687	0.996211023041677	0.640942742164501	BXL1	Non-reducing end alpha-L-arabinofuranosidase [Handroanthus impetiginosus]	-	-	-	-	GO:0005576//extracellular region;GO:0005618//cell wall	GO:0004553//hydrolase activity, hydrolyzing O-glycosyl compounds	GO:0003006//developmental process involved in reproduction;GO:0008152//metabolic process;GO:0042221//response to chemical	--
Isoform0021772	0.99505546516993	0.657284837078196	BXL1	beta-D-xylosidase 4 [Salvia splendens]	-	-	-	-	GO:0005576//extracellular region;GO:0005618//cell wall	GO:0004553//hydrolase activity, hydrolyzing O-glycosyl compounds	GO:0003006//developmental process involved in reproduction;GO:0008152//metabolic process	--
Isoform0021789	0.977069728695111	0.67071333119076	CYS6	cysteine proteinase inhibitor isoform X2 [Sesamum indicum]	-	-	-	-	GO:0043231//intracellular membrane-bounded organelle;GO:0044444//cytoplasmic part	GO:0004866//endopeptidase inhibitor activity;GO:0016787//hydrolase activity;GO:0046914//transition metal ion binding	GO:0006970//response to osmotic stress;GO:0010466//negative regulation of peptidase activity	--
Isoform0021883	0.959721539472386	0.633622287412145	ATG8CL	autophagy-related protein 8C [Dorcoceras hygrometricum]	Cellular Processes	Transport and catabolism	ko04136//Autophagy - other eukaryotes	K08341	GO:0005774//vacuolar membrane;GO:0009536//plastid;GO:0015630//microtubule cytoskeleton;GO:0030659//cytoplasmic vesicle membrane	GO:0008641//small protein activating enzyme activity;GO:0015631//tubulin binding;GO:0016740//transferase activity;GO:0019783//ubiquitin-like protein-specific protease activity	GO:0006281//DNA repair;GO:0008104//protein localization;GO:0009408//response to heat;GO:0009620//response to fungus;GO:0019538//protein metabolic process;GO:0044248//cellular catabolic process;GO:0046474//glycerophospholipid biosynthetic process;GO:0051234//establishment of localization	--
Isoform0021901	0.958133608268581	0.629438814035786	EPB2	senescence-specific cysteine protease SAG39-like [Sesamum indicum]	-	-	-	-	-	GO:0008233//peptidase activity	-	--
Unigene00111787	0.986480816048939	0.647453582560756	NAC078	NAC domain containing protein 2 [Salvia miltiorrhiza]	-	-	-	-	GO:0043232//intracellular non-membrane-bounded organelle	-	GO:0003006//developmental process involved in reproduction;GO:0006355//regulation of transcription, DNA-templated;GO:0048229//gametophyte development	NAC
Isoform0022001	0.955459469672434	0.659068324627976	--	adenylyltransferase and sulfurtransferase UBA4 [Striga asiatica]	-	-	-	-	-	-	-	--
Isoform0022061	0.986463419254889	0.652806804762041	COPT5.1	copper transporter 5 [Sesamum indicum]	-	-	-	-	GO:0005768//endosome;GO:0005911//cell-cell junction;GO:0031090//organelle membrane;GO:0031224//intrinsic component of membrane	GO:0005375//copper ion transmembrane transporter activity	GO:0001101//response to acid chemical;GO:0006825//copper ion transport	--
Isoform0022122	0.944183461618525	0.660813901606102	--	UDP-N-acetylmuramate--L-alanine ligase [Actinidia chinensis var. chinensis] [Actinidia chinensis]	-	-	-	-	GO:0043231//intracellular membrane-bounded organelle	GO:0015927//trehalase activity	GO:0005984//disaccharide metabolic process	--
Isoform0022181	0.988800984538123	0.604597981275612	ATJ8	chaperone protein dnaJ 8, chloroplastic-like isoform X1 [Sesamum indicum]	-	-	-	-	GO:0009532//plastid stroma	-	GO:0009314//response to radiation	--
Isoform0022184	0.973580914561027	0.694803443666142	--	Myristoylated protein like [Actinidia chinensis var. chinensis] [Actinidia chinensis]	-	-	-	-	-	-	-	--
Isoform0022193	0.959585910866682	0.67543352367649	BAM1	beta-amylase 1, chloroplastic [Sesamum indicum]	Metabolism;Metabolism;Metabolism	Global and overview maps;Global and overview maps;Carbohydrate metabolism	ko01100//Metabolic pathways;ko01110//Biosynthesis of secondary metabolites;ko00500//Starch and sucrose metabolism	K01177;K01177;K01177	GO:0009536//plastid;GO:0016020//membrane	GO:0004672//protein kinase activity;GO:0005102//receptor binding;GO:0016160//amylase activity;GO:0032550//purine ribonucleoside binding	GO:0000226//microtubule cytoskeleton organization;GO:0003006//developmental process involved in reproduction;GO:0005982//starch metabolic process;GO:0006464//cellular protein modification process;GO:0006950//response to stress;GO:0007167//enzyme linked receptor protein signaling pathway;GO:0009826//unidimensional cell growth;GO:0009933//meristem structural organization;GO:0043479//pigment accumul…	--
Isoform0022271	0.928204913082168	0.608051050707475	--	PREDICTED: uncharacterized serine-rich protein C215.13-like [Erythranthe guttata]	-	-	-	-	GO:0016604//nuclear body	-	GO:0006950//response to stress;GO:0010038//response to metal ion	--
Isoform0022277	0.965831566586722	0.631589414418846	SPBC119.09c	ORMDL protein [Actinidia chinensis var. chinensis] [Actinidia chinensis]	-	-	-	-	GO:0031090//organelle membrane;GO:0031224//intrinsic component of membrane;GO:0043231//intracellular membrane-bounded organelle	-	GO:0009408//response to heat;GO:0044267//cellular protein metabolic process;GO:0046474//glycerophospholipid biosynthetic process	--
Isoform0022419	0.913493713041728	0.68503863381224	ISPH	1-hydroxy-2-methyl- 2-butenyl 4-diphosphate reductase2 [Phlomis umbrosa]	Metabolism;Metabolism;Metabolism	Global and overview maps;Global and overview maps;Metabolism of terpenoids and polyketides	ko01100//Metabolic pathways;ko01110//Biosynthesis of secondary metabolites;ko00900//Terpenoid backbone biosynthesis	K03527;K03527;K03527	GO:0009532//plastid stroma	GO:0016726//oxidoreductase activity, acting on CH or CH2 groups, NAD or NADP as acceptor;GO:0043169//cation binding;GO:0051536//iron-sulfur cluster binding;GO:0052592//oxidoreductase activity, acting on CH or CH2 groups, with an iron-sulfur protein as acceptor	GO:0006090//pyruvate metabolic process;GO:0006720//isoprenoid metabolic process;GO:0008654//phospholipid biosynthetic process;GO:0009636//response to toxic substance	--
Isoform0022479	0.986897077529832	0.624751958484312	MTH_273	UPF0098 protein [Artemisia annua]	-	-	-	-	-	GO:0005543//phospholipid binding	GO:0003006//developmental process involved in reproduction;GO:0006355//regulation of transcription, DNA-templated;GO:0032958//inositol phosphate biosynthetic process	--
Isoform0022500	0.933966351078433	0.638832101123458	At1g29970	60S ribosomal protein L18a-like protein [Sesamum indicum]	-	-	-	-	-	GO:0005488//binding	GO:0006605//protein targeting	--
Isoform0022624	0.983686612806289	0.621656680802019	--	Sperm acrosome-associated protein [Actinidia chinensis var. chinensis] [Actinidia chinensis]	-	-	-	-	-	-	-	--
Isoform0022670	0.966567202422816	0.644498866983962	RPS12	ribosomal protein S12 [Asclepias syriaca]	Genetic Information Processing	Translation	ko03010//Ribosome	K02950	GO:0000314//organellar small ribosomal subunit;GO:0009536//plastid	GO:0003723//RNA binding;GO:0005198//structural molecule activity	GO:0010467//gene expression	--
Isoform0022689	0.995609030531762	0.648526847461715	BXL1	beta-D-xylosidase 4 [Salvia splendens]	-	-	-	-	GO:0005576//extracellular region;GO:0005618//cell wall	GO:0004553//hydrolase activity, hydrolyzing O-glycosyl compounds	GO:0003006//developmental process involved in reproduction;GO:0008152//metabolic process	--
Isoform0022742	0.994731434365318	0.63047962078392	--	Membrane insertase YidC [Gossypium arboreum]	-	-	-	-	GO:0043231//intracellular membrane-bounded organelle	-	GO:0009408//response to heat	--
Isoform0022747	0.982398385217163	0.605315948263092	--	Glucose-signaling factor like [Actinidia chinensis var. chinensis] [Actinidia chinensis]	-	-	-	-	-	-	-	--
Isoform0022749	0.988464824758175	0.63103251135556	--	Hop-interacting protein THI031 [Solanum lycopersicum]	-	-	-	-	GO:0043231//intracellular membrane-bounded organelle	-	-	--
Isoform0022773	0.979463919597908	0.606544711473364	CEP2	Cysteine proteinase Cathepsin L [Handroanthus impetiginosus]	-	-	-	-	GO:0005783//endoplasmic reticulum	GO:0016628//oxidoreductase activity, acting on the CH-CH group of donors, NAD or NADP as acceptor;GO:0070011//peptidase activity, acting on L-amino acid peptides	GO:0044710//single-organism metabolic process	--
Isoform0022816	0.926279628378902	0.623844424197776	--	universal stress protein PHOS34 [Sesamum indicum]	-	-	-	-	GO:0016020//membrane;GO:0043231//intracellular membrane-bounded organelle	GO:0003824//catalytic activity;GO:0051540//metal cluster binding	GO:0010033//response to organic substance	--
Isoform0022871	0.987714384769994	0.604257658388584	PCAP1	plasma membrane-associated cation-binding protein 1 [Sesamum indicum]	-	-	-	-	GO:0005874//microtubule;GO:0005911//cell-cell junction;GO:0009536//plastid;GO:0031225//anchored component of membrane	GO:0015631//tubulin binding;GO:0046914//transition metal ion binding;GO:1902936//phosphatidylinositol bisphosphate binding	GO:0002237//response to molecule of bacterial origin;GO:0006498//N-terminal protein lipidation;GO:0009267//cellular response to starvation;GO:0009651//response to salt stress;GO:0009725//response to hormone;GO:0010039//response to iron ion;GO:0010555//response to mannitol;GO:0030308//negative regulation of cell growth;GO:0030865//cortical cytoskeleton organization;GO:0031111//negative regulation …	--
Isoform0022914	0.926871436783694	0.685499048141416	ABCI8	UPF0051 protein ABCI8 [Trifolium pratense]	-	-	-	-	GO:0044455//mitochondrial membrane part	-	GO:0006787//porphyrin-containing compound catabolic process;GO:0043623//cellular protein complex assembly	--
Isoform0022959	0.97966676939437	0.669171931870281	RABD2A	ras-related protein RABD2a [Sesamum indicum]	-	-	-	-	GO:0000139//Golgi membrane	GO:0003824//catalytic activity;GO:0032550//purine ribonucleoside binding	GO:0008104//protein localization;GO:0010038//response to metal ion;GO:0016482//cytoplasmic transport;GO:0035556//intracellular signal transduction	--
Isoform0010933	0.981974165511993	0.646876782229424	NAC078	NAC domain-containing protein 78 isoform X2 [Sesamum indicum]	-	-	-	-	GO:0043231//intracellular membrane-bounded organelle;GO:0043232//intracellular non-membrane-bounded organelle	GO:0001071//nucleic acid binding transcription factor activity;GO:0044212//transcription regulatory region DNA binding	GO:0003006//developmental process involved in reproduction;GO:0006355//regulation of transcription, DNA-templated;GO:0009642//response to light intensity;GO:0048229//gametophyte development	NAC
Isoform0023124	0.97655503802517	0.604646224769744	--	Glucose-signaling factor like [Actinidia chinensis var. chinensis] [Actinidia chinensis]	-	-	-	-	-	-	-	--
Isoform0023160	0.96652587957243	0.655597396330504	--	small EDRK-rich factor 2-like [Coffea arabica]	-	-	-	-	-	-	-	--
Isoform0023162	0.968386982925891	0.627244055817824	--	basic helix-loop-helix (bHLH) DNA-bindingsuperfamily protein, partial [Striga asiatica]	-	-	-	-	-	-	-	--
Isoform0023185	0.989786008056061	0.61476366153044	At3g11230	protein yippee-like [Sesamum indicum]	-	-	-	-	GO:0043231//intracellular membrane-bounded organelle	-	-	--
Isoform0023195	0.95018050668839	0.689662823143666	HIPP39	heavy metal-associated isoprenylated plant protein 39 isoform X1 [Sesamum indicum]	-	-	-	-	-	-	-	--
Isoform0023200	0.992832350393721	0.601876527141346	--	early nodulin-20-like [Gossypium australe]	-	-	-	-	-	-	-	--
Isoform0023233	0.992512660207358	0.626401584314293	--	uncharacterized protein LOC110012466 [Sesamum indicum]	-	-	-	-	-	-	-	--
Isoform0023291	0.951003660860515	0.629407711016984	ATG8CL	autophagy-related protein 8C [Dorcoceras hygrometricum]	Cellular Processes	Transport and catabolism	ko04136//Autophagy - other eukaryotes	K08341	GO:0005774//vacuolar membrane;GO:0009536//plastid;GO:0015630//microtubule cytoskeleton;GO:0030659//cytoplasmic vesicle membrane	GO:0008641//small protein activating enzyme activity;GO:0015631//tubulin binding;GO:0016740//transferase activity;GO:0019783//ubiquitin-like protein-specific protease activity	GO:0006281//DNA repair;GO:0008104//protein localization;GO:0009408//response to heat;GO:0009620//response to fungus;GO:0019538//protein metabolic process;GO:0044248//cellular catabolic process;GO:0046474//glycerophospholipid biosynthetic process;GO:0051234//establishment of localization	--
Isoform0023414	0.932266141310447	0.680972239309351	ATG8CL	GABA(A) receptor-associated protein [Salvia splendens]	Cellular Processes	Transport and catabolism	ko04136//Autophagy - other eukaryotes	K08341	GO:0005774//vacuolar membrane;GO:0009536//plastid;GO:0015630//microtubule cytoskeleton;GO:0030659//cytoplasmic vesicle membrane	GO:0008641//small protein activating enzyme activity;GO:0015631//tubulin binding;GO:0016740//transferase activity;GO:0019783//ubiquitin-like protein-specific protease activity	GO:0006281//DNA repair;GO:0008104//protein localization;GO:0009408//response to heat;GO:0009620//response to fungus;GO:0019538//protein metabolic process;GO:0044248//cellular catabolic process;GO:0046474//glycerophospholipid biosynthetic process;GO:0051234//establishment of localization	--
Isoform0023548	0.995755509019757	0.64233398501336	BXL1	beta-D-xylosidase 4 [Salvia splendens]	-	-	-	-	GO:0005576//extracellular region;GO:0005618//cell wall	GO:0004553//hydrolase activity, hydrolyzing O-glycosyl compounds	GO:0003006//developmental process involved in reproduction;GO:0008152//metabolic process	--
Isoform0023573	0.958700566691254	0.698360401480923	--	PREDICTED: protein SSUH2 homolog [Nicotiana tomentosiformis]	-	-	-	-	-	GO:0005515//protein binding	-	--
Isoform0023625	0.96656784366344	0.616970831068502	UGT85A8	7-deoxyloganetin glucosyltransferase-like [Olea europaea var. sylvestris] [Olea europaea]	-	-	-	-	-	GO:0035251//UDP-glucosyltransferase activity	-	--
Isoform0023626	0.953318633304114	0.699209553605136	--	chaperone protein dnaJ-related [Striga asiatica]	-	-	-	-	-	GO:0005515//protein binding	-	--
Isoform0023636	0.949849383749974	0.612284932442473	--	-	-	-	-	-	-	-	-	--
Isoform0023642	0.953852754496061	0.675337825022473	--	3-isopropylmalate dehydratase large subunit [Striga asiatica]	-	-	-	-	-	-	-	--
Isoform0023708	0.995203792600657	0.631426483731213	LAC14	Laccase [Handroanthus impetiginosus]	-	-	-	-	GO:0005576//extracellular region	GO:0016682//oxidoreductase activity, acting on diphenols and related substances as donors, oxygen as acceptor;GO:0043169//cation binding	GO:0009699//phenylpropanoid biosynthetic process;GO:0009808//lignin metabolic process	--
Isoform0023719	0.976332950191707	0.604401567738406	--	Glucose-signaling factor like [Actinidia chinensis var. chinensis] [Actinidia chinensis]	-	-	-	-	-	-	-	--
Isoform0023745	0.917899319484862	0.689281113713537	--	metallothionein-like protein 1 [Sesamum indicum]	-	-	-	-	-	GO:0043167//ion binding	-	--
Isoform0023774	0.968981147705971	0.608270434665043	CYSEP	Cysteine proteinase Cathepsin L [Handroanthus impetiginosus]	-	-	-	-	-	GO:0070011//peptidase activity, acting on L-amino acid peptides	-	--
Isoform0023833	0.994162555358817	0.625140662368455	--	cysteine-rich and transmembrane domain-containing protein WIH1-like [Olea europaea var. sylvestris] [Olea europaea]	-	-	-	-	-	-	GO:0010243//response to organonitrogen compound	--
Isoform0023926	0.905348499082516	0.642798105618711	At1g77540	acetyltransferase At1g77540, partial [Sesamum indicum]	-	-	-	-	GO:0042579//microbody	GO:0090595//acetyl-CoA:L-lysine N6-acetyltransferase	GO:0046474//glycerophospholipid biosynthetic process	--
Isoform0023953	0.984603609374395	0.632924149739688	JA2	NAC domain transcriptional regulator superfamily protein isoform 2 [Theobroma cacao]	-	-	-	-	-	-	-	--
Isoform0023982	0.945414031802051	0.676504625145994	--	homeobox-leucine zipper family protein /lipid-binding START domain-containing protein [Striga asiatica]	-	-	-	-	-	-	-	--
Isoform0024023	0.94663270599818	0.653795679845769	--	50S ribosomal protein [Actinidia chinensis var. chinensis] [Actinidia chinensis]	-	-	-	-	-	-	-	--
Isoform0024029	0.971357529380361	0.66796365363374	--	heavy metal-associated isoprenylated plant protein 3-like, partial [Olea europaea var. sylvestris] [Olea europaea]	-	-	-	-	-	-	-	--
Isoform0024143	0.96151718573076	0.640574612484374	--	hypothetical protein CDL12_06588 [Handroanthus impetiginosus]	-	-	-	-	-	-	-	--
Isoform0024237	0.99374568465332	0.629554229931098	--	cysteine-rich and transmembrane domain-containing protein WIH1-like [Olea europaea var. sylvestris] [Olea europaea]	-	-	-	-	-	-	GO:0010243//response to organonitrogen compound	--
Isoform0024240	0.917257407764888	0.642725066295218	--	-	-	-	-	-	-	-	-	--
Isoform0024427	0.957568088412419	0.690708304756772	COPT5.1	PREDICTED: copper transporter 5 [Erythranthe guttata]	-	-	-	-	GO:0005768//endosome;GO:0005911//cell-cell junction;GO:0031090//organelle membrane;GO:0031224//intrinsic component of membrane	GO:0005375//copper ion transmembrane transporter activity	GO:0001101//response to acid chemical;GO:0006825//copper ion transport	--
Isoform0024488	0.959364846837236	0.698710937905411	CCD4	Beta, beta-carotene 15,15'-dioxygenase [Handroanthus impetiginosus]	Metabolism;Metabolism;Metabolism	Global and overview maps;Global and overview maps;Metabolism of terpenoids and polyketides	ko01100//Metabolic pathways;ko01110//Biosynthesis of secondary metabolites;ko00906//Carotenoid biosynthesis	K09840;K09840;K09840	GO:0044434//chloroplast part	GO:0016491//oxidoreductase activity;GO:0043169//cation binding	GO:0009813//flavonoid biosynthetic process;GO:0044710//single-organism metabolic process	--
Isoform0024501	0.988445423542038	0.604061894711533	--	Glucose-signaling factor like [Actinidia chinensis var. chinensis] [Actinidia chinensis]	-	-	-	-	-	-	-	--
Isoform0024564	0.99384877498251	0.652454576642889	--	hypothetical protein Saspl_038620 [Salvia splendens]	-	-	-	-	-	-	-	--
Isoform0024599	0.993046115928185	0.648667081625363	TIC55	protein TIC 55, chloroplastic [Sesamum indicum]	-	-	-	-	GO:0009528//plastid inner membrane	GO:0016709//oxidoreductase activity, acting on paired donors, with incorporation or reduction of molecular oxygen, NAD(P)H as one donor, and incorporation of one atom of oxygen;GO:0043169//cation binding;GO:0051536//iron-sulfur cluster binding	GO:0006605//protein targeting;GO:0044710//single-organism metabolic process	--
Isoform0024643	0.987903352165927	0.602267188474382	--	Glucose-signaling factor like [Actinidia chinensis var. chinensis] [Actinidia chinensis]	-	-	-	-	-	-	-	--
Isoform0024736	0.984435913556015	0.600625297879517	--	Serine/threonine-protein kinase bur1 [Gossypium australe]	-	-	-	-	GO:0005623//cell	-	GO:0001101//response to acid chemical;GO:0006605//protein targeting;GO:0006972//hyperosmotic response;GO:0009699//phenylpropanoid biosynthetic process;GO:0009755//hormone-mediated signaling pathway;GO:0043067//regulation of programmed cell death;GO:0061024//membrane organization	--
Isoform0024754	0.936477094847468	0.600308880831396	--	-	-	-	-	-	-	-	-	--
Isoform0024824	0.989106871491613	0.672806378107893	UBI11	ubiquitin [Camellia sinensis]	-	-	-	-	GO:0005911//cell-cell junction;GO:0015935//small ribosomal subunit;GO:0016020//membrane;GO:0043231//intracellular membrane-bounded organelle	GO:0005198//structural molecule activity;GO:0016491//oxidoreductase activity;GO:0046914//transition metal ion binding	GO:0006801//superoxide metabolic process;GO:0009117//nucleotide metabolic process;GO:0009664//plant-type cell wall organization;GO:0010383//cell wall polysaccharide metabolic process;GO:0016458//gene silencing;GO:0016567//protein ubiquitination;GO:0019941//modification-dependent protein catabolic process;GO:0034968//histone lysine methylation	--
Isoform0024852	0.928313299761093	0.634287186089137	UBI11	ubiquitin, partial [Nicotiana benthamiana]	-	-	-	-	-	-	-	--
Isoform0024882	0.985247921955799	0.623756713310758	--	aldehyde dehydrogenase, partial [Striga asiatica]	-	-	-	-	GO:0005911//cell-cell junction;GO:0043231//intracellular membrane-bounded organelle	GO:0016620//oxidoreductase activity, acting on the aldehyde or oxo group of donors, NAD or NADP as acceptor	GO:0044237//cellular metabolic process;GO:0044710//single-organism metabolic process;GO:0050896//response to stimulus	--
Isoform0024987	0.97727318473153	0.604924713980958	--	-	-	-	-	-	-	-	-	--
Isoform0025136	0.9661900022531	0.602096165655903	UBI11	PREDICTED: ubiquitin-like [Nicotiana tomentosiformis]	-	-	-	-	-	-	-	--
Isoform0025458	0.947283135517102	0.660719824565993	GTE4	transcription factor GTE4-like isoform X2 [Sesamum indicum]	-	-	-	-	-	-	GO:0007346//regulation of mitotic cell cycle;GO:0009292//genetic transfer;GO:0016070//RNA metabolic process;GO:0044767//single-organism developmental process	--
Isoform0025485	0.919188990068871	0.682491641324736	TTM2	uridine-cytidine kinase C isoform X1 [Sesamum indicum]	Metabolism;Metabolism	Global and overview maps;Nucleotide metabolism	ko01100//Metabolic pathways;ko00240//Pyrimidine metabolism	K00876;K00876	GO:0044444//cytoplasmic part	GO:0019206//nucleoside kinase activity;GO:0032550//purine ribonucleoside binding;GO:0046872//metal ion binding	GO:0001101//response to acid chemical;GO:0003006//developmental process involved in reproduction;GO:0006222//UMP biosynthetic process;GO:0006241//CTP biosynthetic process;GO:0006464//cellular protein modification process;GO:0048580//regulation of post-embryonic development;GO:0051704//multi-organism process	--
Isoform0025487	0.972871932016101	0.643588727203382	R1C-3	Apoptotic ATPase [Handroanthus impetiginosus]	-	-	-	-	-	-	-	--
Isoform0025500	0.993520623007356	0.645858705957118	ATG18F	autophagy-related protein 18f [Sesamum indicum]	-	-	-	-	GO:0016020//membrane;GO:0043227//membrane-bounded organelle;GO:0044424//intracellular part	-	GO:0044763//single-organism cellular process	--
Isoform0025514	0.98210884088501	0.695037074702171	ML2	protein MEI2-like 2 [Sesamum indicum]	-	-	-	-	-	GO:0003676//nucleic acid binding	GO:0007126//meiotic nuclear division;GO:0050789//regulation of biological process	--
Isoform0025532	0.958982624569474	0.611609432716764	XYLA	PREDICTED: xylose isomerase [Nicotiana tomentosiformis]	Metabolism;Metabolism;Metabolism	Global and overview maps;Carbohydrate metabolism;Carbohydrate metabolism	ko01100//Metabolic pathways;ko00051//Fructose and mannose metabolism;ko00040//Pentose and glucuronate interconversions	K01805;K01805;K01805	GO:0005794//Golgi apparatus;GO:0031090//organelle membrane	GO:0016861//intramolecular oxidoreductase activity, interconverting aldoses and ketoses;GO:0032550//purine ribonucleoside binding;GO:0043169//cation binding	GO:0006739//NADP metabolic process;GO:0008104//protein localization;GO:0016192//vesicle-mediated transport;GO:0019321//pentose metabolic process;GO:0030243//cellulose metabolic process;GO:0035556//intracellular signal transduction	--
Isoform0025551	0.983117553779855	0.676088386104588	--	-	-	-	-	-	-	-	-	--
Isoform0025614	0.953906117608628	0.678701357953282	PHF3	transcription elongation factor s-II [Striga asiatica]	-	-	-	-	-	-	-	--
Isoform0025622	0.979163613386434	0.625366488813275	ORP1A	oxysterol-binding protein [Striga asiatica]	-	-	-	-	-	GO:0005543//phospholipid binding;GO:0032934//sterol binding	GO:0006605//protein targeting;GO:0006629//lipid metabolic process;GO:0006952//defense response;GO:0009620//response to fungus;GO:0009755//hormone-mediated signaling pathway;GO:0009863//salicylic acid mediated signaling pathway;GO:0010243//response to organonitrogen compound;GO:0035556//intracellular signal transduction;GO:0043067//regulation of programmed cell death	--
Isoform0025654	0.989077931731855	0.671620790539074	BXL1	Non-reducing end alpha-L-arabinofuranosidase [Handroanthus impetiginosus]	-	-	-	-	GO:0005576//extracellular region;GO:0005618//cell wall;GO:0031012//extracellular matrix	GO:0015926//glucosidase activity	GO:0003006//developmental process involved in reproduction;GO:0042221//response to chemical;GO:0044238//primary metabolic process	--
Isoform0025673	0.982281640020686	0.695863748796524	RLK7	receptor-like protein kinase HAIKU2 [Sesamum indicum]	-	-	-	-	-	-	-	--
Isoform0025778	0.98292259495985	0.649040483416426	RKF1	probable LRR receptor-like serine/threonine-protein kinase RFK1 isoform X1 [Sesamum indicum]	-	-	-	-	GO:0016020//membrane	GO:0004674//protein serine/threonine kinase activity;GO:0016491//oxidoreductase activity	GO:0006796//phosphate-containing compound metabolic process;GO:0044710//single-organism metabolic process	--
Isoform0025784	0.982152435618799	0.655354056387313	ML2	protein MEI2-like 2 [Sesamum indicum]	-	-	-	-	-	GO:0003676//nucleic acid binding	GO:0040007//growth;GO:0040020//regulation of meiotic nuclear division	--
Isoform0025806	0.935921797329099	0.655145455270541	GTE4	transcription factor GTE4-like isoform X3 [Sesamum indicum]	-	-	-	-	-	-	GO:0006402//mRNA catabolic process;GO:0007346//regulation of mitotic cell cycle;GO:0009292//genetic transfer;GO:0044767//single-organism developmental process	--
Isoform0025843	0.981363674136993	0.68335374705156	SAC4	phosphoinositide phosphatase SAC4-like isoform X2 [Sesamum indicum]	Metabolism;Metabolism	Global and overview maps;Carbohydrate metabolism	ko01100//Metabolic pathways;ko00562//Inositol phosphate metabolism	K22913;K22913	-	GO:0016788//hydrolase activity, acting on ester bonds	GO:0006661//phosphatidylinositol biosynthetic process	--
Isoform0025887	0.972305488816095	0.671476980244783	CLPD	chaperone protein ClpD, chloroplastic [Sesamum indicum]	-	-	-	-	GO:0009528//plastid inner membrane;GO:0009532//plastid stroma;GO:0030312//external encapsulating structure;GO:0043234//protein complex;GO:0044434//chloroplast part	GO:0032550//purine ribonucleoside binding;GO:0042623//ATPase activity, coupled;GO:0046983//protein dimerization activity	GO:0006351//transcription, DNA-templated;GO:0006605//protein targeting;GO:0009642//response to light intensity;GO:0009658//chloroplast organization;GO:0009668//plastid membrane organization;GO:0009725//response to hormone;GO:0042743//hydrogen peroxide metabolic process;GO:0044257//cellular protein catabolic process;GO:0044743//intracellular protein transmembrane import;GO:0051259//protein oligome…	--
Isoform0025890	0.983901713657274	0.685211460204895	--	Triacylglycerol lipase [Handroanthus impetiginosus]	-	-	-	-	-	-	-	--
Isoform0025952	0.95813630880662	0.647316546198673	NERD	zinc finger CCCH domain-containing protein 44-like isoform X2 [Sesamum indicum]	-	-	-	-	-	-	GO:0006351//transcription, DNA-templated;GO:0010468//regulation of gene expression	--
Isoform0025965	0.983975517917588	0.697505440633757	--	Triacylglycerol lipase [Handroanthus impetiginosus]	-	-	-	-	-	-	-	--
Isoform0025977	0.99154459999741	0.619459653345239	ATG18G	autophagy-related protein 18f [Sesamum indicum]	-	-	-	-	GO:0016020//membrane;GO:0043227//membrane-bounded organelle;GO:0044424//intracellular part	-	GO:0044763//single-organism cellular process	--
Isoform0025978	0.949280585459145	0.682239363413004	ARA1	L-arabinokinase [Sesamum indicum]	Metabolism;Metabolism	Global and overview maps;Carbohydrate metabolism	ko01100//Metabolic pathways;ko00520//Amino sugar and nucleotide sugar metabolism	K12446;K12446	GO:0005911//cell-cell junction;GO:0009536//plastid;GO:0031224//intrinsic component of membrane	GO:0016773//phosphotransferase activity, alcohol group as acceptor;GO:0032550//purine ribonucleoside binding	GO:0010467//gene expression;GO:0016310//phosphorylation;GO:0019321//pentose metabolic process	--
Isoform0025993	0.985620837484837	0.615858532179622	RKF1	probable LRR receptor-like serine/threonine-protein kinase RFK1 isoform X1 [Sesamum indicum]	-	-	-	-	-	GO:0004672//protein kinase activity	GO:0016310//phosphorylation;GO:0044699//single-organism process	--
Isoform0026029	0.978118296034113	0.638830451161267	TPS9	probable alpha,alpha-trehalose-phosphate synthase [UDP-forming] 10 [Sesamum indicum]	Metabolism;Metabolism;Metabolism	Global and overview maps;Global and overview maps;Carbohydrate metabolism	ko01100//Metabolic pathways;ko01110//Biosynthesis of secondary metabolites;ko00500//Starch and sucrose metabolism	K16055;K16055;K16055	GO:0043231//intracellular membrane-bounded organelle	GO:0019203//carbohydrate phosphatase activity;GO:0035251//UDP-glucosyltransferase activity	GO:0005982//starch metabolic process;GO:0005991//trehalose metabolic process;GO:0006796//phosphate-containing compound metabolic process;GO:0009746//response to hexose;GO:0009893//positive regulation of metabolic process;GO:0034285//response to disaccharide	--
Isoform0026038	0.988931904343931	0.679461952700426	ML2	protein MEI2-like 2 [Sesamum indicum]	-	-	-	-	-	GO:0003676//nucleic acid binding	GO:0007126//meiotic nuclear division;GO:0050789//regulation of biological process	--
Isoform0026062	0.906720543854611	0.636099934100879	ALY1	THO complex subunit 4A [Dorcoceras hygrometricum]	Genetic Information Processing;Genetic Information Processing;Genetic Information Processing	Transcription;Translation;Translation	ko03040//Spliceosome;ko03013//RNA transport;ko03015//mRNA surveillance pathway	K12881;K12881;K12881	GO:0031981//nuclear lumen;GO:0043232//intracellular non-membrane-bounded organelle	GO:0097159//organic cyclic compound binding	-	--
Isoform0026077	0.992852162103966	0.666343981406291	ML2	protein MEI2-like 2 [Sesamum indicum]	-	-	-	-	-	GO:0003676//nucleic acid binding	GO:0007126//meiotic nuclear division;GO:0050789//regulation of biological process	--
Isoform0026113	0.963695849316337	0.645001771073704	AMY3	alpha-amylase 3, chloroplastic [Sesamum indicum]	Metabolism;Metabolism;Metabolism	Global and overview maps;Global and overview maps;Carbohydrate metabolism	ko01100//Metabolic pathways;ko01110//Biosynthesis of secondary metabolites;ko00500//Starch and sucrose metabolism	K01176;K01176;K01176	GO:0009532//plastid stroma	GO:0016160//amylase activity;GO:0046872//metal ion binding	GO:0005982//starch metabolic process;GO:0048511//rhythmic process	--
Isoform0026136	0.984884768680226	0.657207521391295	SAC3	phosphoinositide phosphatase SAC3-like isoform X1 [Sesamum indicum]	Metabolism;Metabolism	Global and overview maps;Carbohydrate metabolism	ko01100//Metabolic pathways;ko00562//Inositol phosphate metabolism	K22913;K22913	-	GO:0016788//hydrolase activity, acting on ester bonds	GO:0006661//phosphatidylinositol biosynthetic process	--
Isoform0026174	0.969214112528066	0.690915881128571	RBOHC	LOW QUALITY PROTEIN: respiratory burst oxidase homolog protein C [Sesamum indicum]	Environmental Information Processing;Organismal Systems	Signal transduction;Environmental adaptation	ko04016//MAPK signaling pathway - plant;ko04626//Plant-pathogen interaction	K13447;K13447	GO:0016021//integral component of membrane;GO:0043231//intracellular membrane-bounded organelle	GO:0046872//metal ion binding;GO:0050664//oxidoreductase activity, acting on NAD(P)H, oxygen as acceptor	GO:0000041//transition metal ion transport;GO:0001101//response to acid chemical;GO:0006952//defense response;GO:0007165//signal transduction;GO:0009267//cellular response to starvation;GO:0009620//response to fungus;GO:0010015//root morphogenesis;GO:0015698//inorganic anion transport;GO:0032412//regulation of ion transmembrane transporter activity;GO:0042743//hydrogen peroxide metabolic process;…	--
Isoform0026181	0.98462468302785	0.623188483718731	ML2	protein MEI2-like 2 [Olea europaea var. sylvestris] [Olea europaea]	-	-	-	-	-	GO:0003676//nucleic acid binding	GO:0007126//meiotic nuclear division;GO:0050789//regulation of biological process	--
Isoform0026189	0.989992395745264	0.617769003851671	--	RING/FYVE/PHD zinc finger-related protein [Striga asiatica]	-	-	-	-	-	-	-	--
Isoform0026205	0.990081128179983	0.634851021878936	SDP1	triacylglycerol lipase SDP1 [Sesamum indicum]	Metabolism;Metabolism;Metabolism;Metabolism;Metabolism;Metabolism;Metabolism;Metabolism;Metabolism	Global and overview maps;Global and overview maps;Lipid metabolism;Lipid metabolism;Lipid metabolism;Lipid metabolism;Lipid metabolism;Lipid metabolism;Lipid metabolism	ko01100//Metabolic pathways;ko01110//Biosynthesis of secondary metabolites;ko00564//Glycerophospholipid metabolism;ko00561//Glycerolipid metabolism;ko00592//alpha-Linolenic acid metabolism;ko00565//Ether lipid metabolism;ko00100//Steroid biosynthesis;ko00591//Linoleic acid metabolism;ko00590//Arachidonic acid metabolism	K14674;K14674;K14674;K14674;K14674;K14674;K14674;K14674;K14674	GO:0005811//lipid particle;GO:0031224//intrinsic component of membrane	GO:0003824//catalytic activity	GO:0003006//developmental process involved in reproduction;GO:0006625//protein targeting to peroxisome;GO:0006641//triglyceride metabolic process;GO:0009057//macromolecule catabolic process;GO:0009062//fatty acid catabolic process;GO:0019400//alditol metabolic process	--
Isoform0026210	0.971704080614459	0.677780086043194	CLPD	chaperone protein ClpD, chloroplastic [Sesamum indicum]	-	-	-	-	GO:0009526//plastid envelope;GO:0009532//plastid stroma	GO:0017111//nucleoside-triphosphatase activity;GO:0032550//purine ribonucleoside binding;GO:0046983//protein dimerization activity	GO:0009642//response to light intensity;GO:0019538//protein metabolic process;GO:0051259//protein oligomerization	--
Isoform0026223	0.986030757049202	0.657507599750054	TPS9	probable alpha,alpha-trehalose-phosphate synthase [UDP-forming] 10 [Sesamum indicum]	Metabolism;Metabolism;Metabolism	Global and overview maps;Global and overview maps;Carbohydrate metabolism	ko01100//Metabolic pathways;ko01110//Biosynthesis of secondary metabolites;ko00500//Starch and sucrose metabolism	K16055;K16055;K16055	GO:0043231//intracellular membrane-bounded organelle	GO:0019203//carbohydrate phosphatase activity;GO:0035251//UDP-glucosyltransferase activity	GO:0005982//starch metabolic process;GO:0005991//trehalose metabolic process;GO:0006796//phosphate-containing compound metabolic process;GO:0009746//response to hexose;GO:0009893//positive regulation of metabolic process;GO:0034285//response to disaccharide	--
Isoform0026306	0.987265446049035	0.655769844242477	ML5	protein MEI2-like 2 [Sesamum indicum]	-	-	-	-	-	GO:0003676//nucleic acid binding	GO:0007126//meiotic nuclear division;GO:0050789//regulation of biological process	--
Isoform0026314	0.976713342057287	0.641798599646886	CNOT1	CCR4-NOT transcription complex subunit 1 isoform X2 [Sesamum indicum]	Genetic Information Processing	Folding, sorting and degradation	ko03018//RNA degradation	K12604	GO:0044444//cytoplasmic part	-	GO:0000904//cell morphogenesis involved in differentiation;GO:0007015//actin filament organization;GO:0007017//microtubule-based process;GO:0022610//biological adhesion;GO:1902410//mitotic cytokinetic process	--
Isoform0026326	0.989579142834509	0.674227153161512	ML2	protein MEI2-like 2 [Sesamum indicum]	-	-	-	-	-	GO:0003676//nucleic acid binding	GO:0007126//meiotic nuclear division;GO:0050789//regulation of biological process	--
Isoform0026422	0.985189910562171	0.654669293301599	ATG18F	autophagy-related protein 18f [Sesamum indicum]	-	-	-	-	GO:0031090//organelle membrane;GO:0043231//intracellular membrane-bounded organelle	-	GO:0031668//cellular response to extracellular stimulus;GO:0033554//cellular response to stress;GO:0044237//cellular metabolic process;GO:0044238//primary metabolic process;GO:0051234//establishment of localization;GO:0071704//organic substance metabolic process	--
Isoform0026444	0.952007269570859	0.624313296075991	XYLA	xylose isomerase [Sesamum indicum]	Metabolism;Metabolism;Metabolism	Global and overview maps;Carbohydrate metabolism;Carbohydrate metabolism	ko01100//Metabolic pathways;ko00051//Fructose and mannose metabolism;ko00040//Pentose and glucuronate interconversions	K01805;K01805;K01805	GO:0005794//Golgi apparatus;GO:0016020//membrane;GO:0044422//organelle part	GO:0016853//isomerase activity;GO:0032550//purine ribonucleoside binding;GO:0043167//ion binding	GO:0008104//protein localization;GO:0016192//vesicle-mediated transport;GO:0030243//cellulose metabolic process;GO:0035556//intracellular signal transduction;GO:0044723//single-organism carbohydrate metabolic process	--
Isoform0026460	0.989940685601917	0.678204327933757	TPS9	Trehalose-6-phosphate synthase component TPS1 [Handroanthus impetiginosus]	Metabolism;Metabolism;Metabolism	Global and overview maps;Global and overview maps;Carbohydrate metabolism	ko01100//Metabolic pathways;ko01110//Biosynthesis of secondary metabolites;ko00500//Starch and sucrose metabolism	K16055;K16055;K16055	GO:0043231//intracellular membrane-bounded organelle	GO:0019203//carbohydrate phosphatase activity;GO:0035251//UDP-glucosyltransferase activity	GO:0005991//trehalose metabolic process;GO:0006796//phosphate-containing compound metabolic process;GO:0009746//response to hexose;GO:0034285//response to disaccharide	--
Isoform0026476	0.98806968790359	0.645967378360601	--	hypothetical protein Saspl_022658 [Salvia splendens]	-	-	-	-	-	-	-	--
Isoform0026479	0.988188003069349	0.687262150096082	At2g33490	hydroxyproline-rich glycoprotein family protein [Striga asiatica]	-	-	-	-	-	-	-	--
Isoform0026537	0.974039934523438	0.63558412346106	AMY3	alpha-amylase 3, chloroplastic [Sesamum indicum]	Metabolism;Metabolism;Metabolism	Global and overview maps;Global and overview maps;Carbohydrate metabolism	ko01100//Metabolic pathways;ko01110//Biosynthesis of secondary metabolites;ko00500//Starch and sucrose metabolism	K01176;K01176;K01176	GO:0009532//plastid stroma	GO:0016160//amylase activity;GO:0046872//metal ion binding	GO:0005982//starch metabolic process;GO:0048511//rhythmic process	--
Isoform0026538	0.99432693244769	0.635470163965161	--	-	-	-	-	-	-	-	-	--
Isoform0026581	0.967060669455123	0.614336383675141	BGAL1	beta-galactosidase [Sesamum indicum]	-	-	-	-	GO:0005576//extracellular region;GO:0005618//cell wall;GO:0005911//cell-cell junction;GO:0044444//cytoplasmic part	GO:0005488//binding;GO:0015925//galactosidase activity	GO:0008104//protein localization;GO:0042743//hydrogen peroxide metabolic process;GO:0044238//primary metabolic process;GO:0048588//developmental cell growth	--
Isoform0026619	0.978795598402455	0.66475447485119	PLIP2	alpha/beta-Hydrolases superfamily protein [Striga asiatica]	-	-	-	-	-	-	GO:0009247//glycolipid biosynthetic process;GO:0009267//cellular response to starvation;GO:0009414//response to water deprivation	--
Isoform0026620	0.957110624576253	0.636613554099717	KIN13A	kinesin-like protein KIN-13A [Sesamum indicum]	-	-	-	-	-	-	-	--
Isoform0026640	0.976202446459107	0.629423403684584	--	PREDICTED: DUF3527 [Prunus dulcis]	-	-	-	-	-	-	-	--
Isoform0026655	0.978296909672634	0.665996264172083	Tbc1d5	Ypt/Rab-specific GTPase-activating protein GYP6 [Handroanthus impetiginosus]	-	-	-	-	-	-	-	--
Isoform0026659	0.972421162369792	0.629454093708184	TPS9	trehalose 6-phosphate synthase/phosphatase [Salvia splendens]	Metabolism;Metabolism;Metabolism	Global and overview maps;Global and overview maps;Carbohydrate metabolism	ko01100//Metabolic pathways;ko01110//Biosynthesis of secondary metabolites;ko00500//Starch and sucrose metabolism	K16055;K16055;K16055	GO:0043231//intracellular membrane-bounded organelle	GO:0019203//carbohydrate phosphatase activity;GO:0035251//UDP-glucosyltransferase activity	GO:0005982//starch metabolic process;GO:0005991//trehalose metabolic process;GO:0006796//phosphate-containing compound metabolic process;GO:0009746//response to hexose;GO:0009893//positive regulation of metabolic process;GO:0034285//response to disaccharide	--
Isoform0026692	0.987818798712888	0.689334718027785	RLK7	Serine/threonine protein kinase [Handroanthus impetiginosus]	-	-	-	-	-	-	-	--
Isoform0026718	0.973302589375996	0.614416829290627	BGAL1	beta-galactosidase [Sesamum indicum]	-	-	-	-	GO:0005576//extracellular region;GO:0005618//cell wall;GO:0005911//cell-cell junction;GO:0044444//cytoplasmic part	GO:0005488//binding;GO:0015925//galactosidase activity	GO:0008104//protein localization;GO:0042743//hydrogen peroxide metabolic process;GO:0044238//primary metabolic process;GO:0048588//developmental cell growth	--
Isoform0026750	0.985513126073222	0.68694916574386	RLK7	receptor-like protein kinase HAIKU2 [Sesamum indicum]	-	-	-	-	-	-	-	--
Isoform0026751	0.974323865813565	0.690770158286007	RBOHC	LOW QUALITY PROTEIN: respiratory burst oxidase homolog protein C [Sesamum indicum]	Environmental Information Processing;Organismal Systems	Signal transduction;Environmental adaptation	ko04016//MAPK signaling pathway - plant;ko04626//Plant-pathogen interaction	K13447;K13447	GO:0016021//integral component of membrane;GO:0043231//intracellular membrane-bounded organelle	GO:0046872//metal ion binding;GO:0050664//oxidoreductase activity, acting on NAD(P)H, oxygen as acceptor	GO:0000041//transition metal ion transport;GO:0001101//response to acid chemical;GO:0006952//defense response;GO:0007165//signal transduction;GO:0009267//cellular response to starvation;GO:0009620//response to fungus;GO:0010015//root morphogenesis;GO:0015698//inorganic anion transport;GO:0032412//regulation of ion transmembrane transporter activity;GO:0042743//hydrogen peroxide metabolic process;…	--
Isoform0026762	0.967987197893349	0.676413062957037	CLPD	chaperone protein ClpD, chloroplastic [Sesamum indicum]	-	-	-	-	GO:0009526//plastid envelope;GO:0009532//plastid stroma	GO:0017111//nucleoside-triphosphatase activity;GO:0032550//purine ribonucleoside binding;GO:0046983//protein dimerization activity	GO:0009642//response to light intensity;GO:0019538//protein metabolic process;GO:0051259//protein oligomerization	--
Isoform0026769	0.986093426742652	0.6836745176125	ML2	protein MEI2-like 2 [Sesamum indicum]	-	-	-	-	-	GO:0003676//nucleic acid binding	GO:0007126//meiotic nuclear division;GO:0050789//regulation of biological process	--
Isoform0026830	0.988952558396542	0.656389844418796	SKIP11	F-box/kelch-repeat protein SKIP11-like isoform X1 [Sesamum indicum]	-	-	-	-	GO:0009536//plastid	-	GO:0009247//glycolipid biosynthetic process;GO:0009267//cellular response to starvation;GO:0009414//response to water deprivation;GO:0009608//response to symbiont	--
Isoform0026833	0.979065370184592	0.697542189916954	ML2	protein MEI2-like 2 [Sesamum indicum]	-	-	-	-	-	GO:0003676//nucleic acid binding	GO:0007126//meiotic nuclear division;GO:0050789//regulation of biological process	--
Isoform0026847	0.967695481994846	0.61508407966133	BGAL1	beta-galactosidase [Sesamum indicum]	-	-	-	-	GO:0005576//extracellular region;GO:0005618//cell wall;GO:0005911//cell-cell junction;GO:0044444//cytoplasmic part	GO:0005488//binding;GO:0015925//galactosidase activity	GO:0008104//protein localization;GO:0042743//hydrogen peroxide metabolic process;GO:0044238//primary metabolic process;GO:0048588//developmental cell growth	--
Isoform0026934	0.990940889945075	0.654893252846562	SKIP11	F-box/kelch-repeat protein SKIP11-like isoform X1 [Sesamum indicum]	-	-	-	-	GO:0009536//plastid	-	GO:0009247//glycolipid biosynthetic process;GO:0009267//cellular response to starvation;GO:0009414//response to water deprivation;GO:0009608//response to symbiont	--
Isoform0026948	0.983010307139442	0.631636712735259	PMIR1	protein PLASTID MOVEMENT IMPAIRED 1-RELATED 1 [Sesamum indicum]	-	-	-	-	-	-	-	--
Isoform0026958	0.993236409059297	0.648295192620918	FER	receptor-like protein kinase FERONIA [Sesamum indicum]	-	-	-	-	GO:0005911//cell-cell junction;GO:0031224//intrinsic component of membrane;GO:0043231//intracellular membrane-bounded organelle;GO:0044426//cell wall part	GO:0004672//protein kinase activity;GO:0032550//purine ribonucleoside binding	GO:0000160//phosphorelay signal transduction system;GO:0000302//response to reactive oxygen species;GO:0001558//regulation of cell growth;GO:0006006//glucose metabolic process;GO:0006090//pyruvate metabolic process;GO:0006468//protein phosphorylation;GO:0006970//response to osmotic stress;GO:0006996//organelle organization;GO:0009566//fertilization;GO:0009620//response to fungus;GO:0009787//regul…	--
Isoform0027015	0.912340935252274	0.625377249503177	--	formin-B-like [Olea europaea var. sylvestris] [Olea europaea]	-	-	-	-	-	-	-	--
Isoform0027026	0.988173678899313	0.658030297654417	ML2	protein MEI2-like 2 [Sesamum indicum]	-	-	-	-	-	GO:0003676//nucleic acid binding	GO:0007126//meiotic nuclear division;GO:0050789//regulation of biological process	--
Isoform0027066	0.954504027077221	0.668817889744584	APA1	aspartic protein [Dorcoceras hygrometricum]	-	-	-	-	GO:0005911//cell-cell junction;GO:0043231//intracellular membrane-bounded organelle;GO:0044444//cytoplasmic part	GO:0004175//endopeptidase activity	GO:0006090//pyruvate metabolic process;GO:0006605//protein targeting;GO:0006970//response to osmotic stress;GO:0006996//organelle organization;GO:0009725//response to hormone;GO:0010038//response to metal ion;GO:0019538//protein metabolic process;GO:0042044//fluid transport;GO:0048856//anatomical structure development	--
Isoform0027076	0.994378970024153	0.642656450580386	ATG18F	autophagy-related protein 18f [Sesamum indicum]	-	-	-	-	GO:0031090//organelle membrane;GO:0043231//intracellular membrane-bounded organelle	-	GO:0031668//cellular response to extracellular stimulus;GO:0033554//cellular response to stress;GO:0044237//cellular metabolic process;GO:0044238//primary metabolic process;GO:0051234//establishment of localization;GO:0071704//organic substance metabolic process	--
Isoform0027120	0.992077246816342	0.669268445215283	BXL1	Non-reducing end alpha-L-arabinofuranosidase [Handroanthus impetiginosus]	-	-	-	-	GO:0005576//extracellular region;GO:0005618//cell wall;GO:0031012//extracellular matrix	GO:0015926//glucosidase activity	GO:0003006//developmental process involved in reproduction;GO:0042221//response to chemical;GO:0044238//primary metabolic process	--
Isoform0027223	0.974758163406829	0.661968977096097	PLIP2	alpha/beta-Hydrolases superfamily protein [Striga asiatica]	-	-	-	-	-	-	GO:0009247//glycolipid biosynthetic process;GO:0009267//cellular response to starvation;GO:0009414//response to water deprivation	--
Isoform0027236	0.903879297824527	0.65716696315071	UBP17	ubiquitin carboxyl-terminal hydrolase 17 [Sesamum indicum]	-	-	-	-	-	-	-	--
Isoform0027256	0.99466734690893	0.635520385573891	--	-	-	-	-	-	-	-	-	--
Isoform0027295	0.992639152584863	0.621210826475199	--	-	-	-	-	-	-	-	-	--
Isoform0027378	0.988073170020392	0.676356879630106	PP2C06	probable protein phosphatase 2C 50 [Sesamum indicum]	Environmental Information Processing;Environmental Information Processing	Signal transduction;Signal transduction	ko04075//Plant hormone signal transduction;ko04016//MAPK signaling pathway - plant	K14497;K14497	-	GO:0004721//phosphoprotein phosphatase activity	-	--
Isoform0027486	0.983020590901405	0.656812477782251	TPS9	probable alpha,alpha-trehalose-phosphate synthase [UDP-forming] 10 [Sesamum indicum]	Metabolism;Metabolism;Metabolism	Global and overview maps;Global and overview maps;Carbohydrate metabolism	ko01100//Metabolic pathways;ko01110//Biosynthesis of secondary metabolites;ko00500//Starch and sucrose metabolism	K16055;K16055;K16055	GO:0043231//intracellular membrane-bounded organelle	GO:0019203//carbohydrate phosphatase activity;GO:0035251//UDP-glucosyltransferase activity	GO:0005982//starch metabolic process;GO:0005991//trehalose metabolic process;GO:0006796//phosphate-containing compound metabolic process;GO:0009746//response to hexose;GO:0009893//positive regulation of metabolic process;GO:0034285//response to disaccharide	--
Isoform0027512	0.952845715613281	0.629681667783103	ULP2B	probable ubiquitin-like-specific protease 2B isoform X1 [Sesamum indicum]	-	-	-	-	-	GO:0008234//cysteine-type peptidase activity	GO:0006402//mRNA catabolic process;GO:0019538//protein metabolic process	--
Isoform0027517	0.973245340519538	0.667007858000886	POT4	potassium transporter 4-like [Sesamum indicum]	-	-	-	-	GO:0009536//plastid;GO:0031224//intrinsic component of membrane	GO:0046873//metal ion transmembrane transporter activity	GO:0009247//glycolipid biosynthetic process;GO:0009267//cellular response to starvation;GO:0019758//glycosinolate biosynthetic process;GO:0030001//metal ion transport;GO:0034220//ion transmembrane transport;GO:0044723//single-organism carbohydrate metabolic process	--
Isoform0027540	0.966817657923013	0.62753403067111	TPS10	probable alpha,alpha-trehalose-phosphate synthase [UDP-forming] 10 [Sesamum indicum]	Metabolism;Metabolism;Metabolism	Global and overview maps;Global and overview maps;Carbohydrate metabolism	ko01100//Metabolic pathways;ko01110//Biosynthesis of secondary metabolites;ko00500//Starch and sucrose metabolism	K16055;K16055;K16055	GO:0043231//intracellular membrane-bounded organelle	GO:0019203//carbohydrate phosphatase activity;GO:0035251//UDP-glucosyltransferase activity	GO:0005991//trehalose metabolic process;GO:0006796//phosphate-containing compound metabolic process;GO:0009746//response to hexose;GO:0034285//response to disaccharide	--
Isoform0027545	0.980829199398871	0.650981655330758	TPS9	Trehalose-6-phosphate synthase component TPS1 [Handroanthus impetiginosus]	Metabolism;Metabolism;Metabolism	Global and overview maps;Global and overview maps;Carbohydrate metabolism	ko01100//Metabolic pathways;ko01110//Biosynthesis of secondary metabolites;ko00500//Starch and sucrose metabolism	K16055;K16055;K16055	GO:0043231//intracellular membrane-bounded organelle	GO:0019203//carbohydrate phosphatase activity;GO:0035251//UDP-glucosyltransferase activity	GO:0005991//trehalose metabolic process;GO:0006796//phosphate-containing compound metabolic process;GO:0009746//response to hexose;GO:0034285//response to disaccharide	--
Isoform0027546	0.990475908614423	0.638985775574813	--	-	-	-	-	-	-	-	-	--
Isoform0027616	0.978460322890257	0.684969018008468	--	-	-	-	-	-	-	-	-	--
Isoform0027619	0.953335012613755	0.685260751090928	APA1	aspartic proteinase [Solanum lycopersicum]	-	-	-	-	GO:0005911//cell-cell junction;GO:0043231//intracellular membrane-bounded organelle;GO:0044444//cytoplasmic part	GO:0004175//endopeptidase activity	GO:0006090//pyruvate metabolic process;GO:0006605//protein targeting;GO:0006970//response to osmotic stress;GO:0006996//organelle organization;GO:0009725//response to hormone;GO:0010038//response to metal ion;GO:0019538//protein metabolic process;GO:0042044//fluid transport;GO:0048856//anatomical structure development	--
Isoform0027669	0.934713396235935	0.623159310939862	ABCA2	ABC transporter A family member 2 [Sesamum indicum]	-	-	-	-	GO:0031224//intrinsic component of membrane	GO:0005215//transporter activity;GO:0016887//ATPase activity;GO:0032550//purine ribonucleoside binding	GO:0006810//transport	--
Isoform0027681	0.98799136004672	0.65153854641188	--	-	-	-	-	-	-	-	-	--
Isoform0027760	0.99068960791055	0.653123535881182	--	Copper chaperone [Handroanthus impetiginosus]	-	-	-	-	-	-	-	--
Isoform0027782	0.987413401681764	0.658066317239115	ML2	protein MEI2-like 2 [Sesamum indicum]	-	-	-	-	-	GO:0003676//nucleic acid binding	GO:0007126//meiotic nuclear division;GO:0050789//regulation of biological process	--
Isoform0027915	0.992388539745511	0.655282003141064	--	-	-	-	-	-	-	-	-	--
Isoform0027936	0.930150320553852	0.646205619683322	RFS6	Galactinol--sucrose galactosyltransferase [Handroanthus impetiginosus]	Metabolism;Metabolism	Global and overview maps;Carbohydrate metabolism	ko01100//Metabolic pathways;ko00052//Galactose metabolism	K06617;K06617	GO:0005911//cell-cell junction;GO:0009536//plastid	GO:0004557//alpha-galactosidase activity;GO:0008378//galactosyltransferase activity	GO:0006950//response to stress;GO:0009628//response to abiotic stimulus;GO:0009746//response to hexose;GO:0034285//response to disaccharide;GO:0044238//primary metabolic process	--
Isoform0028036	0.966826667800434	0.619709704598338	--	RNI-like superfamily protein [Striga asiatica]	-	-	-	-	-	-	GO:0000302//response to reactive oxygen species;GO:0009642//response to light intensity	--
Isoform0028040	0.977674931702656	0.675722163288911	--	leucine-rich repeat family protein [Striga asiatica]	-	-	-	-	-	GO:0004672//protein kinase activity	GO:0006468//protein phosphorylation	--
Isoform0028044	0.95507254644631	0.663734098707793	--	zinc finger protein 598 [Sesamum indicum]	-	-	-	-	GO:0043231//intracellular membrane-bounded organelle	GO:0046914//transition metal ion binding	-	--
Isoform0028067	0.991716977274096	0.655628223173103	--	-	-	-	-	-	-	-	-	--
Isoform0028122	0.991347998967178	0.615145765261483	--	-	-	-	-	-	-	-	-	--
Isoform0028150	0.979803958023921	0.642761689063778	SEC10b	Exocyst subunit - Sec10p [Handroanthus impetiginosus]	-	-	-	-	GO:0005911//cell-cell junction;GO:0016020//membrane;GO:0043234//protein complex;GO:0044444//cytoplasmic part	GO:0003824//catalytic activity	GO:0006259//DNA metabolic process;GO:0008104//protein localization;GO:0016192//vesicle-mediated transport;GO:0022406//membrane docking;GO:0030036//actin cytoskeleton organization	--
Isoform0028169	0.979729067610354	0.618383235352655	--	T-complex protein 11 [Striga asiatica]	-	-	-	-	GO:0005911//cell-cell junction	-	-	--
Isoform0028185	0.991851339777076	0.624586018194021	R1A-10	disease resistance RPP8-like protein 3 isoform X2 [Olea europaea var. sylvestris] [Olea europaea]	-	-	-	-	-	-	-	--
Isoform0028215	0.946951888673195	0.663613292107825	WRKY4	probable WRKY transcription factor 4 [Sesamum indicum]	-	-	-	-	GO:0043231//intracellular membrane-bounded organelle	GO:0000975//regulatory region DNA binding	GO:0001101//response to acid chemical;GO:0002832//negative regulation of response to biotic stimulus;GO:0009725//response to hormone;GO:0010467//gene expression	WRKY
Isoform0028331	0.920092370989623	0.624290005863155	SUS3	PREDICTED: sucrose synthase 2 [Erythranthe guttata]	Metabolism;Metabolism;Metabolism	Global and overview maps;Global and overview maps;Carbohydrate metabolism	ko01100//Metabolic pathways;ko01110//Biosynthesis of secondary metabolites;ko00500//Starch and sucrose metabolism	K00695;K00695;K00695	GO:0005618//cell wall;GO:0009526//plastid envelope;GO:0030529//intracellular ribonucleoprotein complex	GO:0017069//snRNA binding;GO:0035251//UDP-glucosyltransferase activity	GO:0003006//developmental process involved in reproduction;GO:0005985//sucrose metabolic process;GO:0006073//cellular glucan metabolic process;GO:0006342//chromatin silencing;GO:0006498//N-terminal protein lipidation;GO:0007017//microtubule-based process;GO:0007154//cell communication;GO:0009247//glycolipid biosynthetic process;GO:0009606//tropism;GO:0009743//response to carbohydrate;GO:0009791//…	--
Isoform0028334	0.988380858144132	0.605911878967974	BGAL1	beta-galactosidase [Sesamum indicum]	-	-	-	-	GO:0005576//extracellular region;GO:0005618//cell wall;GO:0005911//cell-cell junction;GO:0044444//cytoplasmic part	GO:0005488//binding;GO:0015925//galactosidase activity	GO:0008104//protein localization;GO:0042743//hydrogen peroxide metabolic process;GO:0044238//primary metabolic process;GO:0048588//developmental cell growth	--
Isoform0028349	0.919992519116259	0.625753820644699	Os02g0611500	eukaryotic translation initiation factor-like [Sesamum indicum]	Genetic Information Processing	Translation	ko03013//RNA transport	K03260	GO:0044444//cytoplasmic part	-	GO:0006412//translation;GO:0009117//nucleotide metabolic process	--
Isoform0028380	0.914025559013452	0.637037466719928	--	Polynucleotide adenylyltransferase [Handroanthus impetiginosus]	-	-	-	-	-	-	-	--
Isoform0028388	0.925703141259405	0.666673292423306	At4g16580	Serine/threonine protein phosphatase [Handroanthus impetiginosus]	-	-	-	-	GO:0009532//plastid stroma	GO:0016791//phosphatase activity;GO:0043169//cation binding	GO:0006796//phosphate-containing compound metabolic process	--
Isoform0028472	0.974373364581177	0.612734955620189	BGAL1	beta-galactosidase [Sesamum indicum]	-	-	-	-	GO:0005576//extracellular region;GO:0005618//cell wall;GO:0005911//cell-cell junction;GO:0044444//cytoplasmic part	GO:0005488//binding;GO:0015925//galactosidase activity	GO:0008104//protein localization;GO:0042743//hydrogen peroxide metabolic process;GO:0044238//primary metabolic process;GO:0048588//developmental cell growth	--
Isoform0028600	0.933031954150205	0.631129627597009	MHK	serine/threonine-protein kinase MHK isoform X1 [Olea europaea var. sylvestris] [Olea europaea]	-	-	-	-	GO:0043231//intracellular membrane-bounded organelle	GO:0004674//protein serine/threonine kinase activity;GO:0032550//purine ribonucleoside binding	GO:0006417//regulation of translation;GO:0006486//protein glycosylation;GO:0006796//phosphate-containing compound metabolic process;GO:0007049//cell cycle	--
Isoform0028725	0.90612384114873	0.606551290979249	PUB44	Ubiquitin--protein ligase [Handroanthus impetiginosus]	-	-	-	-	-	GO:0003824//catalytic activity	GO:0032446//protein modification by small protein conjugation	--
Isoform0028764	0.90006871609741	0.647945583300941	ARA1	L-arabinokinase [Sesamum indicum]	Metabolism;Metabolism	Global and overview maps;Carbohydrate metabolism	ko01100//Metabolic pathways;ko00520//Amino sugar and nucleotide sugar metabolism	K12446;K12446	GO:0005911//cell-cell junction;GO:0009536//plastid;GO:0031224//intrinsic component of membrane	GO:0016773//phosphotransferase activity, alcohol group as acceptor;GO:0032550//purine ribonucleoside binding	GO:0010467//gene expression;GO:0016310//phosphorylation;GO:0019321//pentose metabolic process	--
Isoform0028804	0.986425704401854	0.602952839636868	POT4	potassium transporter 4-like [Sesamum indicum]	-	-	-	-	GO:0009536//plastid;GO:0031224//intrinsic component of membrane	GO:0046873//metal ion transmembrane transporter activity	GO:0009247//glycolipid biosynthetic process;GO:0009267//cellular response to starvation;GO:0019758//glycosinolate biosynthetic process;GO:0030001//metal ion transport;GO:0034220//ion transmembrane transport;GO:0044723//single-organism carbohydrate metabolic process	--
Isoform0028864	0.98798947371947	0.60387674380063	BGAL1	beta-galactosidase [Sesamum indicum]	-	-	-	-	GO:0005576//extracellular region;GO:0005618//cell wall;GO:0005911//cell-cell junction;GO:0044444//cytoplasmic part	GO:0015925//galactosidase activity	GO:0008104//protein localization;GO:0042743//hydrogen peroxide metabolic process;GO:0044238//primary metabolic process;GO:0048588//developmental cell growth	--
Isoform0028906	0.978622424527355	0.684347252129043	--	chromodomain-helicase-DNA-binding protein 5-like isoform X2 [Sesamum indicum]	-	-	-	-	-	-	-	--
Isoform0028912	0.965287240643473	0.652713651202151	UPL3	E3 ubiquitin-protein ligase TRIP12 [Salvia splendens]	Genetic Information Processing	Folding, sorting and degradation	ko04120//Ubiquitin mediated proteolysis	K10590	GO:0016020//membrane	GO:0003824//catalytic activity	GO:0000904//cell morphogenesis involved in differentiation;GO:0003006//developmental process involved in reproduction;GO:0018205//peptidyl-lysine modification;GO:0032446//protein modification by small protein conjugation;GO:0042743//hydrogen peroxide metabolic process;GO:0044786//cell cycle DNA replication	--
Isoform0028927	0.958927977557595	0.673916557240575	NERD	RNA polymerase I transcription factor UAF [Handroanthus impetiginosus]	-	-	-	-	-	-	GO:0006351//transcription, DNA-templated;GO:0010468//regulation of gene expression	--
Isoform0028959	0.90712088909127	0.674047031571391	--	cell division protein ZapD [Striga asiatica]	-	-	-	-	-	-	-	--
Isoform0028986	0.990171444684869	0.646166520789857	--	-	-	-	-	-	-	-	-	--
Isoform0029089	0.968823473321997	0.677911963973229	CLPD	chaperone protein ClpD, chloroplastic [Sesamum indicum]	-	-	-	-	GO:0009526//plastid envelope;GO:0009532//plastid stroma	GO:0017111//nucleoside-triphosphatase activity;GO:0032550//purine ribonucleoside binding;GO:0046983//protein dimerization activity	GO:0009642//response to light intensity;GO:0019538//protein metabolic process;GO:0051259//protein oligomerization	--
Isoform0029128	0.957353926574775	0.662664564894142	RABG3F	Ras-related protein Rab-7A [Salvia splendens]	Cellular Processes;Cellular Processes	Transport and catabolism;Transport and catabolism	ko04144//Endocytosis;ko04145//Phagosome	K07897;K07897	-	-	-	--
Isoform0029130	0.968064510295201	0.696888865951096	INVA	LOW QUALITY PROTEIN: alkaline/neutral invertase A, mitochondrial [Sesamum indicum]	-	-	-	-	GO:0043231//intracellular membrane-bounded organelle	GO:0004564//beta-fructofuranosidase activity	GO:0009692//ethylene metabolic process;GO:0009845//seed germination;GO:0048506//regulation of timing of meristematic phase transition	--
Isoform0029144	0.985974733490203	0.60019436981822	BGAL1	beta-galactosidase 1 precursor [Petunia x hybrida]	-	-	-	-	GO:0005576//extracellular region;GO:0005618//cell wall;GO:0005911//cell-cell junction;GO:0044444//cytoplasmic part	GO:0005488//binding;GO:0015925//galactosidase activity	GO:0008104//protein localization;GO:0042743//hydrogen peroxide metabolic process;GO:0044238//primary metabolic process;GO:0048588//developmental cell growth	--
Isoform0029195	0.914446551709102	0.691384026596254	gatY	D-tagatose-1,6-bisphosphate aldolase subunit GatY, partial [Striga asiatica]	-	-	-	-	GO:0043231//intracellular membrane-bounded organelle	GO:0000166//nucleotide binding;GO:0016616//oxidoreductase activity, acting on the CH-OH group of donors, NAD or NADP as acceptor;GO:0016832//aldehyde-lyase activity;GO:0046914//transition metal ion binding;GO:0048037//cofactor binding	GO:0006090//pyruvate metabolic process;GO:0006739//NADP metabolic process;GO:0009081//branched-chain amino acid metabolic process	--
Isoform0029201	0.985907610364566	0.602824501192849	BGAL1	Beta-galactosidase [Handroanthus impetiginosus]	-	-	-	-	GO:0005576//extracellular region;GO:0005618//cell wall;GO:0005911//cell-cell junction	GO:0005488//binding;GO:0015925//galactosidase activity	GO:0008104//protein localization;GO:0042743//hydrogen peroxide metabolic process;GO:0044238//primary metabolic process;GO:0048588//developmental cell growth	--
Isoform0029244	0.90428355517005	0.667203706216253	MEFG2	elongation factor G- mitochondrial isoform B [Chlorella sorokiniana]	-	-	-	-	GO:0009536//plastid	GO:0008135//translation factor activity, RNA binding;GO:0017111//nucleoside-triphosphatase activity;GO:0032550//purine ribonucleoside binding	GO:0006414//translational elongation;GO:0009657//plastid organization;GO:0010038//response to metal ion;GO:0016070//RNA metabolic process;GO:0044710//single-organism metabolic process;GO:0044763//single-organism cellular process	--
Isoform0029265	0.990239987054672	0.636461379853797	PCRK1	probable serine/threonine-protein kinase PBL19 [Sesamum indicum]	-	-	-	-	-	GO:0004672//protein kinase activity;GO:0032550//purine ribonucleoside binding	GO:0006468//protein phosphorylation;GO:0006811//ion transport;GO:0050896//response to stimulus	--
Isoform0029268	0.943088772203529	0.669238134797722	KEG	E3 ubiquitin-protein ligase KEG-like isoform X1 [Olea europaea var. sylvestris] [Olea europaea]	-	-	-	-	GO:0009536//plastid	GO:0016301//kinase activity;GO:0032550//purine ribonucleoside binding	GO:0006464//cellular protein modification process;GO:0006796//phosphate-containing compound metabolic process;GO:0007568//aging	--
Isoform0029278	0.986524345591847	0.64530765861002	--	-	-	-	-	-	-	-	-	--
Isoform0029297	0.924922678478164	0.601453568768013	SUS2	Glycosyltransferase [Handroanthus impetiginosus]	Metabolism;Metabolism;Metabolism	Global and overview maps;Global and overview maps;Carbohydrate metabolism	ko01100//Metabolic pathways;ko01110//Biosynthesis of secondary metabolites;ko00500//Starch and sucrose metabolism	K00695;K00695;K00695	GO:0005618//cell wall;GO:0009526//plastid envelope;GO:0030529//intracellular ribonucleoprotein complex	GO:0017069//snRNA binding;GO:0035251//UDP-glucosyltransferase activity	GO:0003006//developmental process involved in reproduction;GO:0005985//sucrose metabolic process;GO:0006073//cellular glucan metabolic process;GO:0006342//chromatin silencing;GO:0006498//N-terminal protein lipidation;GO:0007017//microtubule-based process;GO:0007154//cell communication;GO:0009247//glycolipid biosynthetic process;GO:0009606//tropism;GO:0009743//response to carbohydrate;GO:0009791//…	--
Isoform0029317	0.97585313304535	0.663191187195963	POT4	K+ uptake transporter 3 isoform 1 [Dorcoceras hygrometricum]	-	-	-	-	GO:0009536//plastid;GO:0031224//intrinsic component of membrane	GO:0046873//metal ion transmembrane transporter activity	GO:0009247//glycolipid biosynthetic process;GO:0009267//cellular response to starvation;GO:0019758//glycosinolate biosynthetic process;GO:0030001//metal ion transport;GO:0034220//ion transmembrane transport	--
Isoform0029369	0.990500002321008	0.661564554548238	ABCB26	ABC transporter B family member 26, chloroplastic isoform X1 [Sesamum indicum]	Environmental Information Processing	Membrane transport	ko02010//ABC transporters	K05656	GO:0031224//intrinsic component of membrane;GO:0042170//plastid membrane	GO:0032550//purine ribonucleoside binding;GO:0042626//ATPase activity, coupled to transmembrane movement of substances	GO:0006787//porphyrin-containing compound catabolic process;GO:0006979//response to oxidative stress;GO:0010038//response to metal ion;GO:0015893//drug transport;GO:0044763//single-organism cellular process;GO:0055076//transition metal ion homeostasis	--
Isoform0029384	0.977751722205338	0.671706372875981	RPT3	root phototropism protein 3 [Olea europaea var. sylvestris] [Olea europaea]	-	-	-	-	GO:0016020//membrane;GO:0043231//intracellular membrane-bounded organelle	GO:0005488//binding;GO:0060089//molecular transducer activity	GO:0005976//polysaccharide metabolic process;GO:0006468//protein phosphorylation;GO:0009606//tropism;GO:0009826//unidimensional cell growth;GO:0030522//intracellular receptor signaling pathway;GO:0032446//protein modification by small protein conjugation;GO:0042546//cell wall biogenesis;GO:0043269//regulation of ion transport;GO:0043479//pigment accumulation in tissues in response to UV light;GO:…	--
Isoform0029387	0.926769782503632	0.674433155993164	RZFP34	Zn-finger protein [Handroanthus impetiginosus]	Genetic Information Processing	Folding, sorting and degradation	ko04120//Ubiquitin mediated proteolysis	K10144	-	GO:0046914//transition metal ion binding	-	--
Isoform0029478	0.904008822419509	0.692307566114483	--	inositol polyphosphate 5-phosphatase I [Striga asiatica]	-	-	-	-	-	-	-	--
Isoform0029496	0.976297582015524	0.693433708680564	--	leucine-rich repeat family protein [Striga asiatica]	-	-	-	-	-	GO:0004672//protein kinase activity	GO:0006468//protein phosphorylation	--
Isoform0029522	0.96377430528578	0.667401664268426	RBOHC	Ferric reductase, NADH/NADPH oxidase [Handroanthus impetiginosus]	Environmental Information Processing;Organismal Systems	Signal transduction;Environmental adaptation	ko04016//MAPK signaling pathway - plant;ko04626//Plant-pathogen interaction	K13447;K13447	GO:0016021//integral component of membrane;GO:0043231//intracellular membrane-bounded organelle	GO:0046872//metal ion binding;GO:0050664//oxidoreductase activity, acting on NAD(P)H, oxygen as acceptor	GO:0006952//defense response;GO:0007165//signal transduction;GO:0009620//response to fungus;GO:0010015//root morphogenesis;GO:0032412//regulation of ion transmembrane transporter activity;GO:0042743//hydrogen peroxide metabolic process;GO:0043067//regulation of programmed cell death;GO:0045333//cellular respiration;GO:0046683//response to organophosphorus;GO:0048588//developmental cell growth;GO:…	--
Isoform0029626	0.975925026095024	0.674556352104619	POT4	K+ uptake transporter 3 isoform 1 [Dorcoceras hygrometricum]	-	-	-	-	GO:0009536//plastid;GO:0031224//intrinsic component of membrane	GO:0046873//metal ion transmembrane transporter activity	GO:0009247//glycolipid biosynthetic process;GO:0009267//cellular response to starvation;GO:0019758//glycosinolate biosynthetic process;GO:0030001//metal ion transport;GO:0034220//ion transmembrane transport	--
Isoform0029665	0.99139244197447	0.683113447749825	ATG1C	serine/threonine-protein kinase ATG1c [Sesamum indicum]	Cellular Processes	Transport and catabolism	ko04136//Autophagy - other eukaryotes	K08269	-	-	-	--
Isoform0029825	0.963861045382027	0.613991610381586	BGAL1	beta-galactosidase [Sesamum indicum]	-	-	-	-	GO:0005576//extracellular region;GO:0005618//cell wall;GO:0005911//cell-cell junction;GO:0044444//cytoplasmic part	GO:0005488//binding;GO:0015925//galactosidase activity	GO:0008104//protein localization;GO:0042743//hydrogen peroxide metabolic process;GO:0044238//primary metabolic process;GO:0048588//developmental cell growth	--
Isoform0029827	0.970874841837033	0.672271781827627	XTH30	probable xyloglucan endotransglucosylase/hydrolase protein 30 [Sesamum indicum]	-	-	-	-	GO:0005576//extracellular region;GO:0030312//external encapsulating structure	GO:0016758//transferase activity, transferring hexosyl groups;GO:0016787//hydrolase activity	GO:0044042//glucan metabolic process;GO:0045229//external encapsulating structure organization	--
Isoform0029837	0.980881826610961	0.671673878002409	CLPD	chaperone protein ClpD, chloroplastic [Sesamum indicum]	-	-	-	-	GO:0009526//plastid envelope;GO:0009532//plastid stroma	GO:0017111//nucleoside-triphosphatase activity;GO:0032550//purine ribonucleoside binding;GO:0046983//protein dimerization activity	GO:0009642//response to light intensity;GO:0019538//protein metabolic process;GO:0051259//protein oligomerization	--
Isoform0029840	0.952653131539653	0.654762801145003	TRP4	telomere repeat-binding protein 3 isoform X1 [Sesamum indicum]	-	-	-	-	GO:0044424//intracellular part	GO:0097159//organic cyclic compound binding;GO:1901363//heterocyclic compound binding	-	--
Isoform0029854	0.974524425946498	0.676513841812835	--	protein BLISTER-like [Olea europaea var. sylvestris] [Olea europaea]	-	-	-	-	-	-	GO:0009791//post-embryonic development;GO:0009887//organ morphogenesis;GO:0044702//single organism reproductive process;GO:0044763//single-organism cellular process;GO:0048367//shoot system development;GO:0048608//reproductive structure development;GO:0050794//regulation of cellular process	--
Isoform0029883	0.926112748283738	0.685799695792117	UPL4	E3 ubiquitin protein ligase [Handroanthus impetiginosus]	Genetic Information Processing	Folding, sorting and degradation	ko04120//Ubiquitin mediated proteolysis	K10590	-	-	GO:0070647//protein modification by small protein conjugation or removal	--
Isoform0029898	0.990487694770903	0.604885379333753	RSH2	probable GTP diphosphokinase RSH2, chloroplastic isoform X1 [Sesamum indicum]	Metabolism;Metabolism	Global and overview maps;Nucleotide metabolism	ko01100//Metabolic pathways;ko00230//Purine metabolism	K00951;K00951	GO:0009536//plastid;GO:0016020//membrane	GO:0015291//secondary active transmembrane transporter activity;GO:0016778//diphosphotransferase activity;GO:0032550//purine ribonucleoside binding	GO:0001101//response to acid chemical;GO:0006972//hyperosmotic response;GO:0009150//purine ribonucleotide metabolic process;GO:0009694//jasmonic acid metabolic process;GO:0009755//hormone-mediated signaling pathway;GO:0010053//root epidermal cell differentiation;GO:0051707//response to other organism	--
Isoform0029976	0.974209566222987	0.615455786483053	BGAL1	beta-galactosidase [Sesamum indicum]	-	-	-	-	GO:0005576//extracellular region;GO:0005618//cell wall;GO:0005911//cell-cell junction;GO:0044444//cytoplasmic part	GO:0005488//binding;GO:0015925//galactosidase activity	GO:0008104//protein localization;GO:0042743//hydrogen peroxide metabolic process;GO:0044238//primary metabolic process;GO:0048588//developmental cell growth	--
Isoform0029982	0.982504778772649	0.698062725085009	NYC1	probable chlorophyll(ide) b reductase NYC1, chloroplastic [Sesamum indicum]	Metabolism;Metabolism;Metabolism	Global and overview maps;Global and overview maps;Metabolism of cofactors and vitamins	ko01100//Metabolic pathways;ko01110//Biosynthesis of secondary metabolites;ko00860//Porphyrin and chlorophyll metabolism	K13606;K13606;K13606	GO:0031224//intrinsic component of membrane;GO:0044434//chloroplast part	GO:0005488//binding;GO:0016616//oxidoreductase activity, acting on the CH-OH group of donors, NAD or NADP as acceptor	GO:0006787//porphyrin-containing compound catabolic process;GO:0044257//cellular protein catabolic process;GO:0044710//single-organism metabolic process	--
Isoform0029994	0.99051212390594	0.647639803509664	--	cysteine desulfurase [Striga asiatica]	-	-	-	-	GO:0043231//intracellular membrane-bounded organelle	-	-	--
Isoform0030042	0.93174357119262	0.665564021428355	GTE4	transcription factor GTE4-like isoform X3 [Sesamum indicum]	-	-	-	-	-	-	GO:0006402//mRNA catabolic process;GO:0007346//regulation of mitotic cell cycle;GO:0009292//genetic transfer;GO:0044767//single-organism developmental process	--
Isoform0030095	0.966418614708718	0.676970269069122	UPL3	E3 ubiquitin-protein ligase TRIP12 [Salvia splendens]	Genetic Information Processing	Folding, sorting and degradation	ko04120//Ubiquitin mediated proteolysis	K10590	GO:0016020//membrane	GO:0003824//catalytic activity	GO:0000904//cell morphogenesis involved in differentiation;GO:0003006//developmental process involved in reproduction;GO:0018205//peptidyl-lysine modification;GO:0032446//protein modification by small protein conjugation;GO:0042743//hydrogen peroxide metabolic process;GO:0044786//cell cycle DNA replication	--
Isoform0030121	0.990251346066765	0.665084140652745	BXL1	beta-D-xylosidase 4 [Salvia splendens]	-	-	-	-	GO:0005576//extracellular region;GO:0005618//cell wall	GO:0097599//xylanase activity	GO:0000272//polysaccharide catabolic process;GO:0009814//defense response, incompatible interaction;GO:0042221//response to chemical	--
Isoform0030141	0.953590568937567	0.695698786391254	B''BETA	serine/threonine protein phosphatase 2A regulatory subunit B''beta-like [Olea europaea var. sylvestris] [Olea europaea]	Genetic Information Processing	Translation	ko03015//mRNA surveillance pathway	K11583	GO:0043231//intracellular membrane-bounded organelle;GO:0044444//cytoplasmic part	GO:0046872//metal ion binding	GO:0009416//response to light stimulus;GO:0009799//specification of symmetry;GO:0009933//meristem structural organization;GO:0009943//adaxial/abaxial axis specification;GO:0048509//regulation of meristem development	--
Isoform0030142	0.988210502021526	0.604324297610185	BGAL1	Beta-galactosidase [Handroanthus impetiginosus]	-	-	-	-	GO:0005576//extracellular region;GO:0005618//cell wall;GO:0005911//cell-cell junction	GO:0005488//binding;GO:0015925//galactosidase activity	GO:0008104//protein localization;GO:0042743//hydrogen peroxide metabolic process;GO:0044238//primary metabolic process;GO:0048588//developmental cell growth	--
Isoform0030184	0.927009539989816	0.690581270087699	LPPG	Dolichyl pyrophosphate phosphatase [Handroanthus impetiginosus]	Metabolism	Glycan biosynthesis and metabolism	ko00510//N-Glycan biosynthesis	K07252	GO:0009536//plastid	GO:0016462//pyrophosphatase activity;GO:0016791//phosphatase activity	GO:0003006//developmental process involved in reproduction;GO:0006796//phosphate-containing compound metabolic process;GO:0046339//diacylglycerol metabolic process	--
Isoform0030211	0.990039926774917	0.602528578547121	RSH2	probable GTP diphosphokinase RSH2, chloroplastic [Sesamum indicum]	Metabolism;Metabolism	Global and overview maps;Nucleotide metabolism	ko01100//Metabolic pathways;ko00230//Purine metabolism	K00951;K00951	GO:0009536//plastid;GO:0016020//membrane	GO:0015291//secondary active transmembrane transporter activity;GO:0016778//diphosphotransferase activity;GO:0032550//purine ribonucleoside binding	GO:0001101//response to acid chemical;GO:0006972//hyperosmotic response;GO:0009150//purine ribonucleotide metabolic process;GO:0009694//jasmonic acid metabolic process;GO:0009755//hormone-mediated signaling pathway;GO:0010053//root epidermal cell differentiation;GO:0051707//response to other organism	--
Isoform0030216	0.991804309314454	0.666442566139965	TPS11	Trehalose-6-phosphate synthase component TPS1 [Handroanthus impetiginosus]	Metabolism;Metabolism;Metabolism	Global and overview maps;Global and overview maps;Carbohydrate metabolism	ko01100//Metabolic pathways;ko01110//Biosynthesis of secondary metabolites;ko00500//Starch and sucrose metabolism	K16055;K16055;K16055	GO:0043231//intracellular membrane-bounded organelle;GO:0044444//cytoplasmic part	GO:0019203//carbohydrate phosphatase activity;GO:0035251//UDP-glucosyltransferase activity	GO:0005991//trehalose metabolic process;GO:0006796//phosphate-containing compound metabolic process	--
Isoform0030256	0.989367708467034	0.662617662854228	BXL1	Non-reducing end alpha-L-arabinofuranosidase [Handroanthus impetiginosus]	-	-	-	-	GO:0005576//extracellular region;GO:0005618//cell wall;GO:0031012//extracellular matrix	GO:0015926//glucosidase activity	GO:0003006//developmental process involved in reproduction;GO:0042221//response to chemical;GO:0044238//primary metabolic process	--
Isoform0030268	0.931698029886843	0.660343789695663	SUS3	sucrose synthase 2-like [Olea europaea var. sylvestris] [Olea europaea]	Metabolism;Metabolism;Metabolism	Global and overview maps;Global and overview maps;Carbohydrate metabolism	ko01100//Metabolic pathways;ko01110//Biosynthesis of secondary metabolites;ko00500//Starch and sucrose metabolism	K00695;K00695;K00695	GO:0005618//cell wall;GO:0009526//plastid envelope;GO:0030529//intracellular ribonucleoprotein complex	GO:0017069//snRNA binding;GO:0035251//UDP-glucosyltransferase activity	GO:0003006//developmental process involved in reproduction;GO:0005985//sucrose metabolic process;GO:0006073//cellular glucan metabolic process;GO:0006342//chromatin silencing;GO:0006498//N-terminal protein lipidation;GO:0007017//microtubule-based process;GO:0007154//cell communication;GO:0009247//glycolipid biosynthetic process;GO:0009606//tropism;GO:0009743//response to carbohydrate;GO:0009791//…	--
Isoform0030296	0.979045312695401	0.675958391874746	PLIP2	alpha/beta-Hydrolases superfamily protein [Striga asiatica]	-	-	-	-	-	-	GO:0009247//glycolipid biosynthetic process;GO:0009267//cellular response to starvation;GO:0009414//response to water deprivation	--
Isoform0030299	0.97148247791767	0.685567161405527	--	Cellulase [Handroanthus impetiginosus]	-	-	-	-	-	GO:0016798//hydrolase activity, acting on glycosyl bonds	GO:0044238//primary metabolic process	--
Isoform0030369	0.996724463747521	0.665366515370797	TRP4	telomere repeat-binding factor like-protein [Rehmannia glutinosa]	-	-	-	-	GO:0044424//intracellular part	GO:0005488//binding	-	--
Isoform0030469	0.989973531502296	0.6515665007564	SPD1	AAA+ ATPase domain-containing protein [Cynara cardunculus var. scolymus] [Cynara cardunculus]	-	-	-	-	GO:0043231//intracellular membrane-bounded organelle	GO:0016787//hydrolase activity;GO:0097159//organic cyclic compound binding;GO:1901363//heterocyclic compound binding	-	--
Isoform0030496	0.980695082596764	0.651103612512095	PLIP2	Lipase [Macleaya cordata]	-	-	-	-	-	-	GO:0009247//glycolipid biosynthetic process;GO:0009267//cellular response to starvation;GO:0009414//response to water deprivation	--
Isoform0030503	0.979486007487672	0.605232466353651	INVA	neutral/alkaline invertase 2 [Phelipanche ramosa]	-	-	-	-	GO:0043231//intracellular membrane-bounded organelle	GO:0004564//beta-fructofuranosidase activity	GO:0009692//ethylene metabolic process;GO:0009845//seed germination;GO:0048506//regulation of timing of meristematic phase transition	--
Isoform0030516	0.988997515498623	0.684739827714979	CYP71A9	Cytochrome P450 CYP2 subfamily [Handroanthus impetiginosus]	-	-	-	-	GO:0043231//intracellular membrane-bounded organelle;GO:0044425//membrane part	GO:0016491//oxidoreductase activity;GO:0046872//metal ion binding	GO:0044699//single-organism process	--
Isoform0030519	0.988908316683067	0.607946175714157	BGAL1	beta-galactosidase [Sesamum indicum]	-	-	-	-	GO:0005576//extracellular region;GO:0005618//cell wall;GO:0005911//cell-cell junction;GO:0044444//cytoplasmic part	GO:0005488//binding;GO:0015925//galactosidase activity	GO:0008104//protein localization;GO:0042743//hydrogen peroxide metabolic process;GO:0044238//primary metabolic process;GO:0048588//developmental cell growth	--
Isoform0030534	0.930174188414924	0.615127865367399	WDR44	protein tipD [Sesamum indicum]	-	-	-	-	-	-	-	--
Isoform0030541	0.987177470043896	0.670386771562819	ABCB26	ABC transporter B family member 26, chloroplastic isoform X1 [Sesamum indicum]	Environmental Information Processing	Membrane transport	ko02010//ABC transporters	K05656	GO:0031224//intrinsic component of membrane;GO:0042170//plastid membrane	GO:0032550//purine ribonucleoside binding;GO:0042626//ATPase activity, coupled to transmembrane movement of substances	GO:0006787//porphyrin-containing compound catabolic process;GO:0006979//response to oxidative stress;GO:0010038//response to metal ion;GO:0015893//drug transport;GO:0044763//single-organism cellular process;GO:0055076//transition metal ion homeostasis	--
Isoform0030567	0.969265309383311	0.657215180899965	MIP2	PREDICTED: MAG2-interacting protein 2 [Erythranthe guttata]	-	-	-	-	-	-	-	--
Isoform0030621	0.988509995744405	0.603233988810518	BGAL1	beta-galactosidase [Sesamum indicum]	-	-	-	-	-	-	-	--
Isoform0030657	0.906271796757205	0.677284810043145	ARA1	Galactokinase [Handroanthus impetiginosus]	Metabolism;Metabolism	Global and overview maps;Carbohydrate metabolism	ko01100//Metabolic pathways;ko00520//Amino sugar and nucleotide sugar metabolism	K12446;K12446	GO:0005911//cell-cell junction;GO:0009536//plastid;GO:0031224//intrinsic component of membrane	GO:0016773//phosphotransferase activity, alcohol group as acceptor;GO:0032550//purine ribonucleoside binding	GO:0010467//gene expression;GO:0016310//phosphorylation;GO:0019321//pentose metabolic process	--
Isoform0030714	0.942493545501944	0.637211790132746	CAT2	PREDICTED: cationic amino acid transporter 2, vacuolar-like [Erythranthe guttata]	-	-	-	-	GO:0005774//vacuolar membrane;GO:0005777//peroxisome;GO:0005840//ribosome;GO:0009526//plastid envelope;GO:0031224//intrinsic component of membrane	GO:0004601//peroxidase activity;GO:0046906//tetrapyrrole binding;GO:0046914//transition metal ion binding;GO:0046943//carboxylic acid transmembrane transporter activity	GO:0006073//cellular glucan metabolic process;GO:0006625//protein targeting to peroxisome;GO:0009062//fatty acid catabolic process;GO:0009267//cellular response to starvation;GO:0009648//photoperiodism;GO:0016265//death;GO:0019725//cellular homeostasis;GO:0042743//hydrogen peroxide metabolic process	--
Isoform0030717	0.969241134466661	0.668524702433178	--	zinc finger CCCH domain-containing protein 17 [Catalpa bungei]	-	-	-	-	GO:0005911//cell-cell junction	-	-	--
Isoform0030720	0.914854659209372	0.656417574699616	--	WAPL (Wings apart-like protein regulation ofheterochromatin) protein [Striga asiatica]	-	-	-	-	-	-	-	--
Isoform0030739	0.987250572860209	0.601389405777794	BGAL1	Beta-galactosidase [Handroanthus impetiginosus]	-	-	-	-	GO:0005576//extracellular region;GO:0005618//cell wall;GO:0005911//cell-cell junction	GO:0005488//binding;GO:0015925//galactosidase activity	GO:0008104//protein localization;GO:0042743//hydrogen peroxide metabolic process;GO:0044238//primary metabolic process;GO:0048588//developmental cell growth	--
Isoform0030759	0.987804827395344	0.636974676613551	NPR1	BTB/POZ domain and ankyrin repeat-containing protein NPR2 isoform X1 [Sesamum indicum]	Environmental Information Processing	Signal transduction	ko04075//Plant hormone signal transduction	K14508	-	-	-	--
Isoform0030782	0.992573298415897	0.673972442895642	BXL1	Beta-D-xylosidase 1 [Vitis vinifera]	-	-	-	-	GO:0005576//extracellular region;GO:0005618//cell wall	GO:0097599//xylanase activity	GO:0000272//polysaccharide catabolic process;GO:0009814//defense response, incompatible interaction;GO:0042221//response to chemical	--
Isoform0030881	0.919541367081465	0.645913802678277	dpf-6	LOW QUALITY PROTEIN: acylamino-acid-releasing enzyme [Sesamum indicum]	-	-	-	-	GO:0009536//plastid	GO:0070011//peptidase activity, acting on L-amino acid peptides	GO:0006498//N-terminal protein lipidation	--
Isoform0030921	0.996983806461919	0.660385992233433	ATG13A	autophagy-related protein 13 [Salvia splendens]	Cellular Processes	Transport and catabolism	ko04136//Autophagy - other eukaryotes	K08331	-	-	-	--
Isoform0031027	0.989601691199058	0.672129572087039	NYC1	probable chlorophyll(ide) b reductase NYC1, chloroplastic [Sesamum indicum]	Metabolism;Metabolism;Metabolism	Global and overview maps;Global and overview maps;Metabolism of cofactors and vitamins	ko01100//Metabolic pathways;ko01110//Biosynthesis of secondary metabolites;ko00860//Porphyrin and chlorophyll metabolism	K13606;K13606;K13606	GO:0031224//intrinsic component of membrane;GO:0044434//chloroplast part	GO:0005488//binding;GO:0016616//oxidoreductase activity, acting on the CH-OH group of donors, NAD or NADP as acceptor	GO:0006787//porphyrin-containing compound catabolic process;GO:0044257//cellular protein catabolic process;GO:0044710//single-organism metabolic process	--
Isoform0031126	0.924829285732786	0.615874298988523	EAF1B	Nucleoplasmin ATPase [Handroanthus impetiginosus]	-	-	-	-	-	-	-	--
Isoform0031150	0.969063147448708	0.653277978342164	cnot1	CCR4-NOT transcription complex subunit 1 isoform X2 [Sesamum indicum]	Genetic Information Processing	Folding, sorting and degradation	ko03018//RNA degradation	K12604	-	-	-	--
Isoform0031173	0.99261728909371	0.666672177826046	BXL1	Non-reducing end alpha-L-arabinofuranosidase [Handroanthus impetiginosus]	-	-	-	-	GO:0005576//extracellular region;GO:0005618//cell wall;GO:0031012//extracellular matrix	GO:0015926//glucosidase activity	GO:0003006//developmental process involved in reproduction;GO:0042221//response to chemical;GO:0044238//primary metabolic process	--
Isoform0031182	0.942316373847632	0.685049891228648	ITN1	PREDICTED: ankyrin repeat-containing protein At3g12360-like [Erythranthe guttata]	-	-	-	-	GO:0016020//membrane;GO:0043231//intracellular membrane-bounded organelle	GO:0005488//binding	GO:0000904//cell morphogenesis involved in differentiation;GO:0006970//response to osmotic stress;GO:0008104//protein localization;GO:0009664//plant-type cell wall organization	--
Isoform0031192	0.983113030612694	0.692048714835725	PYRP2	5-amino-6-(5-phospho-D-ribitylamino)uracil phosphatase, chloroplastic [Camellia sinensis]	Metabolism;Metabolism;Metabolism	Global and overview maps;Global and overview maps;Metabolism of cofactors and vitamins	ko01100//Metabolic pathways;ko01110//Biosynthesis of secondary metabolites;ko00740//Riboflavin metabolism	K22912;K22912;K22912	-	GO:0003824//catalytic activity	GO:0006787//porphyrin-containing compound catabolic process	--
Isoform0031242	0.990722307528423	0.676970049199106	NYC1	Reductase [Handroanthus impetiginosus]	Metabolism;Metabolism;Metabolism	Global and overview maps;Global and overview maps;Metabolism of cofactors and vitamins	ko01100//Metabolic pathways;ko01110//Biosynthesis of secondary metabolites;ko00860//Porphyrin and chlorophyll metabolism	K13606;K13606;K13606	GO:0031224//intrinsic component of membrane;GO:0044434//chloroplast part	GO:0005488//binding;GO:0016616//oxidoreductase activity, acting on the CH-OH group of donors, NAD or NADP as acceptor	GO:0006787//porphyrin-containing compound catabolic process;GO:0044257//cellular protein catabolic process;GO:0044710//single-organism metabolic process	--
Isoform0031269	0.994802237498464	0.627229734747596	UBC5	PREDICTED: ubiquitin-conjugating enzyme E2-23 kDa-like [Solanum tuberosum]	Genetic Information Processing	Folding, sorting and degradation	ko04120//Ubiquitin mediated proteolysis	K10576	-	-	-	--
Isoform0031283	0.984334849612832	0.656544931301423	XTH30	probable xyloglucan endotransglucosylase/hydrolase protein 30 [Sesamum indicum]	-	-	-	-	GO:0005576//extracellular region;GO:0030312//external encapsulating structure	GO:0016758//transferase activity, transferring hexosyl groups;GO:0016787//hydrolase activity	GO:0044042//glucan metabolic process;GO:0045229//external encapsulating structure organization	--
Isoform0031290	0.940194801695506	0.633134712396222	UBI11	PREDICTED: polyubiquitin isoform X1 [Lupinus angustifolius]	-	-	-	-	GO:0043231//intracellular membrane-bounded organelle	GO:0046914//transition metal ion binding	GO:0006605//protein targeting;GO:0009411//response to UV;GO:0019941//modification-dependent protein catabolic process;GO:0036211//protein modification process	--
Isoform0031308	0.991381033218732	0.616802057693495	UBC5	PREDICTED: ubiquitin-conjugating enzyme E2 4-like [Juglans regia]	Genetic Information Processing	Folding, sorting and degradation	ko04120//Ubiquitin mediated proteolysis	K10576	-	GO:0003824//catalytic activity	-	--
Isoform0031316	0.935651738732699	0.685653488463591	--	-	-	-	-	-	-	-	-	--
Isoform0031367	0.973324791295374	0.613050642784776	BGAL1	beta-galactosidase [Sesamum indicum]	-	-	-	-	GO:0005576//extracellular region;GO:0005618//cell wall;GO:0005911//cell-cell junction;GO:0044444//cytoplasmic part	GO:0005488//binding;GO:0015925//galactosidase activity	GO:0008104//protein localization;GO:0042743//hydrogen peroxide metabolic process;GO:0044238//primary metabolic process;GO:0048588//developmental cell growth	--
Unigene00114785	0.98827504858805	0.644691993309557	JA2L	NAC Apical domain transcriptional regulator superfamily protein [Perilla frutescens var. frutescens] [Perilla frutescens]	-	-	-	-	GO:0043231//intracellular membrane-bounded organelle	GO:0046983//protein dimerization activity	GO:0006355//regulation of transcription, DNA-templated;GO:0006605//protein targeting;GO:0006952//defense response;GO:0006972//hyperosmotic response;GO:0009408//response to heat;GO:0009620//response to fungus;GO:0009694//jasmonic acid metabolic process;GO:0009755//hormone-mediated signaling pathway;GO:0009863//salicylic acid mediated signaling pathway;GO:0010260//animal organ senescence;GO:0035556…	NAC
Unigene0000165	0.916319816618174	0.653309476490002	OPR11	XP_011087657.1 putative 12-oxophytodienoate reductase 11 [Sesamum indicum]	Metabolism;Metabolism;Metabolism	Global and overview maps;Global and overview maps;Lipid metabolism	ko01100//Metabolic pathways;ko01110//Biosynthesis of secondary metabolites;ko00592//alpha-Linolenic acid metabolism	K05894;K05894;K05894	-	GO:0010181//FMN binding;GO:0016491//oxidoreductase activity	GO:0055114//oxidation-reduction process	--
Unigene0000257	0.98518077893723	0.64128321502152	--	XP_011074854.1 uncharacterized protein LOC105159475 [Sesamum indicum]	-	-	-	-	-	-	-	--
Unigene0000300	0.989985001917782	0.60897955437303	--	-	-	-	-	-	-	-	-	--
Unigene0000349	0.992753353671674	0.639227244570448	--	-	-	-	-	-	-	-	-	--
Unigene0000427	0.929208913649353	0.680777410476613	At4g16580	XP_011074517.1 probable protein phosphatase 2C 55 [Sesamum indicum]	-	-	-	-	-	GO:0016791//phosphatase activity	-	--
Unigene0000536	0.96729218167778	0.600025242643315	ATL36	XP_020547056.1 RING-H2 finger protein ATL34-like [Sesamum indicum]	-	-	-	-	GO:0000109//nucleotide-excision repair complex;GO:0005680//anaphase-promoting complex	GO:0008270//zinc ion binding;GO:0046872//metal ion binding;GO:0061630//ubiquitin protein ligase activity;GO:0097602//cullin family protein binding	GO:0006289//nucleotide-excision repair;GO:0031145//anaphase-promoting complex-dependent proteasomal ubiquitin-dependent protein catabolic process	--
Unigene0000557	0.945195990905159	0.677128832747995	--	XP_011080819.1 putative nuclease HARBI1 [Sesamum indicum]	-	-	-	-	-	GO:0003677//DNA binding;GO:0004803//transposase activity;GO:0016788//hydrolase activity, acting on ester bonds	GO:0006313//transposition, DNA-mediated	--
Unigene0000772	0.955038829066373	0.631977711294333	GXM1	PIN12495.1 Glucuronoxylan 4-O-methyltransferase [Handroanthus impetiginosus]	-	-	-	-	-	-	-	--
Unigene0000801	0.991590923008491	0.655398141789825	BXL1	PIN19229.1 Non-reducing end alpha-L-arabinofuranosidase [Handroanthus impetiginosus]	-	-	-	-	-	GO:0004553//hydrolase activity, hydrolyzing O-glycosyl compounds	GO:0005975//carbohydrate metabolic process	--
Unigene0000863	0.97779148786768	0.604700555569294	HMA5	XP_012854272.1 PREDICTED: probable copper-transporting ATPase HMA5 [Erythranthe guttata]	Environmental Information Processing	Signal transduction	ko04016//MAPK signaling pathway - plant	K17686	GO:0031004//potassium ion-transporting ATPase complex	GO:0003700//transcription factor activity, sequence-specific DNA binding;GO:0004008//copper-exporting ATPase activity;GO:0004647//phosphoserine phosphatase activity;GO:0005375//copper ion transmembrane transporter activity;GO:0005388//calcium-transporting ATPase activity;GO:0008556//potassium-transporting ATPase activity;GO:0008967//phosphoglycolate phosphatase activity;GO:0015434//cadmium-transp…	GO:0006355//regulation of transcription, DNA-templated;GO:0006545//glycine biosynthetic process;GO:0006564//L-serine biosynthetic process;GO:0006813//potassium ion transport;GO:0006816//calcium ion transport;GO:0006825//copper ion transport;GO:0008152//metabolic process;GO:0015691//cadmium ion transport;GO:0015693//magnesium ion transport;GO:0030001//metal ion transport	--
Unigene0001003	0.986166758230837	0.654071690260165	--	XP_022889099.1 uncharacterized protein LOC111404538 [Olea europaea var. sylvestris] [Olea europaea]	-	-	-	-	-	-	-	--
Unigene0001282	0.961848304543715	0.690512929884575	UGT86A1	XP_011094622.1 UDP-glycosyltransferase 86A1-like [Sesamum indicum]	-	-	-	-	-	GO:0008194//UDP-glycosyltransferase activity	-	--
Unigene0001328	0.981209677170982	0.618226262056143	SD11	GER30345.1 S-locus lectin protein kinase family protein [Striga asiatica]	-	-	-	-	-	GO:0004672//protein kinase activity;GO:0004674//protein serine/threonine kinase activity;GO:0005524//ATP binding	GO:0006468//protein phosphorylation	--
Unigene0001330	0.98376215477346	0.641651182270013	At4g27290	XP_011097955.1 G-type lectin S-receptor-like serine/threonine-protein kinase At4g27290 [Sesamum indicum]	-	-	-	-	-	GO:0004672//protein kinase activity;GO:0005524//ATP binding	GO:0006468//protein phosphorylation;GO:0048544//recognition of pollen	--
Unigene0001655	0.944493643510478	0.600687290745615	--	-	-	-	-	-	-	-	-	--
Unigene0001943	0.957898674958675	0.646591362774898	PPOX1	PIN26408.1 Pyridoxamine-phosphate oxidase [Handroanthus impetiginosus]	Metabolism	Metabolism of cofactors and vitamins	ko00750//Vitamin B6 metabolism	K23998	-	GO:0004733//pyridoxamine-phosphate oxidase activity;GO:0010181//FMN binding;GO:0016491//oxidoreductase activity;GO:0070967//coenzyme F420 binding	GO:0008150//biological_process;GO:0008615//pyridoxine biosynthetic process	--
Unigene0001963	0.953025171827978	0.665699850317524	--	PIN14649.1 putative protein, contains TBC domain [Handroanthus impetiginosus]	-	-	-	-	GO:0016021//integral component of membrane	-	-	--
Unigene0002011	0.976011190078095	0.618091879497459	--	PIN07879.1 hypothetical protein CDL12_19556 [Handroanthus impetiginosus]	-	-	-	-	-	-	-	--
Unigene0002027	0.966270323687071	0.69167905971548	--	TEY87243.1 hypothetical protein Saspl_011277 [Salvia splendens]	-	-	-	-	-	-	-	--
Unigene0002102	0.982259437342758	0.632086370158089	--	-	-	-	-	-	-	-	-	--
Unigene0002104	0.986844518748301	0.656545680124203	--	-	-	-	-	-	-	-	-	--
Unigene0002128	0.97970711139628	0.625709121545904	JA2L	PIN22627.1 hypothetical protein CDL12_04665 [Handroanthus impetiginosus]	-	-	-	-	-	-	-	--
Unigene0002253	0.918587350239475	0.662468834502672	RGLG2	XP_011097362.1 E3 ubiquitin-protein ligase RGLG2-like [Sesamum indicum]	-	-	-	-	-	-	-	--
Unigene0002445	0.99075410483449	0.605074644995497	IPI1	QEY10174.1 isopentenyl diphosphate isomerase 1 [Scutellaria barbata]	Metabolism;Metabolism;Metabolism	Global and overview maps;Global and overview maps;Metabolism of terpenoids and polyketides	ko01100//Metabolic pathways;ko01110//Biosynthesis of secondary metabolites;ko00900//Terpenoid backbone biosynthesis	K01823;K01823;K01823	-	GO:0004452//isopentenyl-diphosphate delta-isomerase activity;GO:0016787//hydrolase activity	GO:0008299//isoprenoid biosynthetic process	--
Unigene0002629	0.988101211018497	0.623189715436208	--	TEY58603.1 hypothetical protein Saspl_005112 [Salvia splendens]	-	-	-	-	-	GO:0003677//DNA binding	GO:0006355//regulation of transcription, DNA-templated	--
Unigene0002699	0.932293973153005	0.65619249306023	--	TEY40453.1 hypothetical protein Saspl_032931 [Salvia splendens]	-	-	-	-	-	-	-	--
Unigene0002700	0.966338285790212	0.649395822405479	--	TEY40453.1 hypothetical protein Saspl_032931 [Salvia splendens]	-	-	-	-	-	-	-	--
Unigene0002821	0.977951330794215	0.609407837697177	--	-	-	-	-	-	-	-	-	--
Unigene0003106	0.987549736209267	0.675209631346088	GLP4	KAE8657767.1 Germin-like protein subfamily 2 member 4 [Hibiscus syriacus]	-	-	-	-	-	-	-	--
Unigene0003201	0.983573649929758	0.64213807730289	INT1	PIN11752.1 putative transporter (major facilitator superfamily) [Handroanthus impetiginosus]	-	-	-	-	GO:0005887//integral component of plasma membrane;GO:0016021//integral component of membrane	GO:0015114//phosphate ion transmembrane transporter activity;GO:0022857//transmembrane transporter activity;GO:0051119//sugar transmembrane transporter activity	GO:0006817//phosphate ion transport;GO:0008643//carbohydrate transport;GO:0055085//transmembrane transport	--
Unigene0003223	0.969798187354197	0.607815630276692	HVA22F	PIN21347.1 hypothetical protein CDL12_05951 [Handroanthus impetiginosus]	-	-	-	-	-	-	-	--
Unigene0003504	0.936975544986265	0.671396377232642	--	PIN24442.1 hypothetical protein CDL12_02793 [Handroanthus impetiginosus]	-	-	-	-	-	-	-	--
Unigene0003659	0.936222966008593	0.655963264210489	SMU2	XP_011093894.1 suppressor of mec-8 and unc-52 protein homolog 2 [Sesamum indicum]	-	-	-	-	GO:1990904//ribonucleoprotein complex	-	GO:0000372//Group I intron splicing	--
Unigene00116118	0.981478573412728	0.641462908267919	NAP2	NAC domain protein NAC2 [Salvia miltiorrhiza]	-	-	-	-	GO:0043231//intracellular membrane-bounded organelle	-	GO:0006952//defense response;GO:0010260//animal organ senescence;GO:0010468//regulation of gene expression;GO:0016049//cell growth;GO:0034645//cellular macromolecule biosynthetic process;GO:0051707//response to other organism;GO:0090567//reproductive shoot system development	NAC
Unigene0003724	0.974985737684256	0.607973570046149	FER	PIN14431.1 Serine/threonine protein kinase [Handroanthus impetiginosus]	-	-	-	-	-	-	-	--
Unigene0003725	0.97355133115528	0.625798262731532	FER	XP_022853281.1 receptor-like protein kinase FERONIA [Olea europaea var. sylvestris] [Olea europaea]	-	-	-	-	-	GO:0004672//protein kinase activity;GO:0005524//ATP binding	GO:0006468//protein phosphorylation	--
Unigene0004192	0.984985637322399	0.665671684065958	spoVK	PIN19249.1 26S proteasome regulatory complex, subunit PSMD10 [Handroanthus impetiginosus]	-	-	-	-	GO:0009368//endopeptidase Clp complex;GO:0009379//Holliday junction helicase complex;GO:0016021//integral component of membrane	GO:0004176//ATP-dependent peptidase activity;GO:0004222//metalloendopeptidase activity;GO:0005524//ATP binding;GO:0008134//transcription factor binding;GO:0009378//four-way junction helicase activity;GO:0016887//ATPase activity	GO:0006281//DNA repair;GO:0006310//DNA recombination;GO:0006355//regulation of transcription, DNA-templated;GO:0006508//proteolysis;GO:0009306//protein secretion;GO:0030436//asexual sporulation;GO:0043335//protein unfolding;GO:0051301//cell division	--
Unigene0004253	0.979387628396398	0.616433339643944	PATROL1	XP_011085831.1 uncharacterized protein LOC105167710 [Sesamum indicum]	-	-	-	-	-	GO:0005509//calcium ion binding;GO:0005544//calcium-dependent phospholipid binding	-	--
Unigene0004272	0.978363021006837	0.653442001225981	--	GER40285.1 Glucan 1,3-beta-glucosidase [Striga asiatica]	-	-	-	-	-	GO:0005515//protein binding	GO:0006457//protein folding;GO:0009408//response to heat	--
Unigene0004330	0.991982802948504	0.643062588508518	ABCB26	XP_011086631.1 ABC transporter B family member 26, chloroplastic isoform X2 [Sesamum indicum]	Environmental Information Processing	Membrane transport	ko02010//ABC transporters	K05656	GO:0005575//cellular_component;GO:0005887//integral component of plasma membrane;GO:0009898//cytoplasmic side of plasma membrane;GO:0043190//ATP-binding cassette (ABC) transporter complex;GO:0055051//ATP-binding cassette (ABC) transporter complex, integrated substrate binding;GO:0055052//ATP-binding cassette (ABC) transporter complex, substrate-binding subunit-containing	GO:0005260//channel-conductance-controlling ATPase activity;GO:0005319//lipid transporter activity;GO:0005524//ATP binding;GO:0008565//protein transporter activity;GO:0015220//choline transmembrane transporter activity;GO:0015221//lipopolysaccharide transmembrane transporter activity;GO:0015412//molybdate transmembrane-transporting ATPase activity;GO:0015413//nickel-transporting ATPase activity;G…	GO:0000910//cytokinesis;GO:0006810//transport;GO:0006817//phosphate ion transport;GO:0006824//cobalt ion transport;GO:0006855//drug transmembrane transport;GO:0006869//lipid transport;GO:0008150//biological_process;GO:0008272//sulfate transport;GO:0015675//nickel cation transport;GO:0015689//molybdate ion transport;GO:0015706//nitrate transport;GO:0015716//organic phosphonate transport;GO:0015753…	--
Unigene0004377	0.995457053676089	0.683692891289867	--	XP_016463697.1 PREDICTED: uncharacterized protein LOC107786691 isoform X2 [Nicotiana tabacum]	-	-	-	-	-	-	-	--
Unigene0004753	0.987684244699011	0.655191223979005	--	EYU34678.1 hypothetical protein MIMGU_mgv11b009377mg [Erythranthe guttata]	-	-	-	-	-	-	-	--
Unigene0004773	0.969173790311787	0.608649040804248	PIE1	XP_011075153.1 protein PHOTOPERIOD-INDEPENDENT EARLY FLOWERING 1 isoform X1 [Sesamum indicum]	-	-	-	-	-	GO:0003676//nucleic acid binding;GO:0003677//DNA binding;GO:0005524//ATP binding;GO:0016787//hydrolase activity	-	--
Unigene0004863	0.958632785459013	0.695781033302418	At4g09670	XP_011100831.1 uncharacterized oxidoreductase At4g09670-like [Sesamum indicum]	-	-	-	-	-	GO:0016491//oxidoreductase activity;GO:0050112//inositol 2-dehydrogenase activity	GO:0019310//inositol catabolic process	--
Unigene0004879	0.986210672287597	0.60677544253658	AAE12	XP_011096925.1 LOW QUALITY PROTEIN: butyrate--CoA ligase AAE11, peroxisomal-like [Sesamum indicum]	-	-	-	-	-	GO:0008756//o-succinylbenzoate-CoA ligase activity	GO:0009234//menaquinone biosynthetic process	--
Unigene0004959	0.947126868795029	0.625215254797063	PAO2	PIN20378.1 Amine oxidase [Handroanthus impetiginosus]	Metabolism;Metabolism;Metabolism	Global and overview maps;Metabolism of other amino acids;Amino acid metabolism	ko01100//Metabolic pathways;ko00410//beta-Alanine metabolism;ko00330//Arginine and proline metabolism	K17839;K17839;K17839	GO:0005737//cytoplasm	GO:0016166//phytoene dehydrogenase activity;GO:0016491//oxidoreductase activity;GO:0045550//geranylgeranyl reductase activity	GO:0008652//cellular amino acid biosynthetic process;GO:0015995//chlorophyll biosynthetic process;GO:0016117//carotenoid biosynthetic process;GO:0030494//bacteriochlorophyll biosynthetic process;GO:0055114//oxidation-reduction process	--
Unigene0005014	0.965373100539977	0.611031631339813	PLDBETA1	GER31278.1 phospholipase D [Striga asiatica]	Metabolism;Metabolism;Cellular Processes;Metabolism;Metabolism	Global and overview maps;Global and overview maps;Transport and catabolism;Lipid metabolism;Lipid metabolism	ko01100//Metabolic pathways;ko01110//Biosynthesis of secondary metabolites;ko04144//Endocytosis;ko00564//Glycerophospholipid metabolism;ko00565//Ether lipid metabolism	K01115;K01115;K01115;K01115;K01115	-	GO:0003824//catalytic activity;GO:0008808//cardiolipin synthase activity	GO:0032049//cardiolipin biosynthetic process	--
Unigene0005037	0.957850967443913	0.676136194163619	IP5P12	XP_011085054.1 type I inositol polyphosphate 5-phosphatase 12 [Sesamum indicum]	-	-	-	-	-	-	-	--
Unigene0005392	0.950476880176292	0.659504935363861	--	XP_012836703.1 PREDICTED: E3 ubiquitin-protein ligase ATL9-like [Erythranthe guttata]	-	-	-	-	-	-	-	--
Unigene0005403	0.949941294800788	0.605397346121437	VPS20.1	GER27919.1 SNF7 family protein [Striga asiatica]	Cellular Processes	Transport and catabolism	ko04144//Endocytosis	K12195	-	-	GO:0007034//vacuolar transport	--
Unigene0005557	0.979905888532027	0.642935153307337	LEA14-A	PIN00238.1 hypothetical protein CDL12_27259 [Handroanthus impetiginosus]	-	-	-	-	-	-	-	--
Unigene0005658	0.984647605171512	0.610071603635371	UVH1	XP_011070294.1 DNA repair endonuclease UVH1 isoform X1 [Sesamum indicum]	Genetic Information Processing	Replication and repair	ko03420//Nucleotide excision repair	K10848	-	GO:0003677//DNA binding;GO:0004518//nuclease activity	-	--
Unigene0005922	0.986883584322044	0.68572528689265	--	-	-	-	-	-	-	-	-	--
Unigene0006010	0.956420863991649	0.601785409578883	BAC2	PIN06436.1 Mitochondrial carrier protein [Handroanthus impetiginosus]	-	-	-	-	-	-	-	--
Unigene0006045	0.924008136715967	0.659112222874858	--	PIN05344.1 putative enzyme related to aldose 1-epimerase [Handroanthus impetiginosus]	-	-	-	-	-	GO:0016853//isomerase activity	GO:0005975//carbohydrate metabolic process	--
Unigene0006060	0.982709127265597	0.627872203210383	At5g13200	XP_011098942.1 GEM-like protein 5 [Sesamum indicum]	-	-	-	-	-	-	-	--
Unigene0006083	0.98583988772264	0.627601861603937	LTI65	XP_012851917.1 PREDICTED: low-temperature-induced 65 kDa protein-like [Erythranthe guttata]	-	-	-	-	-	-	-	--
Unigene0006470	0.984882695510629	0.608555515635385	--	PIN15165.1 hypothetical protein CDL12_12193 [Handroanthus impetiginosus]	-	-	-	-	-	-	-	--
Unigene0006484	0.940737089408854	0.696763571857198	2025-09-02	PIN13803.1 hypothetical protein CDL12_13574 [Handroanthus impetiginosus]	-	-	-	-	-	-	GO:0010274//hydrotropism	--
Unigene0006488	0.918993183295039	0.693736427813392	SNL2	XP_011098545.1 paired amphipathic helix protein Sin3-like 2 isoform X2 [Sesamum indicum]	-	-	-	-	-	-	GO:0006355//regulation of transcription, DNA-templated	--
Unigene0006743	0.98710357550409	0.67246040173512	INV*DC4	XP_011076337.1 beta-fructofuranosidase, soluble isoenzyme I-like [Sesamum indicum]	Metabolism;Metabolism;Metabolism;Metabolism	Global and overview maps;Global and overview maps;Carbohydrate metabolism;Carbohydrate metabolism	ko01100//Metabolic pathways;ko01110//Biosynthesis of secondary metabolites;ko00500//Starch and sucrose metabolism;ko00052//Galactose metabolism	K01193;K01193;K01193;K01193	-	GO:0004564//beta-fructofuranosidase activity;GO:0004575//sucrose alpha-glucosidase activity	-	--
Unigene0006744	0.955215800209018	0.673237839342717	Hnrnpf	XP_011096979.1 heterogeneous nuclear ribonucleoprotein H2 isoform X1 [Sesamum indicum]	-	-	-	-	-	GO:0003676//nucleic acid binding	-	--
Unigene0006874	0.976642286528137	0.620888265317837	--	PIM98289.1 hypothetical protein CDL12_29232 [Handroanthus impetiginosus]	-	-	-	-	-	-	-	--
Unigene0006917	0.950628644467927	0.640652215191436	--	PIN01590.1 G-protein beta subunit-like protein (contains WD40 repeats) [Handroanthus impetiginosus]	-	-	-	-	-	GO:0046872//metal ion binding	-	--
Unigene0007057	0.939496339725251	0.675044177713434	--	AAC62510.1 metallothionein-1-like protein [Spuriopimpinella brachycarpa]	-	-	-	-	-	GO:0046872//metal ion binding	-	--
Unigene0007071	0.990613719767981	0.621452244043699	--	RVW58296.1 hypothetical protein CK203_114610 [Vitis vinifera]	-	-	-	-	-	-	-	--
Unigene0007556	0.990573152554747	0.682133599445012	--	-	-	-	-	-	-	-	-	--
Unigene0007691	0.981163976087107	0.622143295729367	GLCAT14C	TEY24787.1 hypothetical protein Saspl_040690 [Salvia splendens]	-	-	-	-	GO:0016020//membrane	GO:0016757//transferase activity, transferring glycosyl groups	-	--
Unigene0007705	0.975489320024455	0.664139551953134	--	PIN13573.1 Kynurenine 3-monooxygenase [Handroanthus impetiginosus]	-	-	-	-	-	GO:0016701//oxidoreductase activity, acting on single donors with incorporation of molecular oxygen;GO:0018659//4-hydroxybenzoate 3-monooxygenase activity;GO:0071949//FAD binding	GO:0006744//ubiquinone biosynthetic process;GO:0018874//benzoate metabolic process	--
Unigene0007809	0.973430680026714	0.631167936531299	At1g67190	XP_011094349.1 F-box/LRR-repeat protein At1g67190-like isoform X1 [Sesamum indicum]	-	-	-	-	-	GO:0005515//protein binding	-	--
Isoform0020609	0.986827959954457	0.640553541482916	JA2L	NAC domain-containing protein 72-like [Olea europaea var. sylvestris] [Olea europaea]	-	-	-	-	GO:0043231//intracellular membrane-bounded organelle	GO:0001071//nucleic acid binding transcription factor activity;GO:0046983//protein dimerization activity	GO:0006355//regulation of transcription, DNA-templated;GO:0006605//protein targeting;GO:0006952//defense response;GO:0006972//hyperosmotic response;GO:0009408//response to heat;GO:0009620//response to fungus;GO:0009694//jasmonic acid metabolic process;GO:0009755//hormone-mediated signaling pathway;GO:0009863//salicylic acid mediated signaling pathway;GO:0010260//organ senescence;GO:0035556//intra…	NAC
Unigene0008206	0.977425127694504	0.681507152118072	VPS34	TEY37702.1 phosphatidylinositol 3-kinase [Salvia splendens]	Metabolism;Cellular Processes;Metabolism;Environmental Information Processing;Cellular Processes	Global and overview maps;Transport and catabolism;Carbohydrate metabolism;Signal transduction;Transport and catabolism	ko01100//Metabolic pathways;ko04145//Phagosome;ko00562//Inositol phosphate metabolism;ko04070//Phosphatidylinositol signaling system;ko04136//Autophagy - other eukaryotes	K00914;K00914;K00914;K00914;K00914	-	-	-	--
Unigene0008451	0.937557050687565	0.638202714849917	CCR1	TEY21115.1 cinnamoyl-CoA reductase [Salvia splendens]	Metabolism;Metabolism;Metabolism	Global and overview maps;Global and overview maps;Biosynthesis of other secondary metabolites	ko01100//Metabolic pathways;ko01110//Biosynthesis of secondary metabolites;ko00940//Phenylpropanoid biosynthesis	K09753;K09753;K09753	-	GO:0003824//catalytic activity;GO:0003854//3-beta-hydroxy-delta5-steroid dehydrogenase activity;GO:0003978//UDP-glucose 4-epimerase activity;GO:0008446//GDP-mannose 4,6-dehydratase activity;GO:0008460//dTDP-glucose 4,6-dehydratase activity;GO:0008712//ADP-glyceromanno-heptose 6-epimerase activity;GO:0016616//oxidoreductase activity, acting on the CH-OH group of donors, NAD or NADP as acceptor;GO:…	GO:0000271//polysaccharide biosynthetic process;GO:0005975//carbohydrate metabolic process;GO:0006012//galactose metabolic process;GO:0006694//steroid biosynthetic process;GO:0009243//O antigen biosynthetic process;GO:0009244//lipopolysaccharide core region biosynthetic process;GO:0019305//dTDP-rhamnose biosynthetic process;GO:0055114//oxidation-reduction process	--
Unigene0008465	0.977630548695799	0.677400617205334	NPC1	GER28075.1 pleiotropic drug resistance ABC transporterfamily protein [Striga asiatica]	Metabolism;Metabolism;Metabolism;Metabolism;Metabolism	Global and overview maps;Global and overview maps;Lipid metabolism;Carbohydrate metabolism;Lipid metabolism	ko01100//Metabolic pathways;ko01110//Biosynthesis of secondary metabolites;ko00564//Glycerophospholipid metabolism;ko00562//Inositol phosphate metabolism;ko00565//Ether lipid metabolism	K01114;K01114;K01114;K01114;K01114	-	GO:0004629//phospholipase C activity;GO:0016788//hydrolase activity, acting on ester bonds	-	--
Unigene0008699	0.973816779249564	0.664207137216787	cnot1	XP_011090124.1 CCR4-NOT transcription complex subunit 1 isoform X1 [Sesamum indicum]	Genetic Information Processing	Folding, sorting and degradation	ko03018//RNA degradation	K12604	-	-	-	--
Unigene0008775	0.979055411162119	0.654947367134379	SR30	TEY58453.1 splicing factor, arginine/serine-rich 1/9 [Salvia splendens]	Genetic Information Processing	Transcription	ko03040//Spliceosome	K12890	-	GO:0003676//nucleic acid binding	GO:0008380//RNA splicing	--
Unigene0009074	0.992445438504575	0.668611584430959	UVR8	TEY56014.1 hypothetical protein Saspl_021864 [Salvia splendens]	-	-	-	-	-	-	-	--
Unigene0009157	0.990275687570643	0.648377353533464	--	-	-	-	-	-	GO:0005789//endoplasmic reticulum membrane;GO:0016021//integral component of membrane	-	-	--
Unigene0009164	0.967925633757758	0.609369191902534	GA2OX1	XP_012847398.1 PREDICTED: gibberellin 2-beta-dioxygenase 1-like [Erythranthe guttata]	Metabolism;Metabolism	Global and overview maps;Metabolism of terpenoids and polyketides	ko01110//Biosynthesis of secondary metabolites;ko00904//Diterpenoid biosynthesis	K04125;K04125	-	GO:0016491//oxidoreductase activity	GO:0055114//oxidation-reduction process	--
Unigene0009607	0.994945474099082	0.643970748005275	TRP3	AKV71966.1 telomere repeat-binding factor like-protein [Rehmannia glutinosa]	-	-	-	-	-	GO:0005515//protein binding	-	--
Unigene0009608	0.994568050839431	0.651210729080439	TRP4	XP_011085026.1 telomere repeat-binding protein 4 [Sesamum indicum]	-	-	-	-	-	-	-	--
Unigene0009654	0.946707181804954	0.648439009246383	prfA	XP_012835921.1 PREDICTED: peptide chain release factor 1-like, mitochondrial [Erythranthe guttata]	-	-	-	-	GO:0005789//endoplasmic reticulum membrane	GO:0003747//translation release factor activity	GO:0006355//regulation of transcription, DNA-templated;GO:0006415//translational termination	--
Unigene0009655	0.963047205362651	0.634482957152461	WRKY4	XP_011098678.1 probable WRKY transcription factor 4 [Sesamum indicum]	-	-	-	-	-	GO:0003700//transcription factor activity, sequence-specific DNA binding;GO:0043565//sequence-specific DNA binding	GO:0006355//regulation of transcription, DNA-templated	WRKY
Unigene0009694	0.989972678612389	0.615848791507172	--	-	-	-	-	-	-	-	-	--
Unigene0009696	0.976694519152297	0.667222802107982	SKIP14	XP_011086726.1 LOW QUALITY PROTEIN: F-box protein SKIP14 [Sesamum indicum]	-	-	-	-	-	GO:0005515//protein binding	-	--
Unigene0009709	0.964955826755331	0.602695537870642	--	XP_011092342.1 uncharacterized protein LOC105172555 [Sesamum indicum]	-	-	-	-	-	-	-	--
Unigene0009781	0.991314030848092	0.68123621404834	CSE	XP_011081771.1 uncharacterized protein LOC105164730 [Sesamum indicum]	-	-	-	-	-	GO:0003824//catalytic activity	GO:0009102//biotin biosynthetic process	--
Unigene0009899	0.910881159480663	0.606690233564671	vps13A	XP_012842601.1 PREDICTED: uncharacterized protein LOC105962815 isoform X2 [Erythranthe guttata]	-	-	-	-	-	-	-	--
Unigene0009964	0.992296329251842	0.664700636345228	PYRP2	XP_011080957.1 uncharacterized protein LOC105164093 [Sesamum indicum]	Metabolism;Metabolism;Metabolism	Global and overview maps;Global and overview maps;Metabolism of cofactors and vitamins	ko01100//Metabolic pathways;ko01110//Biosynthesis of secondary metabolites;ko00740//Riboflavin metabolism	K22912;K22912;K22912	-	GO:0008801//beta-phosphoglucomutase activity;GO:0008967//phosphoglycolate phosphatase activity;GO:0016787//hydrolase activity;GO:0016827//hydrolase activity, acting on acid carbon-phosphorus bonds;GO:0018784//(S)-2-haloacid dehalogenase activity	GO:0006805//xenobiotic metabolic process;GO:0008152//metabolic process;GO:0009636//response to toxic substance;GO:0009853//photorespiration;GO:0019635//2-aminoethylphosphonate catabolic process;GO:0019636//phosphonoacetate metabolic process;GO:0019700//organic phosphonate catabolic process;GO:0043094//cellular metabolic compound salvage;GO:0046352//disaccharide catabolic process	--
Unigene00100024	0.995430176819757	0.649735030891295	NAAT1	tyrosine aminotransferase 1 [Scutellaria baicalensis]	Metabolism;Metabolism;Metabolism;Metabolism;Metabolism;Metabolism;Metabolism;Metabolism;Metabolism	Global and overview maps;Global and overview maps;Amino acid metabolism;Metabolism of cofactors and vitamins;Amino acid metabolism;Amino acid metabolism;Amino acid metabolism;Biosynthesis of other secondary metabolites;Biosynthesis of other secondary metabolites	ko01100//Metabolic pathways;ko01110//Biosynthesis of secondary metabolites;ko00270//Cysteine and methionine metabolism;ko00130//Ubiquinone and other terpenoid-quinone biosynthesis;ko00350//Tyrosine metabolism;ko00400//Phenylalanine, tyrosine and tryptophan biosynthesis;ko00360//Phenylalanine metabolism;ko00960//Tropane, piperidine and pyridine alkaloid biosynthesis;ko00950//Isoquinoline alkaloid …	K00815;K00815;K00815;K00815;K00815;K00815;K00815;K00815;K00815	-	GO:0043168//anion binding;GO:0070546//L-phenylalanine aminotransferase activity;GO:0070547//L-tyrosine aminotransferase activity	GO:0019752//carboxylic acid metabolic process	--
Unigene00100109	0.959827178134723	0.657514609886262	UGT86A2	UDP-glycosyltransferase 86A1-like [Sesamum indicum]	-	-	-	-	-	GO:0016757//glycosyltransferase activity	-	--
Isoform0021970	0.920837079273586	0.640175832186382	NAC083	NAC domain-containing protein 83-like [Olea europaea var. sylvestris] [Olea europaea]	-	-	-	-	GO:0043231//intracellular membrane-bounded organelle	GO:0000975//regulatory region DNA binding	GO:0006355//regulation of transcription, DNA-templated;GO:0009642//response to light intensity;GO:0009891//positive regulation of biosynthetic process;GO:0010260//organ senescence;GO:0044763//single-organism cellular process;GO:0044765//single-organism transport;GO:0071702//organic substance transport	NAC
Unigene00100341	0.97897527736655	0.612120846884481	NPF4.6	nitrate transporter 1:2 [Perilla frutescens var. hirtella] [Perilla frutescens]	-	-	-	-	GO:0031224//intrinsic component of membrane	-	GO:0051234//establishment of localization	--
Unigene00100394	0.981376418980881	0.668646448196308	MLS	malate synthase, partial [Pachycladon novaezelandiae]	Metabolism;Metabolism;Metabolism;Metabolism;Metabolism	Global and overview maps;Global and overview maps;Global and overview maps;Carbohydrate metabolism;Carbohydrate metabolism	ko01100//Metabolic pathways;ko01110//Biosynthesis of secondary metabolites;ko01200//Carbon metabolism;ko00620//Pyruvate metabolism;ko00630//Glyoxylate and dicarboxylate metabolism	K01638;K01638;K01638;K01638;K01638	GO:0005777//peroxisome	GO:0046912//acyltransferase, acyl groups converted into alkyl on transfer	GO:0006101//citrate metabolic process;GO:0044262//cellular carbohydrate metabolic process	--
Unigene00100827	0.99449961217176	0.642019535654078	HGO	Homogentisate 1,2-dioxygenase, partial [Cucurbita argyrosperma subsp. argyrosperma] [Cucurbita argyrosperma]	Metabolism;Metabolism	Global and overview maps;Amino acid metabolism	ko01100//Metabolic pathways;ko00350//Tyrosine metabolism	K00451;K00451	-	GO:0016702//oxidoreductase activity, acting on single donors with incorporation of molecular oxygen, incorporation of two atoms of oxygen	GO:0006558//L-phenylalanine metabolic process;GO:0006570//tyrosine metabolic process;GO:0006625//protein targeting to peroxisome;GO:0006787//porphyrin-containing compound catabolic process;GO:0009062//fatty acid catabolic process;GO:0009746//response to hexose;GO:0019336//phenol-containing compound catabolic process;GO:0034285//response to disaccharide	--
Unigene00100829	0.952619779989834	0.658044095825558	--	serine-rich protein-like protein [Perilla frutescens var. hirtella] [Perilla frutescens]	-	-	-	-	-	-	-	--
Unigene00100861	0.981163652828588	0.642135127981967	SKIP11	F-box/kelch-repeat protein SKIP11-like isoform X1 [Sesamum indicum]	-	-	-	-	GO:0009536//plastid	-	GO:0009247//glycolipid biosynthetic process;GO:0009267//cellular response to starvation;GO:0009414//response to water deprivation;GO:0009608//response to symbiont	--
Unigene0010153	0.976811902655061	0.676684475847069	--	XP_022872316.1 uncharacterized protein LOC111391346 [Olea europaea var. sylvestris] [Olea europaea]	-	-	-	-	-	-	-	--
Isoform0014799	0.982618817498243	0.637716996655009	JA2L	NAC domain-containing protein 72 [Sesamum indicum]	-	-	-	-	GO:0043231//intracellular membrane-bounded organelle	GO:0001071//nucleic acid binding transcription factor activity;GO:0046983//protein dimerization activity	GO:0006355//regulation of transcription, DNA-templated;GO:0006605//protein targeting;GO:0006952//defense response;GO:0006972//hyperosmotic response;GO:0009408//response to heat;GO:0009620//response to fungus;GO:0009694//jasmonic acid metabolic process;GO:0009755//hormone-mediated signaling pathway;GO:0009863//salicylic acid mediated signaling pathway;GO:0010260//organ senescence;GO:0035556//intra…	NAC
Unigene00101739	0.983697341974365	0.618654627669009	--	-	-	-	-	-	-	-	-	--
Unigene00101779	0.972978749198012	0.610345470679926	--	Lysophospholipase [Handroanthus impetiginosus]	-	-	-	-	-	GO:0016298//lipase activity	GO:0010243//response to organonitrogen compound	--
Unigene00101822	0.993272077816732	0.625544461656215	--	cysteine-rich and transmembrane domain-containing protein WIH1-like [Olea europaea var. sylvestris] [Olea europaea]	-	-	-	-	-	-	GO:0010243//response to organonitrogen compound	--
Unigene00101920	0.984454405710291	0.603286401456325	SDP1	triacylglycerol lipase SDP1 [Sesamum indicum]	Metabolism;Metabolism;Metabolism;Metabolism;Metabolism;Metabolism;Metabolism;Metabolism;Metabolism	Global and overview maps;Global and overview maps;Lipid metabolism;Lipid metabolism;Lipid metabolism;Lipid metabolism;Lipid metabolism;Lipid metabolism;Lipid metabolism	ko01100//Metabolic pathways;ko01110//Biosynthesis of secondary metabolites;ko00564//Glycerophospholipid metabolism;ko00561//Glycerolipid metabolism;ko00592//alpha-Linolenic acid metabolism;ko00100//Steroid biosynthesis;ko00565//Ether lipid metabolism;ko00590//Arachidonic acid metabolism;ko00591//Linoleic acid metabolism	K14674;K14674;K14674;K14674;K14674;K14674;K14674;K14674;K14674	GO:0005811//lipid droplet;GO:0016020//membrane	-	GO:0044242//cellular lipid catabolic process;GO:0044281//small molecule metabolic process	--
Unigene00102137	0.980056928539096	0.651501942442957	--	-	-	-	-	-	-	-	-	--
Unigene00102459	0.90684042076812	0.690109416624706	ISCA	iron-sulfur assembly protein IscA, chloroplastic isoform X2 [Sesamum indicum]	-	-	-	-	GO:0009532//plastid stroma	GO:0043169//cation binding;GO:0051540//metal cluster binding	GO:0009058//biosynthetic process;GO:0042743//hydrogen peroxide metabolic process	--
Unigene00102507	0.969971718029886	0.663246636417503	PAP3	purple acid phosphatase 4 [Sesamum indicum]	Metabolism;Metabolism	Global and overview maps;Metabolism of cofactors and vitamins	ko01100//Metabolic pathways;ko00740//Riboflavin metabolism	K14379;K14379	GO:0043231//intracellular membrane-bounded organelle	GO:0016791//phosphatase activity;GO:0046914//transition metal ion binding	GO:0006796//phosphate-containing compound metabolic process;GO:0044238//primary metabolic process;GO:0044249//cellular biosynthetic process;GO:1901576//organic substance biosynthetic process	--
Unigene0021903	0.996792708515892	0.637076188198677	NAC100	XP_011071688.1 NAC domain-containing protein 79 [Sesamum indicum]	-	-	-	-	-	GO:0003677//DNA binding	GO:0006355//regulation of transcription, DNA-templated	NAC
Unigene00102693	0.946371930666978	0.665957807103866	ACA12	calcium-transporting ATPase 12, plasma membrane-type [Sesamum indicum]	-	-	-	-	-	-	GO:0006811//ion transport;GO:0050896//response to stimulus	--
Unigene00102694	0.968690812235589	0.659832100055385	ACA12	calcium-transporting ATPase 12, plasma membrane-type [Sesamum indicum]	-	-	-	-	GO:0031224//intrinsic component of membrane	GO:0005515//protein binding;GO:0019829//ATPase-coupled cation transmembrane transporter activity;GO:0032550//purine ribonucleoside binding;GO:0043169//cation binding	GO:0002252//immune effector process;GO:0006816//calcium ion transport;GO:0007165//signal transduction;GO:0010243//response to organonitrogen compound;GO:0051707//response to other organism;GO:0072503//cellular divalent inorganic cation homeostasis	--
Unigene00102695	0.982963885333256	0.642804952634787	ACA13	calcium-transporting ATPase 12, plasma membrane-type-like [Salvia splendens]	-	-	-	-	GO:0031224//intrinsic component of membrane	GO:0005515//protein binding;GO:0019829//ATPase-coupled cation transmembrane transporter activity;GO:0032550//purine ribonucleoside binding;GO:0043169//cation binding	GO:0002252//immune effector process;GO:0006816//calcium ion transport;GO:0007165//signal transduction;GO:0010243//response to organonitrogen compound;GO:0051707//response to other organism;GO:0072503//cellular divalent inorganic cation homeostasis	--
Unigene00102727	0.990618763980976	0.613604177299673	--	-	-	-	-	-	-	-	-	--
Unigene00102744	0.985452750707624	0.602774075793159	--	Transcription elongation factor family protein [Perilla frutescens var. frutescens] [Perilla frutescens]	-	-	-	-	GO:0043231//intracellular membrane-bounded organelle	-	GO:0034645//cellular macromolecule biosynthetic process	--
Unigene00102817	0.923093106640052	0.699555682818315	--	ubiquitin carboxyl-terminal hydrolase 16-like [Salvia splendens]	-	-	-	-	-	-	-	--
Unigene00102837	0.973244345957222	0.686936489180557	GGT3	gamma-glutamyltranspeptidase 3 isoform X1 [Sesamum indicum]	Metabolism;Metabolism;Metabolism;Metabolism;Metabolism	Global and overview maps;Metabolism of other amino acids;Metabolism of other amino acids;Lipid metabolism;Metabolism of other amino acids	ko01100//Metabolic pathways;ko00480//Glutathione metabolism;ko00460//Cyanoamino acid metabolism;ko00590//Arachidonic acid metabolism;ko00430//Taurine and hypotaurine metabolism	K18592;K18592;K18592;K18592;K18592	GO:0031090//organelle membrane;GO:0031224//intrinsic component of membrane;GO:0043231//intracellular membrane-bounded organelle	GO:0008242//omega peptidase activity;GO:0016755//aminoacyltransferase activity	GO:0006749//glutathione metabolic process;GO:0019538//protein metabolic process;GO:0042221//response to chemical	--
Unigene00103013	0.942316325863249	0.660099276103806	DTX42	MATE12 [Rehmannia glutinosa]	-	-	-	-	GO:0016020//membrane	GO:0022857//transmembrane transporter activity	GO:0006811//ion transport;GO:0044237//cellular metabolic process;GO:0071704//organic substance metabolic process	--
Unigene0010308	0.992342167308752	0.624113628398334	At2g02240	TEY91873.1 hypothetical protein Saspl_002503 [Salvia splendens]	-	-	-	-	-	GO:0005515//protein binding	-	--
Unigene00103115	0.989605939922755	0.664036233456976	--	-	-	-	-	-	-	-	-	--
Unigene00103406	0.955496868183743	0.601463746592463	ABCC10	ABC transporter C family member 10-like [Jatropha curcas]	Environmental Information Processing	Membrane transport	ko02010//ABC transporters	K05666	GO:0031224//intrinsic component of membrane	GO:0016628//oxidoreductase activity, acting on the CH-CH group of donors, NAD or NADP as acceptor;GO:0017111//nucleoside-triphosphatase activity;GO:0032550//purine ribonucleoside binding	GO:0051234//establishment of localization	--
Unigene00103702	0.969799358271978	0.631676226345962	NPC1	non-specific phospholipase C1 [Sesamum indicum]	Metabolism;Metabolism;Metabolism;Metabolism;Metabolism	Global and overview maps;Global and overview maps;Lipid metabolism;Carbohydrate metabolism;Lipid metabolism	ko01100//Metabolic pathways;ko01110//Biosynthesis of secondary metabolites;ko00564//Glycerophospholipid metabolism;ko00562//Inositol phosphate metabolism;ko00565//Ether lipid metabolism	K01114;K01114;K01114;K01114;K01114	-	GO:0016757//glycosyltransferase activity;GO:0016787//hydrolase activity	-	--
Unigene00104034	0.961486438206271	0.619937656471243	UGE3	UDP-glucose 4-epimerase/UDP-sulfoquinovose synthase [Handroanthus impetiginosus]	Metabolism;Metabolism;Metabolism	Global and overview maps;Carbohydrate metabolism;Carbohydrate metabolism	ko01100//Metabolic pathways;ko00520//Amino sugar and nucleotide sugar metabolism;ko00052//Galactose metabolism	K01784;K01784;K01784	GO:0016020//membrane	GO:0005515//protein binding;GO:0016857//racemase and epimerase activity, acting on carbohydrates and derivatives	GO:0006012//galactose metabolic process;GO:0009226//nucleotide-sugar biosynthetic process;GO:0045226//extracellular polysaccharide biosynthetic process;GO:0045229//external encapsulating structure organization;GO:0048229//gametophyte development	--
Unigene00104110	0.927359018311657	0.64239856228966	--	PLAT LH2 domain containing [Olea europaea subsp. europaea] [Olea europaea]	-	-	-	-	-	-	-	--
Unigene00104356	0.991629497010641	0.623734727160026	--	-	-	-	-	-	-	-	-	--
Unigene00104678	0.992825720527939	0.661186010749189	BXL1	Non-reducing end alpha-L-arabinofuranosidase [Handroanthus impetiginosus]	-	-	-	-	GO:0005576//extracellular region;GO:0005618//cell wall;GO:0031012//extracellular matrix	GO:0015926//glucosidase activity	GO:0003006//developmental process involved in reproduction;GO:0042221//response to chemical;GO:0044238//primary metabolic process	--
Unigene00104734	0.962533404392309	0.600329329713412	RPT3	root phototropism protein 3 [Sesamum indicum]	-	-	-	-	GO:0016020//membrane;GO:0043231//intracellular membrane-bounded organelle	GO:0005488//binding;GO:0060089//molecular transducer activity	GO:0005976//polysaccharide metabolic process;GO:0006468//protein phosphorylation;GO:0009606//tropism;GO:0009826//unidimensional cell growth;GO:0030522//intracellular receptor signaling pathway;GO:0032446//protein modification by small protein conjugation;GO:0042546//cell wall biogenesis;GO:0043269//regulation of ion transport;GO:0043479//pigment accumulation in tissues in response to UV light;GO:…	--
Unigene00104879	0.977848724196583	0.602993290558057	Acx	acyl-CoA oxidase 2 [Perilla frutescens var. hirtella] [Perilla frutescens]	Metabolism;Metabolism;Metabolism;Cellular Processes;Metabolism;Metabolism;Metabolism;Metabolism;Metabolism;Metabolism	Global and overview maps;Global and overview maps;Global and overview maps;Transport and catabolism;Global and overview maps;Lipid metabolism;Metabolism of other amino acids;Carbohydrate metabolism;Lipid metabolism;Lipid metabolism	ko01100//Metabolic pathways;ko01110//Biosynthesis of secondary metabolites;ko01200//Carbon metabolism;ko04146//Peroxisome;ko01212//Fatty acid metabolism;ko00071//Fatty acid degradation;ko00410//beta-Alanine metabolism;ko00640//Propanoate metabolism;ko00592//alpha-Linolenic acid metabolism;ko01040//Biosynthesis of unsaturated fatty acids	K00232;K00232;K00232;K00232;K00232;K00232;K00232;K00232;K00232;K00232	GO:0042579//microbody	GO:0000166//nucleotide binding;GO:0009055//electron transfer activity;GO:0016634//oxidoreductase activity, acting on the CH-CH group of donors, oxygen as acceptor	GO:0006511//ubiquitin-dependent protein catabolic process;GO:0009062//fatty acid catabolic process;GO:0009725//response to hormone;GO:0035966//response to topologically incorrect protein;GO:0048588//developmental cell growth	--
Unigene00104905	0.981681265690193	0.619738807753003	--	-	-	-	-	-	-	-	-	--
Unigene00104983	0.987196142582302	0.696278772885972	RIBA3	Bifunctional riboflavin biosynthesis protein RIBA 1, chloroplastic [Morella rubra]	Metabolism;Metabolism;Metabolism;Metabolism	Global and overview maps;Global and overview maps;Metabolism of cofactors and vitamins;Metabolism of cofactors and vitamins	ko01100//Metabolic pathways;ko01110//Biosynthesis of secondary metabolites;ko00790//Folate biosynthesis;ko00740//Riboflavin metabolism	K14652;K14652;K14652;K14652	GO:0009532//plastid stroma	GO:0016830//carbon-carbon lyase activity;GO:0032550//purine ribonucleoside binding;GO:0043169//cation binding	GO:0006771//riboflavin metabolic process;GO:0048588//developmental cell growth	--
Unigene00105381	0.974405169553875	0.6216825292067	MIEL1	E3 ubiquitin-protein ligase MIEL1 isoform X1 [Solanum lycopersicum]	Genetic Information Processing	Folding, sorting and degradation	ko04120//Ubiquitin mediated proteolysis	K10144	GO:0043231//intracellular membrane-bounded organelle	GO:0005515//protein binding;GO:0019787//ubiquitin-like protein transferase activity;GO:0046914//transition metal ion binding	GO:0002832//negative regulation of response to biotic stimulus;GO:0032436//positive regulation of proteasomal ubiquitin-dependent protein catabolic process;GO:0032446//protein modification by small protein conjugation	--
Unigene00105464	0.970686370786962	0.665512429671225	CYP71A6	cytochrome P450 71A6-like [Sesamum indicum]	-	-	-	-	GO:0016020//membrane	GO:0016709//oxidoreductase activity, acting on paired donors, with incorporation or reduction of molecular oxygen, NAD(P)H as one donor, and incorporation of one atom of oxygen;GO:0046872//metal ion binding	-	--
Unigene00105647	0.907071058782655	0.671907570551752	AAE	GDSL esterase/lipase At5g03980-like [Sesamum indicum]	-	-	-	-	-	-	-	--
Unigene00105748	0.961856992161214	0.610348486718572	At1g65240	PREDICTED: aspartic proteinase-like protein 2 isoform X2 [Solanum tuberosum]	-	-	-	-	-	GO:0016787//hydrolase activity	GO:0019538//protein metabolic process	--
Unigene00105819	0.948385067540793	0.689311422010436	WCRKC1	thioredoxin-like 3-1, chloroplastic [Sesamum indicum]	-	-	-	-	GO:0009532//plastid stroma;GO:0031976//plastid thylakoid	GO:0015036//disulfide oxidoreductase activity	GO:0019725//cellular homeostasis	--
Unigene00105965	0.976271010710079	0.610375109324654	BGAL1	beta galactosidase 1 [Perilla frutescens var. frutescens] [Perilla frutescens]	-	-	-	-	GO:0005576//extracellular region;GO:0005618//cell wall;GO:0005911//cell-cell junction	GO:0005488//binding;GO:0015925//galactosidase activity	GO:0008104//protein localization;GO:0042743//hydrogen peroxide metabolic process;GO:0044238//primary metabolic process;GO:0048588//developmental cell growth	--
Unigene00106244	0.980374559500254	0.658491520297414	At2g25737	sulfite exporter TauE/SafE family protein 3 [Sesamum indicum]	-	-	-	-	GO:0031224//intrinsic component of membrane	-	-	--
Unigene00106885	0.99022168379467	0.629081323103308	--	DEAD-box ATP-dependent RNA helicase-like protein [Perilla frutescens var. hirtella] [Perilla frutescens]	-	-	-	-	-	-	-	--
Unigene00106886	0.992846441711733	0.621692498011543	--	-	-	-	-	-	-	-	-	--
[truncated: 528 more rows]
