# Supplementary material for: Identification of NAC Transcription Factors Associated with Leaf Senescence in Clerodendrum japonicum
Source: Int J Mol Sci. 2025 Sep 11;26(18):8846. doi: 10.3390/ijms26188846 (PMC12470089; doi:10.3390/ijms26188846)
Supplement: Supplementary file 1 [file ijms-26-08846-s001.zip › Table S7 Hub genes (283) in the darkred module selected under stringent thresholds.xlsx]

## Sheet: Sheet2
Gene	MM	GS	Symbol	Description	KEGG_A_class	KEGG_B_class	Pathway	K_ID	GO Component	GO Function	GO Process	TF_family
Isoform0000159	0.921259819412022	0.699238354844413	THO2	THO complex subunit 2 [Sesamum indicum]	Genetic Information Processing;Genetic Information Processing	Transcription;Translation	ko03040//Spliceosome;ko03013//RNA transport	K12879;K12879	GO:0043231//intracellular membrane-bounded organelle;GO:0043234//protein complex	GO:0097159//organic cyclic compound binding;GO:1901363//heterocyclic compound binding	GO:0006396//RNA processing;GO:0035556//intracellular signal transduction	--
Isoform0000175	0.915004434341579	0.658497833703876	TSS	protein TSS [Sesamum indicum]	-	-	-	-	-	-	-	--
Isoform0000304	0.918358629111209	0.661085072980333	TSS	protein TSS [Sesamum indicum]	-	-	-	-	-	-	-	--
Isoform0000435	0.925910423647182	0.693084617386831	FAB1D	1-phosphatidylinositol-3-phosphate 5-kinase [Salvia splendens]	-	-	-	-	-	GO:0016301//kinase activity	GO:0006796//phosphate-containing compound metabolic process;GO:0044238//primary metabolic process;GO:0044763//single-organism cellular process;GO:0071704//organic substance metabolic process	--
Isoform0000731	0.938889848732403	0.693619988609643	--	stress response protein NST1 [Striga asiatica]	-	-	-	-	GO:0005911//cell-cell junction	-	-	--
Isoform0000957	0.913506871883424	0.693781880893946	RPN5A	26S proteasome regulatory subunit N5 [Salvia splendens]	Genetic Information Processing	Folding, sorting and degradation	ko03050//Proteasome	K03035	GO:0005838//proteasome regulatory particle;GO:0005911//cell-cell junction;GO:0043231//intracellular membrane-bounded organelle;GO:0044444//cytoplasmic part	-	GO:0000338//protein deneddylation;GO:0001558//regulation of cell growth;GO:0003006//developmental process involved in reproduction;GO:0006006//glucose metabolic process;GO:0006090//pyruvate metabolic process;GO:0006511//ubiquitin-dependent protein catabolic process;GO:0006970//response to osmotic stress;GO:0009062//fatty acid catabolic process;GO:0009404//toxin metabolic process;GO:0009639//respo…	--
Isoform0001051	0.934613610526178	0.686280793677551	PAB2	polyadenylate-binding protein [Striga asiatica]	Genetic Information Processing;Genetic Information Processing;Genetic Information Processing	Translation;Translation;Folding, sorting and degradation	ko03013//RNA transport;ko03015//mRNA surveillance pathway;ko03018//RNA degradation	K13126;K13126;K13126	GO:0005737//cytoplasm	GO:0003676//nucleic acid binding	GO:0009987//cellular process;GO:0065007//biological regulation	--
Isoform0001183	0.935827947840104	0.653094550144278	COP1	E3 ubiquitin-protein ligase RFWD2 [Salvia splendens]	Genetic Information Processing;Organismal Systems	Folding, sorting and degradation;Environmental adaptation	ko04120//Ubiquitin mediated proteolysis;ko04712//Circadian rhythm - plant	K10143;K10143	GO:0031461//cullin-RING ubiquitin ligase complex;GO:0044451//nucleoplasm part	GO:0005515//protein binding;GO:0016628//oxidoreductase activity, acting on the CH-CH group of donors, NAD or NADP as acceptor;GO:0019787//ubiquitin-like protein transferase activity;GO:0046914//transition metal ion binding	GO:0003006//developmental process involved in reproduction;GO:0006259//DNA metabolic process;GO:0007602//phototransduction;GO:0009646//response to absence of light;GO:0009648//photoperiodism;GO:0009812//flavonoid metabolic process;GO:0010099//regulation of photomorphogenesis;GO:0032446//protein modification by small protein conjugation;GO:0044710//single-organism metabolic process	--
Isoform0001237	0.921076430264748	0.628359494664691	CD4B	ATP-dependent Clp protease ATP-binding subunit ClpC [Salvia splendens]	-	-	-	-	GO:0009528//plastid inner membrane;GO:0009532//plastid stroma;GO:0030312//external encapsulating structure;GO:0043234//protein complex;GO:0044434//chloroplast part	GO:0032550//purine ribonucleoside binding;GO:0042623//ATPase activity, coupled	GO:0006351//transcription, DNA-templated;GO:0006605//protein targeting;GO:0009658//chloroplast organization;GO:0009668//plastid membrane organization;GO:0009725//response to hormone;GO:0042743//hydrogen peroxide metabolic process;GO:0044257//cellular protein catabolic process;GO:0044743//intracellular protein transmembrane import;GO:0090056//regulation of chlorophyll metabolic process	--
Isoform0001292	0.920278882883927	0.645476582055456	Os01g0495900	LOW QUALITY PROTEIN: CRS2-associated factor 1, chloroplastic [Sesamum indicum]	-	-	-	-	GO:0009532//plastid stroma;GO:0032991//macromolecular complex	GO:0003676//nucleic acid binding	GO:0000377//RNA splicing, via transesterification reactions with bulged adenosine as nucleophile;GO:0009657//plastid organization;GO:0016072//rRNA metabolic process	--
Isoform0001351	0.9444725814138	0.645747753301341	COP1	E3 ubiquitin-protein ligase RFWD2 [Salvia splendens]	Genetic Information Processing;Organismal Systems	Folding, sorting and degradation;Environmental adaptation	ko04120//Ubiquitin mediated proteolysis;ko04712//Circadian rhythm - plant	K10143;K10143	GO:0031461//cullin-RING ubiquitin ligase complex;GO:0044451//nucleoplasm part	GO:0005515//protein binding;GO:0016491//oxidoreductase activity;GO:0019787//ubiquitin-like protein transferase activity;GO:0046872//metal ion binding	GO:0003006//developmental process involved in reproduction;GO:0006259//DNA metabolic process;GO:0007602//phototransduction;GO:0009646//response to absence of light;GO:0009648//photoperiodism;GO:0009812//flavonoid metabolic process;GO:0010099//regulation of photomorphogenesis;GO:0032446//protein modification by small protein conjugation;GO:0044710//single-organism metabolic process	--
Isoform0001439	0.948499633994411	0.677849574480926	COP1	E3 ubiquitin-protein ligase COP1 [Sesamum indicum]	Genetic Information Processing;Organismal Systems	Folding, sorting and degradation;Environmental adaptation	ko04120//Ubiquitin mediated proteolysis;ko04712//Circadian rhythm - plant	K10143;K10143	GO:0031461//cullin-RING ubiquitin ligase complex;GO:0044451//nucleoplasm part	GO:0005515//protein binding;GO:0016628//oxidoreductase activity, acting on the CH-CH group of donors, NAD or NADP as acceptor;GO:0019787//ubiquitin-like protein transferase activity;GO:0046914//transition metal ion binding	GO:0003006//developmental process involved in reproduction;GO:0006259//DNA metabolic process;GO:0007602//phototransduction;GO:0009646//response to absence of light;GO:0009648//photoperiodism;GO:0009812//flavonoid metabolic process;GO:0010099//regulation of photomorphogenesis;GO:0032446//protein modification by small protein conjugation;GO:0044710//single-organism metabolic process	SAP
Isoform0001645	0.914839663977624	0.685566692099418	VSR2	vacuolar-sorting receptor 1-like isoform X1 [Sesamum indicum]	-	-	-	-	GO:0010008//endosome membrane;GO:0016021//integral component of membrane;GO:0030662//coated vesicle membrane;GO:0031984//organelle subcompartment;GO:0043234//protein complex	GO:0010209//vacuolar sorting signal binding;GO:0046872//metal ion binding	GO:0006486//protein glycosylation;GO:0006605//protein targeting;GO:0006892//post-Golgi vesicle-mediated transport	--
Isoform0001994	0.914509456444592	0.610859156956557	HD16	casein kinase 1-like protein HD16 isoform X1 [Sesamum indicum]	-	-	-	-	GO:0016020//membrane;GO:0043231//intracellular membrane-bounded organelle	GO:0004672//protein kinase activity;GO:0032550//purine ribonucleoside binding	GO:0006464//cellular protein modification process;GO:0006796//phosphate-containing compound metabolic process	--
Isoform0002054	0.950518955176475	0.66714913274101	PDS	phytoene desaturase, partial [Pogostemon cablin]	Metabolism;Metabolism;Metabolism	Global and overview maps;Global and overview maps;Metabolism of terpenoids and polyketides	ko01100//Metabolic pathways;ko01110//Biosynthesis of secondary metabolites;ko00906//Carotenoid biosynthesis	K02293;K02293;K02293	GO:0009526//plastid envelope;GO:0031976//plastid thylakoid	GO:0016627//oxidoreductase activity, acting on the CH-CH group of donors;GO:0016705//oxidoreductase activity, acting on paired donors, with incorporation or reduction of molecular oxygen	GO:0006468//protein phosphorylation;GO:0016109//tetraterpenoid biosynthetic process;GO:0043269//regulation of ion transport	--
Isoform0002177	0.954865346502079	0.693519551076283	PICBP	Calcium/calmodulin-dependent protein kinase [Handroanthus impetiginosus]	-	-	-	-	-	GO:0005515//protein binding	-	--
Isoform0002371	0.953301791129041	0.687130811429626	PDS	phytoene desaturase, partial [Pogostemon cablin]	Metabolism;Metabolism;Metabolism	Global and overview maps;Global and overview maps;Metabolism of terpenoids and polyketides	ko01100//Metabolic pathways;ko01110//Biosynthesis of secondary metabolites;ko00906//Carotenoid biosynthesis	K02293;K02293;K02293	GO:0009526//plastid envelope;GO:0031976//plastid thylakoid	GO:0016627//oxidoreductase activity, acting on the CH-CH group of donors;GO:0016705//oxidoreductase activity, acting on paired donors, with incorporation or reduction of molecular oxygen	GO:0006468//protein phosphorylation;GO:0016109//tetraterpenoid biosynthetic process;GO:0043269//regulation of ion transport	--
Isoform0002454	0.935777333565797	0.656040913658868	GST3	probable glutathione S-transferase [Rosa chinensis]	Metabolism;Metabolism	Global and overview maps;Metabolism of other amino acids	ko01100//Metabolic pathways;ko00480//Glutathione metabolism	K00799;K00799	GO:0005737//cytoplasm	GO:0016765//transferase activity, transferring alkyl or aryl (other than methyl) groups;GO:0043168//anion binding	GO:0006511//ubiquitin-dependent protein catabolic process;GO:0009062//fatty acid catabolic process;GO:0009404//toxin metabolic process;GO:0014070//response to organic cyclic compound;GO:0018974//2,4,6-trinitrotoluene metabolic process;GO:0035966//response to topologically incorrect protein;GO:0043248//proteasome assembly	--
Isoform0002512	0.96248100005304	0.668498295847226	CLPX1	CLP protease regulatory subunit CLPX1, mitochondrial [Sesamum indicum]	-	-	-	-	GO:0044429//mitochondrial part	GO:0005515//protein binding;GO:0017111//nucleoside-triphosphatase activity;GO:0032550//purine ribonucleoside binding	GO:0006787//porphyrin-containing compound catabolic process;GO:0044267//cellular protein metabolic process	--
Isoform0002806	0.94803851493647	0.66255133002148	--	PREDICTED: actin cytoskeleton-regulatory complex protein PAN1 isoform X1 [Erythranthe guttata]	-	-	-	-	GO:0016020//membrane	-	GO:0044238//primary metabolic process;GO:0044260//cellular macromolecule metabolic process	--
Isoform0002847	0.916067482756692	0.630172523229343	--	Rhodanese/cell cycle control phosphatase superfamily protein isoform 1 [Dorcoceras hygrometricum]	-	-	-	-	GO:0044424//intracellular part	-	GO:0044237//cellular metabolic process;GO:0044238//primary metabolic process;GO:0044710//single-organism metabolic process;GO:0044763//single-organism cellular process;GO:0050896//response to stimulus;GO:0071704//organic substance metabolic process	--
Isoform0002852	0.953716316951832	0.661805780493085	PICBP	Calcium/calmodulin-dependent protein kinase [Handroanthus impetiginosus]	-	-	-	-	-	-	-	--
Isoform0002875	0.937195842283602	0.693712467146747	CPSF73-I	cleavage and polyadenylation specificity factor subunit 3-I [Sesamum indicum]	Genetic Information Processing	Translation	ko03015//mRNA surveillance pathway	K14403	GO:0043231//intracellular membrane-bounded organelle	GO:0005488//binding;GO:0016788//hydrolase activity, acting on ester bonds	GO:0006342//chromatin silencing;GO:0006396//RNA processing;GO:0009799//specification of symmetry;GO:0009933//meristem structural organization;GO:0031497//chromatin assembly;GO:0035194//posttranscriptional gene silencing by RNA;GO:0051726//regulation of cell cycle	--
Isoform0003040	0.911159966073654	0.629930438433218	CD4B	ATP-dependent Clp protease ATP-binding subunit ClpC [Salvia splendens]	-	-	-	-	GO:0009528//plastid inner membrane;GO:0009532//plastid stroma;GO:0030312//external encapsulating structure;GO:0043234//protein complex;GO:0044434//chloroplast part	GO:0032550//purine ribonucleoside binding;GO:0042623//ATPase activity, coupled	GO:0006351//transcription, DNA-templated;GO:0006605//protein targeting;GO:0009658//chloroplast organization;GO:0009668//plastid membrane organization;GO:0009725//response to hormone;GO:0042743//hydrogen peroxide metabolic process;GO:0044257//cellular protein catabolic process;GO:0044743//intracellular protein transmembrane import;GO:0090056//regulation of chlorophyll metabolic process	--
Isoform0003047	0.941067531122338	0.665931435142423	PDS	phytoene desaturase, partial [Pogostemon cablin]	Metabolism;Metabolism;Metabolism	Global and overview maps;Global and overview maps;Metabolism of terpenoids and polyketides	ko01100//Metabolic pathways;ko01110//Biosynthesis of secondary metabolites;ko00906//Carotenoid biosynthesis	K02293;K02293;K02293	GO:0009526//plastid envelope;GO:0031976//plastid thylakoid	GO:0016627//oxidoreductase activity, acting on the CH-CH group of donors;GO:0016705//oxidoreductase activity, acting on paired donors, with incorporation or reduction of molecular oxygen	GO:0006468//protein phosphorylation;GO:0016109//tetraterpenoid biosynthetic process;GO:0043269//regulation of ion transport	--
Isoform0003394	0.942287979601354	0.669074558878416	PUX8	plant UBX domain-containing protein 8 [Sesamum indicum]	-	-	-	-	GO:0044444//cytoplasmic part	-	-	--
Isoform0003517	0.944006691540864	0.650269314493346	DSK2B	Ubiquitin-like protein [Handroanthus impetiginosus]	Genetic Information Processing	Folding, sorting and degradation	ko04141//Protein processing in endoplasmic reticulum	K04523	-	-	-	--
Isoform0003523	0.923346954252047	0.64495641686155	CD4B	ATP-dependent Clp protease ATP-binding subunit ClpC [Salvia splendens]	-	-	-	-	GO:0009528//plastid inner membrane;GO:0009532//plastid stroma;GO:0030312//external encapsulating structure;GO:0043234//protein complex;GO:0044434//chloroplast part	GO:0032550//purine ribonucleoside binding;GO:0042623//ATPase activity, coupled;GO:0046983//protein dimerization activity	GO:0006351//transcription, DNA-templated;GO:0006605//protein targeting;GO:0009658//chloroplast organization;GO:0009668//plastid membrane organization;GO:0009725//response to hormone;GO:0042743//hydrogen peroxide metabolic process;GO:0044257//cellular protein catabolic process;GO:0044743//intracellular protein transmembrane import;GO:0051259//protein oligomerization;GO:0090056//regulation of chlor…	--
Isoform0003729	0.909485957001192	0.656843734884422	AIRP2	E3 ubiquitin-protein ligase AIRP2 isoform C [Glycine soja]	-	-	-	-	-	GO:0003824//catalytic activity;GO:0046914//transition metal ion binding	GO:0006787//porphyrin-containing compound catabolic process	--
Isoform0004129	0.941764960528167	0.649853045897813	CLPX1	CLP protease regulatory subunit CLPX1, mitochondrial [Sesamum indicum]	-	-	-	-	GO:0044429//mitochondrial part	GO:0005515//protein binding;GO:0017111//nucleoside-triphosphatase activity;GO:0032550//purine ribonucleoside binding	GO:0006787//porphyrin-containing compound catabolic process;GO:0044267//cellular protein metabolic process	--
Isoform0004158	0.912403828161518	0.67115268137791	VSR1	PREDICTED: vacuolar-sorting receptor 1-like [Erythranthe guttata]	-	-	-	-	GO:0010008//endosome membrane;GO:0016021//integral component of membrane;GO:0030662//coated vesicle membrane;GO:0031984//organelle subcompartment;GO:0043234//protein complex	GO:0010209//vacuolar sorting signal binding;GO:0046872//metal ion binding	GO:0006486//protein glycosylation;GO:0006605//protein targeting;GO:0006892//post-Golgi vesicle-mediated transport	--
Isoform0004237	0.946641996478365	0.682385077527713	PDS	phytoene dehydrogenase, chloroplastic/chromoplastic [Sesamum indicum]	Metabolism;Metabolism;Metabolism	Global and overview maps;Global and overview maps;Metabolism of terpenoids and polyketides	ko01100//Metabolic pathways;ko01110//Biosynthesis of secondary metabolites;ko00906//Carotenoid biosynthesis	K02293;K02293;K02293	GO:0009526//plastid envelope;GO:0031976//plastid thylakoid	GO:0016627//oxidoreductase activity, acting on the CH-CH group of donors;GO:0016705//oxidoreductase activity, acting on paired donors, with incorporation or reduction of molecular oxygen	GO:0006468//protein phosphorylation;GO:0016109//tetraterpenoid biosynthetic process;GO:0043269//regulation of ion transport	--
Isoform0004453	0.906543261019786	0.694602637503787	--	PREDICTED: vacuolar [Prunus dulcis]	-	-	-	-	GO:0043231//intracellular membrane-bounded organelle	-	GO:0009692//ethylene metabolic process;GO:0009746//response to hexose;GO:0009755//hormone-mediated signaling pathway;GO:0034285//response to disaccharide	--
Isoform0005005	0.952009998573685	0.641923040379581	MFP2	glyoxysomal fatty acid beta-oxidation multifunctional protein MFP-a [Sesamum indicum]	Metabolism;Metabolism;Metabolism;Metabolism;Metabolism	Global and overview maps;Global and overview maps;Global and overview maps;Lipid metabolism;Lipid metabolism	ko01100//Metabolic pathways;ko01110//Biosynthesis of secondary metabolites;ko01212//Fatty acid metabolism;ko00071//Fatty acid degradation;ko00592//alpha-Linolenic acid metabolism	K10527;K10527;K10527;K10527;K10527	GO:0005777//peroxisome;GO:0005911//cell-cell junction;GO:0030312//external encapsulating structure;GO:0043232//intracellular non-membrane-bounded organelle	GO:0016616//oxidoreductase activity, acting on the CH-OH group of donors, NAD or NADP as acceptor;GO:0016836//hydro-lyase activity;GO:0016856//racemase and epimerase activity, acting on hydroxy acids and derivatives;GO:0016863//intramolecular oxidoreductase activity, transposing C=C bonds;GO:0048037//cofactor binding	GO:0006511//ubiquitin-dependent protein catabolic process;GO:0006996//organelle organization;GO:0009062//fatty acid catabolic process;GO:0009404//toxin metabolic process;GO:0035966//response to topologically incorrect protein;GO:0043248//proteasome assembly	--
Isoform0005057	0.949876126903499	0.686819016735555	--	Cysteine--tRNA ligase [Actinidia chinensis var. chinensis] [Actinidia chinensis]	-	-	-	-	-	-	-	--
Isoform0005232	0.919747431588888	0.644528482978241	CD4B	ATP-dependent Clp protease ATP-binding subunit ClpC [Salvia splendens]	-	-	-	-	GO:0009528//plastid inner membrane;GO:0009532//plastid stroma;GO:0030312//external encapsulating structure;GO:0043234//protein complex;GO:0044434//chloroplast part	GO:0032550//purine ribonucleoside binding;GO:0042623//ATPase activity, coupled	GO:0006351//transcription, DNA-templated;GO:0006605//protein targeting;GO:0009658//chloroplast organization;GO:0009668//plastid membrane organization;GO:0009725//response to hormone;GO:0042743//hydrogen peroxide metabolic process;GO:0044257//cellular protein catabolic process;GO:0044743//intracellular protein transmembrane import;GO:0090056//regulation of chlorophyll metabolic process	--
Isoform0005238	0.909582472514446	0.658092065856999	At5g35170	adenylate kinase [Handroanthus impetiginosus]	Metabolism;Metabolism;Metabolism;Metabolism	Global and overview maps;Global and overview maps;Nucleotide metabolism;Metabolism of cofactors and vitamins	ko01100//Metabolic pathways;ko01110//Biosynthesis of secondary metabolites;ko00230//Purine metabolism;ko00730//Thiamine metabolism	K00939;K00939;K00939;K00939	GO:0009526//plastid envelope;GO:0009532//plastid stroma;GO:0031976//plastid thylakoid;GO:0044434//chloroplast part	GO:0016776//phosphotransferase activity, phosphate group as acceptor;GO:0019205//nucleobase-containing compound kinase activity;GO:0032550//purine ribonucleoside binding	GO:0006468//protein phosphorylation;GO:0009117//nucleotide metabolic process;GO:0016109//tetraterpenoid biosynthetic process;GO:0032774//RNA biosynthetic process;GO:0032844//regulation of homeostatic process;GO:0043269//regulation of ion transport	--
Isoform0005244	0.911934726961264	0.666083431389235	Os04g0533000	ATP-dependent RNA helicase [Handroanthus impetiginosus]	Genetic Information Processing	Folding, sorting and degradation	ko03018//RNA degradation	K12614	GO:0044444//cytoplasmic part	GO:0003676//nucleic acid binding;GO:0032550//purine ribonucleoside binding;GO:0042623//ATPase activity, coupled	GO:0006396//RNA processing;GO:0009117//nucleotide metabolic process;GO:0010608//posttranscriptional regulation of gene expression;GO:0050658//RNA transport	--
Isoform0005429	0.947105490199761	0.676625895763109	PKL	CHD3-type chromatin-remodeling factor PICKLE [Sesamum indicum]	-	-	-	-	-	GO:0016817//hydrolase activity, acting on acid anhydrides;GO:0046914//transition metal ion binding	GO:0043170//macromolecule metabolic process	--
Isoform0005724	0.940073445319159	0.613157225521813	DTX24	MATE1 [Rehmannia glutinosa]	-	-	-	-	GO:0031224//intrinsic component of membrane	GO:0015291//secondary active transmembrane transporter activity	GO:0044763//single-organism cellular process	--
Isoform0005776	0.959425581576394	0.652683953763989	SMU1	suppressor of mec-8 and unc-52 protein homolog 1 [Olea europaea var. sylvestris] [Olea europaea]	-	-	-	-	GO:0031461//cullin-RING ubiquitin ligase complex	GO:0004683//calmodulin-dependent protein kinase activity	GO:0006396//RNA processing	SAP
Isoform0006337	0.922369873069807	0.67910519109674	trc	serine/threonine-protein kinase tricorner isoform X1 [Sesamum indicum]	-	-	-	-	GO:0016020//membrane;GO:0043231//intracellular membrane-bounded organelle;GO:0044444//cytoplasmic part	GO:0004674//protein serine/threonine kinase activity;GO:0032550//purine ribonucleoside binding	GO:0006464//cellular protein modification process;GO:0006796//phosphate-containing compound metabolic process	--
Isoform0006735	0.931615545172223	0.680516977144345	PYD2	PREDICTED: dihydropyrimidinase [Erythranthe guttata]	Metabolism;Metabolism;Metabolism;Metabolism	Global and overview maps;Metabolism of other amino acids;Nucleotide metabolism;Metabolism of cofactors and vitamins	ko01100//Metabolic pathways;ko00410//beta-Alanine metabolism;ko00240//Pyrimidine metabolism;ko00770//Pantothenate and CoA biosynthesis	K01464;K01464;K01464;K01464	GO:0043231//intracellular membrane-bounded organelle	GO:0016810//hydrolase activity, acting on carbon-nitrogen (but not peptide) bonds	GO:0006208//pyrimidine nucleobase catabolic process;GO:0006625//protein targeting to peroxisome;GO:0009062//fatty acid catabolic process	--
Isoform0007019	0.914765738560378	0.643953439215359	NPP2	serine/threonine-protein phosphatase PP1, partial [Striga asiatica]	Genetic Information Processing	Translation	ko03015//mRNA surveillance pathway	K06269	GO:0008287//protein serine/threonine phosphatase complex	GO:0004721//phosphoprotein phosphatase activity;GO:0043169//cation binding	GO:0003006//developmental process involved in reproduction;GO:0006498//N-terminal protein lipidation;GO:0006796//phosphate-containing compound metabolic process;GO:0018205//peptidyl-lysine modification;GO:0042743//hydrogen peroxide metabolic process	--
Isoform0007443	0.941488375402225	0.655682067559381	CD4B	ATP-dependent Clp protease ATP-binding subunit ClpC [Salvia splendens]	-	-	-	-	GO:0009528//plastid inner membrane;GO:0009532//plastid stroma;GO:0030312//external encapsulating structure;GO:0043234//protein complex;GO:0044434//chloroplast part	GO:0032550//purine ribonucleoside binding;GO:0042623//ATPase activity, coupled	GO:0006351//transcription, DNA-templated;GO:0006605//protein targeting;GO:0009658//chloroplast organization;GO:0009668//plastid membrane organization;GO:0009725//response to hormone;GO:0042743//hydrogen peroxide metabolic process;GO:0044257//cellular protein catabolic process;GO:0044743//intracellular protein transmembrane import;GO:0090056//regulation of chlorophyll metabolic process	--
Isoform0008217	0.955835407117535	0.6918793797488	CTPA3	C-terminal processing peptidase [Handroanthus impetiginosus]	-	-	-	-	GO:0044424//intracellular part	GO:0070011//peptidase activity, acting on L-amino acid peptides	-	--
Isoform0008288	0.90583678861372	0.672373056898043	CYP71AU50	cytochrome P450 CYP736A121 [Salvia miltiorrhiza]	-	-	-	-	-	GO:0016705//oxidoreductase activity, acting on paired donors, with incorporation or reduction of molecular oxygen;GO:0046906//tetrapyrrole binding;GO:0046914//transition metal ion binding	GO:0044710//single-organism metabolic process	--
Isoform0008823	0.921505241575016	0.660360052571035	Rab3-GAP	rab3 GTPase-activating protein non-catalytic subunit [Sesamum indicum]	-	-	-	-	GO:0044424//intracellular part	-	GO:0051336//regulation of hydrolase activity	--
Isoform0008974	0.94809357601361	0.678564381309716	ALDH2B4	Aldehyde dehydrogenase [Handroanthus impetiginosus]	Metabolism;Metabolism;Metabolism;Metabolism;Metabolism;Metabolism;Metabolism;Metabolism;Metabolism;Metabolism;Metabolism;Metabolism;Metabolism;Metabolism	Global and overview maps;Global and overview maps;Carbohydrate metabolism;Carbohydrate metabolism;Lipid metabolism;Metabolism of other amino acids;Amino acid metabolism;Amino acid metabolism;Lipid metabolism;Carbohydrate metabolism;Amino acid metabolism;Amino acid metabolism;Amino acid metabolism;Metabolism of terpenoids and polyketides	ko01100//Metabolic pathways;ko01110//Biosynthesis of secondary metabolites;ko00620//Pyruvate metabolism;ko00010//Glycolysis / Gluconeogenesis;ko00561//Glycerolipid metabolism;ko00410//beta-Alanine metabolism;ko00280//Valine, leucine and isoleucine degradation;ko00330//Arginine and proline metabolism;ko00071//Fatty acid degradation;ko00053//Ascorbate and aldarate metabolism;ko00380//Tryptophan met…	K00128;K00128;K00128;K00128;K00128;K00128;K00128;K00128;K00128;K00128;K00128;K00128;K00128;K00128	-	-	-	--
Isoform0009139	0.922176986431785	0.649962544465198	TUBB4	tubulin beta-5 chain-like protein [Luffa aegyptiaca]	Cellular Processes	Transport and catabolism	ko04145//Phagosome	K07375	GO:0005911//cell-cell junction;GO:0015630//microtubule cytoskeleton;GO:0016020//membrane;GO:0030312//external encapsulating structure;GO:0043231//intracellular membrane-bounded organelle;GO:0043234//protein complex	GO:0005198//structural molecule activity;GO:0017111//nucleoside-triphosphatase activity;GO:0032550//purine ribonucleoside binding	GO:0000097//sulfur amino acid biosynthetic process;GO:0003006//developmental process involved in reproduction;GO:0005976//polysaccharide metabolic process;GO:0006006//glucose metabolic process;GO:0006090//pyruvate metabolic process;GO:0006637//acyl-CoA metabolic process;GO:0006970//response to osmotic stress;GO:0006996//organelle organization;GO:0007017//microtubule-based process;GO:0009826//unid…	--
Isoform0009147	0.950875373351502	0.646500507294019	BPM3	Speckle-type POZ protein SPOP [Handroanthus impetiginosus]	-	-	-	-	GO:0043231//intracellular membrane-bounded organelle;GO:0044444//cytoplasmic part	GO:0005515//protein binding	GO:0009651//response to salt stress;GO:0032446//protein modification by small protein conjugation;GO:1903320//regulation of protein modification by small protein conjugation or removal	--
Isoform0009300	0.935664832238877	0.644840864515234	SIS8	PREDICTED: serine/threonine-protein kinase pakA-like [Nicotiana sylvestris]	-	-	-	-	GO:0043231//intracellular membrane-bounded organelle;GO:0044444//cytoplasmic part	GO:0004672//protein kinase activity	GO:0006464//cellular protein modification process;GO:0016310//phosphorylation	--
Isoform0010234	0.909748	0.659257653102659	At3g52120	splicing factor 4 [Salvia splendens]	-	-	-	-	GO:0043231//intracellular membrane-bounded organelle	GO:0003676//nucleic acid binding	GO:0006396//RNA processing	--
Isoform0010537	0.95641418329922	0.679049976866651	SERINC3	probable serine incorporator [Sesamum indicum]	-	-	-	-	-	-	GO:0006605//protein targeting	--
Isoform0010607	0.952474189874284	0.696574087260582	RNP1	RNA-binding protein musashi/mRNA cleavage and polyadenylation factor I complex, subunit HRP1 [Handroanthus impetiginosus]	Genetic Information Processing	Transcription	ko03040//Spliceosome	K12741	GO:0032991//macromolecular complex;GO:0044423//virion part;GO:0044444//cytoplasmic part	GO:0003676//nucleic acid binding	-	--
Isoform0010711	0.92039101267037	0.63199931569951	ISPH	hydroxymethylbutenyl diphosphate reductase [Camptotheca acuminata]	Metabolism;Metabolism;Metabolism	Global and overview maps;Global and overview maps;Metabolism of terpenoids and polyketides	ko01100//Metabolic pathways;ko01110//Biosynthesis of secondary metabolites;ko00900//Terpenoid backbone biosynthesis	K03527;K03527;K03527	GO:0009532//plastid stroma	GO:0016726//oxidoreductase activity, acting on CH or CH2 groups, NAD or NADP as acceptor;GO:0043169//cation binding;GO:0051536//iron-sulfur cluster binding;GO:0052592//oxidoreductase activity, acting on CH or CH2 groups, with an iron-sulfur protein as acceptor	GO:0006090//pyruvate metabolic process;GO:0006720//isoprenoid metabolic process;GO:0008654//phospholipid biosynthetic process;GO:0009636//response to toxic substance	--
Isoform0010744	0.929072616244198	0.687156711059141	POLD2	PREDICTED: DNA polymerase delta small subunit isoform X1 [Nicotiana sylvestris]	Genetic Information Processing;Genetic Information Processing;Genetic Information Processing;Genetic Information Processing;Genetic Information Processing	Replication and repair;Replication and repair;Replication and repair;Replication and repair;Replication and repair	ko03420//Nucleotide excision repair;ko03440//Homologous recombination;ko03030//DNA replication;ko03410//Base excision repair;ko03430//Mismatch repair	K02328;K02328;K02328;K02328;K02328	GO:0043231//intracellular membrane-bounded organelle	GO:0034061//DNA polymerase activity	GO:0000226//microtubule cytoskeleton organization;GO:0003006//developmental process involved in reproduction;GO:0006260//DNA replication;GO:0006305//DNA alkylation;GO:0006342//chromatin silencing;GO:0034968//histone lysine methylation;GO:0048580//regulation of post-embryonic development	--
Isoform0010829	0.959693427466399	0.680640053430018	DJC76	Molecular chaperone (DnaJ superfamily) [Handroanthus impetiginosus]	-	-	-	-	-	-	-	--
Isoform0010835	0.913173020845313	0.622768653326519	COP1	E3 ubiquitin-protein like [Actinidia chinensis var. chinensis] [Actinidia chinensis]	Genetic Information Processing;Organismal Systems	Folding, sorting and degradation;Environmental adaptation	ko04120//Ubiquitin mediated proteolysis;ko04712//Circadian rhythm - plant	K10143;K10143	GO:0031461//cullin-RING ubiquitin ligase complex;GO:0044451//nucleoplasm part	GO:0005515//protein binding;GO:0016628//oxidoreductase activity, acting on the CH-CH group of donors, NAD or NADP as acceptor;GO:0019787//ubiquitin-like protein transferase activity;GO:0046914//transition metal ion binding	GO:0003006//developmental process involved in reproduction;GO:0006259//DNA metabolic process;GO:0007602//phototransduction;GO:0009646//response to absence of light;GO:0009648//photoperiodism;GO:0009812//flavonoid metabolic process;GO:0010099//regulation of photomorphogenesis;GO:0032446//protein modification by small protein conjugation;GO:0044710//single-organism metabolic process	SAP
Isoform0010838	0.9241939502143	0.667462535187824	--	RNA-binding S4 domain-containing protein [Striga asiatica]	-	-	-	-	GO:0009536//plastid	GO:0003676//nucleic acid binding	-	--
Isoform0011246	0.940330280479075	0.688475184035348	At5g56420	F-box/FBD/LRR-repeat protein At1g13570-like [Sesamum indicum]	-	-	-	-	-	-	-	--
Isoform0011254	0.913951230199455	0.613290117697966	PAB8	polyadenylate-binding protein 2-like [Sesamum indicum]	Genetic Information Processing;Genetic Information Processing;Genetic Information Processing	Translation;Translation;Folding, sorting and degradation	ko03013//RNA transport;ko03015//mRNA surveillance pathway;ko03018//RNA degradation	K13126;K13126;K13126	GO:0005737//cytoplasm	GO:0003676//nucleic acid binding	GO:0009987//cellular process;GO:0065007//biological regulation	--
Isoform0011345	0.935455587186009	0.652020254557757	NTF4	Mitogen-activated protein kinase [Dorcoceras hygrometricum]	Environmental Information Processing;Environmental Information Processing;Organismal Systems	Signal transduction;Signal transduction;Environmental adaptation	ko04075//Plant hormone signal transduction;ko04016//MAPK signaling pathway - plant;ko04626//Plant-pathogen interaction	K14512;K14512;K14512	GO:0015630//microtubule cytoskeleton;GO:0031984//organelle subcompartment;GO:0043231//intracellular membrane-bounded organelle;GO:0044444//cytoplasmic part	GO:0004702//receptor signaling protein serine/threonine kinase activity;GO:0032550//purine ribonucleoside binding	GO:0000160//phosphorelay signal transduction system;GO:0000280//nuclear division;GO:0000302//response to reactive oxygen species;GO:0002218//activation of innate immune response;GO:0006464//cellular protein modification process;GO:0006605//protein targeting;GO:0006796//phosphate-containing compound metabolic process;GO:0006970//response to osmotic stress;GO:0009411//response to UV;GO:0009617//res…	--
Isoform0011765	0.956618065888104	0.663230902193878	CLPX1	CLP protease regulatory subunit CLPX1, mitochondrial [Sesamum indicum]	-	-	-	-	GO:0044429//mitochondrial part	GO:0005515//protein binding;GO:0017111//nucleoside-triphosphatase activity;GO:0032550//purine ribonucleoside binding	GO:0006787//porphyrin-containing compound catabolic process;GO:0044267//cellular protein metabolic process	--
Isoform0012062	0.913956838139171	0.670958587560394	HCAR	7-hydroxymethyl chlorophyll a reductase [Salvia splendens]	Metabolism;Metabolism;Metabolism	Global and overview maps;Global and overview maps;Metabolism of cofactors and vitamins	ko01100//Metabolic pathways;ko01110//Biosynthesis of secondary metabolites;ko00860//Porphyrin and chlorophyll metabolism	K18010;K18010;K18010	GO:0009536//plastid	GO:0043169//cation binding;GO:0046995//oxidoreductase activity, acting on hydrogen as donor, with other known acceptors;GO:0051540//metal cluster binding;GO:0052592//oxidoreductase activity, acting on CH or CH2 groups, with an iron-sulfur protein as acceptor	GO:0015994//chlorophyll metabolic process;GO:0044710//single-organism metabolic process	--
Isoform0012084	0.961059206143909	0.666323558786554	CD4B	ATP-dependent Clp protease ATP-binding subunit ClpC [Salvia splendens]	-	-	-	-	GO:0009528//plastid inner membrane;GO:0009532//plastid stroma;GO:0030312//external encapsulating structure;GO:0043234//protein complex;GO:0044434//chloroplast part	GO:0032550//purine ribonucleoside binding;GO:0042623//ATPase activity, coupled	GO:0006351//transcription, DNA-templated;GO:0006605//protein targeting;GO:0009658//chloroplast organization;GO:0009668//plastid membrane organization;GO:0009725//response to hormone;GO:0042743//hydrogen peroxide metabolic process;GO:0044257//cellular protein catabolic process;GO:0044743//intracellular protein transmembrane import;GO:0090056//regulation of chlorophyll metabolic process	--
Isoform0012262	0.906429333387775	0.677114523614952	RPT6A	26S protease regulatory subunit 8 homolog A [Sesamum indicum]	Genetic Information Processing	Folding, sorting and degradation	ko03050//Proteasome	K03066	GO:0043231//intracellular membrane-bounded organelle;GO:0043234//protein complex;GO:0044444//cytoplasmic part	GO:0004521//endoribonuclease activity;GO:0016746//transferase activity, transferring acyl groups;GO:0032550//purine ribonucleoside binding;GO:0042623//ATPase activity, coupled	GO:0009057//macromolecule catabolic process;GO:0019538//protein metabolic process;GO:0042780//tRNA 3'-end processing;GO:0090501//RNA phosphodiester bond hydrolysis	--
Isoform0012383	0.947736119574994	0.653157589880304	FBA3	fructose-bisphosphate aldolase 3, chloroplastic [Sesamum indicum]	Metabolism;Metabolism;Metabolism;Metabolism;Metabolism;Metabolism;Metabolism;Metabolism	Global and overview maps;Global and overview maps;Global and overview maps;Global and overview maps;Energy metabolism;Carbohydrate metabolism;Carbohydrate metabolism;Carbohydrate metabolism	ko01100//Metabolic pathways;ko01110//Biosynthesis of secondary metabolites;ko01200//Carbon metabolism;ko01230//Biosynthesis of amino acids;ko00710//Carbon fixation in photosynthetic organisms;ko00010//Glycolysis / Gluconeogenesis;ko00030//Pentose phosphate pathway;ko00051//Fructose and mannose metabolism	K01623;K01623;K01623;K01623;K01623;K01623;K01623;K01623	GO:0005576//extracellular region;GO:0009526//plastid envelope;GO:0009532//plastid stroma;GO:0031976//plastid thylakoid;GO:0044434//chloroplast part	GO:0016832//aldehyde-lyase activity	GO:0000097//sulfur amino acid biosynthetic process;GO:0001101//response to acid chemical;GO:0005982//starch metabolic process;GO:0006006//glucose metabolic process;GO:0006090//pyruvate metabolic process;GO:0006355//regulation of transcription, DNA-templated;GO:0006544//glycine metabolic process;GO:0006633//fatty acid biosynthetic process;GO:0006739//NADP metabolic process;GO:0006779//porphyrin-co…	--
Isoform0012444	0.953368950957834	0.65924673443844	DJC76	Molecular chaperone (DnaJ superfamily) [Handroanthus impetiginosus]	-	-	-	-	-	-	-	--
Isoform0012505	0.908596940724123	0.601118814911593	UGT86A2	PREDICTED: UDP-glycosyltransferase 86A1-like [Erythranthe guttata]	-	-	-	-	-	-	-	--
Isoform0012689	0.945456523140823	0.694179091902716	ALDH2B4	Aldehyde dehydrogenase [Handroanthus impetiginosus]	Metabolism;Metabolism;Metabolism;Metabolism;Metabolism;Metabolism;Metabolism;Metabolism;Metabolism;Metabolism;Metabolism;Metabolism;Metabolism;Metabolism	Global and overview maps;Global and overview maps;Carbohydrate metabolism;Carbohydrate metabolism;Lipid metabolism;Metabolism of other amino acids;Amino acid metabolism;Amino acid metabolism;Lipid metabolism;Carbohydrate metabolism;Amino acid metabolism;Amino acid metabolism;Amino acid metabolism;Metabolism of terpenoids and polyketides	ko01100//Metabolic pathways;ko01110//Biosynthesis of secondary metabolites;ko00620//Pyruvate metabolism;ko00010//Glycolysis / Gluconeogenesis;ko00561//Glycerolipid metabolism;ko00410//beta-Alanine metabolism;ko00280//Valine, leucine and isoleucine degradation;ko00330//Arginine and proline metabolism;ko00071//Fatty acid degradation;ko00053//Ascorbate and aldarate metabolism;ko00380//Tryptophan met…	K00128;K00128;K00128;K00128;K00128;K00128;K00128;K00128;K00128;K00128;K00128;K00128;K00128;K00128	-	-	-	--
Isoform0012757	0.91793799725044	0.635180274381395	ISPH	(E)-4-hydroxy-3-methylbut-2-enyl diphosphate reductase [Scutellaria barbata]	Metabolism;Metabolism;Metabolism	Global and overview maps;Global and overview maps;Metabolism of terpenoids and polyketides	ko01100//Metabolic pathways;ko01110//Biosynthesis of secondary metabolites;ko00900//Terpenoid backbone biosynthesis	K03527;K03527;K03527	GO:0009532//plastid stroma	GO:0016726//oxidoreductase activity, acting on CH or CH2 groups, NAD or NADP as acceptor;GO:0043169//cation binding;GO:0051536//iron-sulfur cluster binding;GO:0052592//oxidoreductase activity, acting on CH or CH2 groups, with an iron-sulfur protein as acceptor	GO:0006090//pyruvate metabolic process;GO:0006720//isoprenoid metabolic process;GO:0008654//phospholipid biosynthetic process;GO:0009636//response to toxic substance	--
Isoform0012795	0.967357629097576	0.68579675571023	DJC76	Molecular chaperone (DnaJ superfamily) [Handroanthus impetiginosus]	-	-	-	-	-	-	-	--
Isoform0012954	0.926605431171248	0.639631825710388	ILL3	IAA-amino acid hydrolase ILR1-like 5 [Sesamum indicum]	-	-	-	-	-	GO:0016811//hydrolase activity, acting on carbon-nitrogen (but not peptide) bonds, in linear amides;GO:0070011//peptidase activity, acting on L-amino acid peptides	GO:0042445//hormone metabolic process	--
Isoform0013050	0.908812139580997	0.689165213806004	At5g05600	probable 2-oxoglutarate-dependent dioxygenase At5g05600 [Sesamum indicum]	-	-	-	-	-	GO:0016706//oxidoreductase activity, acting on paired donors, with incorporation or reduction of molecular oxygen, 2-oxoglutarate as one donor, and incorporation of one atom each of oxygen into both donors	GO:0044710//single-organism metabolic process	--
Isoform0013094	0.919895025831192	0.664053344287868	AGD8	ADP-ribosylation factor GTPase-activating protein 1 [Salvia splendens]	Cellular Processes	Transport and catabolism	ko04144//Endocytosis	K12493	GO:0043231//intracellular membrane-bounded organelle;GO:0044444//cytoplasmic part	GO:0046914//transition metal ion binding	GO:0000904//cell morphogenesis involved in differentiation;GO:0001101//response to acid chemical;GO:0003006//developmental process involved in reproduction;GO:0009664//plant-type cell wall organization;GO:0048229//gametophyte development	--
Isoform0013108	0.927586102732194	0.677482816610503	FDH1	formate dehydrogenase, mitochondrial-like [Sesamum indicum]	Metabolism;Metabolism;Metabolism	Global and overview maps;Global and overview maps;Carbohydrate metabolism	ko01100//Metabolic pathways;ko01200//Carbon metabolism;ko00630//Glyoxylate and dicarboxylate metabolism	K00122;K00122;K00122	GO:0009536//plastid	GO:0000166//nucleotide binding;GO:0016614//oxidoreductase activity, acting on CH-OH group of donors;GO:0016620//oxidoreductase activity, acting on the aldehyde or oxo group of donors, NAD or NADP as acceptor	GO:0006950//response to stress;GO:0010038//response to metal ion;GO:0044710//single-organism metabolic process	--
Isoform0013145	0.944917541058192	0.652990865092172	AKR2A	ankyrin repeat domain-containing protein 2B [Sesamum indicum]	-	-	-	-	GO:0031355//integral component of plastid outer membrane	-	GO:0003006//developmental process involved in reproduction;GO:0006006//glucose metabolic process;GO:0006090//pyruvate metabolic process;GO:0006605//protein targeting;GO:0006970//response to osmotic stress;GO:0010038//response to metal ion;GO:0010468//regulation of gene expression;GO:0042742//defense response to bacterium;GO:0044267//cellular protein metabolic process;GO:0044707//single-multicellu…	--
Isoform0013172	0.923258475186601	0.650817608521859	DPD1	exonuclease DPD1, chloroplastic/mitochondrial [Sesamum indicum]	-	-	-	-	GO:0043231//intracellular membrane-bounded organelle	GO:0004518//nuclease activity;GO:0097159//organic cyclic compound binding	GO:0090304//nucleic acid metabolic process	--
Isoform0013201	0.939649922668435	0.646376255871831	WDL2	protein WVD2-like 2 isoform X1 [Sesamum indicum]	-	-	-	-	GO:0043231//intracellular membrane-bounded organelle	-	-	--
Isoform0013385	0.933105606661057	0.685690271834432	At1g56140	cysteine-rich receptor-like protein kinase 10 [Striga asiatica]	-	-	-	-	GO:0043231//intracellular membrane-bounded organelle	GO:0004674//protein serine/threonine kinase activity;GO:0004871//signal transducer activity;GO:0032550//purine ribonucleoside binding	GO:0006468//protein phosphorylation;GO:0050794//regulation of cellular process	--
Isoform0013448	0.92634067417004	0.602797031958565	AMI1	amidase 1 [Sesamum indicum]	Metabolism;Metabolism;Metabolism;Metabolism	Global and overview maps;Amino acid metabolism;Amino acid metabolism;Amino acid metabolism	ko01100//Metabolic pathways;ko00330//Arginine and proline metabolism;ko00380//Tryptophan metabolism;ko00360//Phenylalanine metabolism	K01426;K01426;K01426;K01426	GO:0016020//membrane;GO:0044444//cytoplasmic part	GO:0016811//hydrolase activity, acting on carbon-nitrogen (but not peptide) bonds, in linear amides;GO:0016879//ligase activity, forming carbon-nitrogen bonds	GO:0006355//regulation of transcription, DNA-templated;GO:0006820//anion transport;GO:0009683//indoleacetic acid metabolic process;GO:0009887//organ morphogenesis;GO:0015031//protein transport;GO:0019758//glycosinolate biosynthetic process;GO:0048869//cellular developmental process;GO:0071705//nitrogen compound transport;GO:1902582//single-organism intracellular transport	--
Isoform0013561	0.91316195491606	0.652891544439257	CCDC130	C2C2-type Zn-finger protein [Handroanthus impetiginosus]	-	-	-	-	-	GO:0000166//nucleotide binding;GO:0003824//catalytic activity	GO:0008152//metabolic process;GO:0009987//cellular process;GO:0044699//single-organism process	--
Isoform0013605	0.901291185222906	0.646741157020515	--	Retrotransposon-derived protein [Actinidia chinensis var. chinensis] [Actinidia chinensis]	-	-	-	-	-	-	-	--
Isoform0013606	0.926792997202305	0.628610115758899	PAB8	Polyadenylate-binding protein (RRM superfamily) [Handroanthus impetiginosus]	Genetic Information Processing;Genetic Information Processing;Genetic Information Processing	Translation;Translation;Folding, sorting and degradation	ko03013//RNA transport;ko03015//mRNA surveillance pathway;ko03018//RNA degradation	K13126;K13126;K13126	GO:0005737//cytoplasm	GO:0003676//nucleic acid binding	GO:0009987//cellular process;GO:0065007//biological regulation	--
Isoform0013683	0.965638773554396	0.68444849651149	DJC76	Molecular chaperone (DnaJ superfamily) [Handroanthus impetiginosus]	-	-	-	-	-	-	-	--
Isoform0013801	0.904271997738177	0.611445913998283	CLPR1	ATP-dependent Clp protease proteolytic subunit-related protein 1, chloroplastic-like [Olea europaea var. sylvestris] [Olea europaea]	-	-	-	-	GO:0009368//endopeptidase Clp complex;GO:0009526//plastid envelope;GO:0009532//plastid stroma;GO:0031976//plastid thylakoid	GO:0016740//transferase activity;GO:0016787//hydrolase activity	GO:0006090//pyruvate metabolic process;GO:0006979//response to oxidative stress;GO:0008104//protein localization;GO:0009814//defense response, incompatible interaction;GO:0010467//gene expression;GO:0019538//protein metabolic process	--
Isoform0013819	0.912926998815139	0.632766691945907	AKR2A	ankyrin repeat domain-containing protein 2B [Sesamum indicum]	-	-	-	-	GO:0031355//integral component of plastid outer membrane	-	GO:0003006//developmental process involved in reproduction;GO:0006006//glucose metabolic process;GO:0006090//pyruvate metabolic process;GO:0006605//protein targeting;GO:0006970//response to osmotic stress;GO:0010038//response to metal ion;GO:0010468//regulation of gene expression;GO:0042742//defense response to bacterium;GO:0044267//cellular protein metabolic process;GO:0044707//single-multicellu…	--
Isoform0013892	0.939272412252743	0.656652233745907	KUA1	transcription factor MYB1R1 [Sesamum indicum]	-	-	-	-	GO:0043231//intracellular membrane-bounded organelle	GO:0001071//nucleic acid binding transcription factor activity;GO:0003676//nucleic acid binding;GO:0046914//transition metal ion binding	GO:0001101//response to acid chemical;GO:0006970//response to osmotic stress;GO:0009725//response to hormone;GO:0010038//response to metal ion;GO:0010468//regulation of gene expression	MYB_related
Isoform0013898	0.943767992336002	0.665915861998317	RD19B	PREDICTED: cysteine proteinase RD19a-like [Erythranthe guttata]	Organismal Systems	Environmental adaptation	ko04626//Plant-pathogen interaction	K01373	GO:0043231//intracellular membrane-bounded organelle	GO:0004175//endopeptidase activity	GO:0006090//pyruvate metabolic process;GO:0006970//response to osmotic stress;GO:0006996//organelle organization;GO:0009414//response to water deprivation;GO:0009617//response to bacterium;GO:0010038//response to metal ion;GO:0019538//protein metabolic process;GO:0042044//fluid transport	--
Isoform0013916	0.936995876765737	0.623441547110978	RPT4B	26S proteasome regulatory complex, ATPase RPT4 [Handroanthus impetiginosus]	Genetic Information Processing	Folding, sorting and degradation	ko03050//Proteasome	K03064	GO:0005911//cell-cell junction;GO:0016020//membrane;GO:0030312//external encapsulating structure;GO:0043231//intracellular membrane-bounded organelle;GO:0043232//intracellular non-membrane-bounded organelle;GO:0043234//protein complex;GO:0044444//cytoplasmic part	GO:0004672//protein kinase activity;GO:0032550//purine ribonucleoside binding;GO:0042623//ATPase activity, coupled	GO:0006464//cellular protein modification process;GO:0006511//ubiquitin-dependent protein catabolic process;GO:0010646//regulation of cell communication;GO:0016192//vesicle-mediated transport;GO:0030243//cellulose metabolic process;GO:0035966//response to topologically incorrect protein;GO:0043623//cellular protein complex assembly	--
Isoform0013976	0.904682110321099	0.654616891160542	FBA2	fructose-bisphosphate aldolase 1, chloroplastic [Sesamum indicum]	Metabolism;Metabolism;Metabolism;Metabolism;Metabolism;Metabolism;Metabolism;Metabolism	Global and overview maps;Global and overview maps;Global and overview maps;Global and overview maps;Energy metabolism;Carbohydrate metabolism;Carbohydrate metabolism;Carbohydrate metabolism	ko01100//Metabolic pathways;ko01110//Biosynthesis of secondary metabolites;ko01200//Carbon metabolism;ko01230//Biosynthesis of amino acids;ko00710//Carbon fixation in photosynthetic organisms;ko00010//Glycolysis / Gluconeogenesis;ko00030//Pentose phosphate pathway;ko00051//Fructose and mannose metabolism	K01623;K01623;K01623;K01623;K01623;K01623;K01623;K01623	GO:0005576//extracellular region;GO:0005840//ribosome;GO:0009526//plastid envelope;GO:0009532//plastid stroma;GO:0031976//plastid thylakoid;GO:0044434//chloroplast part;GO:0044436//thylakoid part	GO:0016832//aldehyde-lyase activity	GO:0000097//sulfur amino acid biosynthetic process;GO:0001101//response to acid chemical;GO:0005982//starch metabolic process;GO:0006006//glucose metabolic process;GO:0006090//pyruvate metabolic process;GO:0006091//generation of precursor metabolites and energy;GO:0006355//regulation of transcription, DNA-templated;GO:0006544//glycine metabolic process;GO:0006633//fatty acid biosynthetic process;…	--
Isoform0014598	0.935304983226751	0.667212278165792	RAP	aspartic protease [Striga asiatica]	-	-	-	-	GO:0043231//intracellular membrane-bounded organelle	GO:0004175//endopeptidase activity	GO:0019538//protein metabolic process	--
Isoform0014647	0.968125099808432	0.672635173400708	AKR2A	ankyrin repeat domain-containing protein 2B [Sesamum indicum]	-	-	-	-	GO:0031355//integral component of plastid outer membrane	-	GO:0003006//developmental process involved in reproduction;GO:0006006//glucose metabolic process;GO:0006090//pyruvate metabolic process;GO:0006605//protein targeting;GO:0006970//response to osmotic stress;GO:0010038//response to metal ion;GO:0010468//regulation of gene expression;GO:0042742//defense response to bacterium;GO:0044267//cellular protein metabolic process;GO:0044707//single-multicellu…	--
Isoform0014720	0.952425990879595	0.669430607930384	WDL2	protein WVD2-like 2 isoform X1 [Sesamum indicum]	-	-	-	-	GO:0043231//intracellular membrane-bounded organelle	-	-	--
Isoform0014870	0.900657969894764	0.624573936266943	--	CAAX amino terminal protease family protein [Striga asiatica]	-	-	-	-	-	GO:0016787//hydrolase activity	GO:0006568//tryptophan metabolic process;GO:0009683//indoleacetic acid metabolic process	--
Isoform0015007	0.938668910090152	0.67119206578924	ISPH	1-hydroxy-2-methyl- 2-butenyl 4-diphosphate reductase2 [Phlomis umbrosa]	Metabolism;Metabolism;Metabolism	Global and overview maps;Global and overview maps;Metabolism of terpenoids and polyketides	ko01100//Metabolic pathways;ko01110//Biosynthesis of secondary metabolites;ko00900//Terpenoid backbone biosynthesis	K03527;K03527;K03527	GO:0009532//plastid stroma	GO:0016726//oxidoreductase activity, acting on CH or CH2 groups, NAD or NADP as acceptor;GO:0043169//cation binding;GO:0051536//iron-sulfur cluster binding;GO:0052592//oxidoreductase activity, acting on CH or CH2 groups, with an iron-sulfur protein as acceptor	GO:0006090//pyruvate metabolic process;GO:0006720//isoprenoid metabolic process;GO:0008654//phospholipid biosynthetic process;GO:0009636//response to toxic substance	--
Isoform0015094	0.921066898033987	0.600035040694227	elmoA	ELMO domain-containing protein A [Sesamum indicum]	-	-	-	-	-	-	GO:0006897//endocytosis;GO:0006972//hyperosmotic response;GO:0007389//pattern specification process;GO:0009247//glycolipid biosynthetic process;GO:0009267//cellular response to starvation;GO:0009404//toxin metabolic process;GO:0009414//response to water deprivation;GO:0009755//hormone-mediated signaling pathway;GO:0014070//response to organic cyclic compound;GO:0048507//meristem development	--
Isoform0015351	0.907847131956311	0.686951945685246	AAT1	acetyl-CoA acetyltransferase [Scutellaria barbata]	Metabolism;Metabolism;Metabolism;Metabolism;Metabolism;Metabolism;Metabolism;Metabolism;Metabolism;Metabolism;Metabolism;Metabolism;Metabolism;Metabolism	Global and overview maps;Global and overview maps;Global and overview maps;Carbohydrate metabolism;Carbohydrate metabolism;Global and overview maps;Amino acid metabolism;Lipid metabolism;Amino acid metabolism;Carbohydrate metabolism;Metabolism of terpenoids and polyketides;Amino acid metabolism;Carbohydrate metabolism;Lipid metabolism	ko01100//Metabolic pathways;ko01110//Biosynthesis of secondary metabolites;ko01200//Carbon metabolism;ko00630//Glyoxylate and dicarboxylate metabolism;ko00620//Pyruvate metabolism;ko01212//Fatty acid metabolism;ko00280//Valine, leucine and isoleucine degradation;ko00071//Fatty acid degradation;ko00380//Tryptophan metabolism;ko00640//Propanoate metabolism;ko00900//Terpenoid backbone biosynthesis;k…	K00626;K00626;K00626;K00626;K00626;K00626;K00626;K00626;K00626;K00626;K00626;K00626;K00626;K00626	GO:0016020//membrane;GO:0042579//microbody	GO:0003988//acetyl-CoA C-acyltransferase activity;GO:0043169//cation binding	GO:0000904//cell morphogenesis involved in differentiation;GO:0003006//developmental process involved in reproduction;GO:0006084//acetyl-CoA metabolic process;GO:0016104//triterpenoid biosynthetic process;GO:0016129//phytosteroid biosynthetic process;GO:0044707//single-multicellular organism process	--
Isoform0015409	0.908908559547234	0.69817541362517	UBC32	ubiquitin-conjugating enzyme E2 32-like [Sesamum indicum]	Genetic Information Processing;Genetic Information Processing	Folding, sorting and degradation;Folding, sorting and degradation	ko04141//Protein processing in endoplasmic reticulum;ko04120//Ubiquitin mediated proteolysis	K10578;K10578	GO:0031224//intrinsic component of membrane;GO:0043231//intracellular membrane-bounded organelle;GO:0044444//cytoplasmic part	GO:0016879//ligase activity, forming carbon-nitrogen bonds;GO:0019787//ubiquitin-like protein transferase activity;GO:0032550//purine ribonucleoside binding	GO:0006281//DNA repair;GO:0006355//regulation of transcription, DNA-templated;GO:0006511//ubiquitin-dependent protein catabolic process;GO:0009062//fatty acid catabolic process;GO:0009247//glycolipid biosynthetic process;GO:0009267//cellular response to starvation;GO:0009404//toxin metabolic process;GO:0009414//response to water deprivation;GO:0032446//protein modification by small protein conjug…	--
Isoform0015729	0.900992179038879	0.6370196713044	At1g67325	ranBP2-type zinc finger protein At1g67325 isoform X1 [Sesamum indicum]	-	-	-	-	GO:0009536//plastid	GO:0046872//metal ion binding	-	--
Isoform0015746	0.945754264556116	0.671399922417358	EULS3	ricin B-like lectin R40G3 [Sesamum indicum]	-	-	-	-	GO:0044424//intracellular part	GO:0005488//binding	-	--
Isoform0015774	0.966290958434004	0.686379109565912	DJC76	Molecular chaperone (DnaJ superfamily) [Handroanthus impetiginosus]	-	-	-	-	-	-	-	--
Isoform0015800	0.935306998232887	0.693491996782069	--	mucolipin-1 [Striga asiatica]	-	-	-	-	GO:0043231//intracellular membrane-bounded organelle	-	-	--
Isoform0015853	0.917481245417968	0.673445263559419	WDR26	WD repeat-containing protein 26-like isoform X2 [Sesamum indicum]	-	-	-	-	GO:0044424//intracellular part	-	GO:0003006//developmental process involved in reproduction;GO:0006342//chromatin silencing;GO:0007059//chromosome segregation;GO:0009606//tropism;GO:0009653//anatomical structure morphogenesis;GO:0018205//peptidyl-lysine modification;GO:0022402//cell cycle process;GO:0032412//regulation of ion transmembrane transporter activity;GO:0033043//regulation of organelle organization;GO:0042743//hydrogen…	--
Isoform0015968	0.947948970391561	0.631395500891269	--	RPM1interacting protein 13 [Striga asiatica]	-	-	-	-	-	-	GO:0003006//developmental process involved in reproduction;GO:0009617//response to bacterium;GO:0033554//cellular response to stress	--
Isoform0015985	0.919773594121629	0.677401974554383	AIRP2	E3 ubiquitin-protein ligase AIRP2-like [Camellia sinensis]	-	-	-	-	-	GO:0003824//catalytic activity;GO:0046914//transition metal ion binding	GO:0006787//porphyrin-containing compound catabolic process	--
Isoform0015996	0.960518267056073	0.68568623589681	--	cytidinediphosphate diacylglycerol synthase 4 [Striga asiatica]	-	-	-	-	GO:0043231//intracellular membrane-bounded organelle	-	-	--
Isoform0016046	0.956121636555975	0.678175585948026	ppt3	palmitoyl-protein thioesterase 1-like [Sesamum indicum]	Metabolism;Metabolism;Metabolism	Global and overview maps;Global and overview maps;Lipid metabolism	ko01100//Metabolic pathways;ko01212//Fatty acid metabolism;ko00062//Fatty acid elongation	K01074;K01074;K01074	GO:0043231//intracellular membrane-bounded organelle;GO:0044444//cytoplasmic part	GO:0016790//thiolester hydrolase activity	GO:0036211//protein modification process;GO:0098732//macromolecule deacylation	--
Isoform0016136	0.934556337193789	0.680215825823926	U2AF35A	splicing factor U2af small subunit B-like [Sesamum indicum]	Genetic Information Processing	Transcription	ko03040//Spliceosome	K12836	GO:0044428//nuclear part	GO:0003676//nucleic acid binding;GO:0043169//cation binding	GO:0003006//developmental process involved in reproduction;GO:0006396//RNA processing;GO:0009409//response to cold;GO:0009639//response to red or far red light;GO:0009648//photoperiodism;GO:0009756//carbohydrate mediated signaling;GO:0032446//protein modification by small protein conjugation;GO:0048507//meristem development;GO:0048580//regulation of post-embryonic development;GO:0051235//maintena…	--
Isoform0016171	0.932092724306951	0.667828637438578	dnaJ	chaperone protein dnaJ [Striga asiatica]	-	-	-	-	-	GO:0005488//binding	-	--
Isoform0016263	0.94637146723623	0.697793574547407	CD4B	ATP-dependent Clp protease ATP-binding subunit ClpC [Salvia splendens]	-	-	-	-	GO:0009528//plastid inner membrane;GO:0009532//plastid stroma;GO:0030312//external encapsulating structure;GO:0043234//protein complex;GO:0044434//chloroplast part	GO:0032550//purine ribonucleoside binding;GO:0042623//ATPase activity, coupled;GO:0046983//protein dimerization activity	GO:0006351//transcription, DNA-templated;GO:0006605//protein targeting;GO:0009658//chloroplast organization;GO:0009668//plastid membrane organization;GO:0009725//response to hormone;GO:0042743//hydrogen peroxide metabolic process;GO:0044257//cellular protein catabolic process;GO:0044743//intracellular protein transmembrane import;GO:0051259//protein oligomerization;GO:0090056//regulation of chlor…	--
Isoform0016428	0.935300834506213	0.652544175368435	RAP	aspartic protease [Striga asiatica]	-	-	-	-	GO:0043231//intracellular membrane-bounded organelle	GO:0004175//endopeptidase activity	GO:0019538//protein metabolic process	--
Isoform0016437	0.919280607836343	0.649822977662801	--	CAAX amino terminal protease family protein [Striga asiatica]	-	-	-	-	-	GO:0016787//hydrolase activity	GO:0006568//tryptophan metabolic process;GO:0009683//indoleacetic acid metabolic process	--
Isoform0016539	0.940618760716306	0.630817693397351	DJC76	Molecular chaperone (DnaJ superfamily) [Handroanthus impetiginosus]	-	-	-	-	-	-	-	--
Isoform0016609	0.928288983161316	0.624011615164847	DDB_G0281599	C2C2-type Zn-finger protein [Handroanthus impetiginosus]	-	-	-	-	GO:0043231//intracellular membrane-bounded organelle	GO:0003824//catalytic activity	-	--
Isoform0017128	0.922256792390085	0.651081148511694	GSTU22	probable glutathione S-transferase [Sesamum indicum]	Metabolism;Metabolism	Global and overview maps;Metabolism of other amino acids	ko01100//Metabolic pathways;ko00480//Glutathione metabolism	K00799;K00799	-	GO:0003824//catalytic activity	-	--
Isoform0017209	0.945425196600879	0.684220063091376	CM2	chorismate mutase 2 [Sesamum indicum]	Metabolism;Metabolism;Metabolism;Metabolism	Global and overview maps;Global and overview maps;Global and overview maps;Amino acid metabolism	ko01100//Metabolic pathways;ko01110//Biosynthesis of secondary metabolites;ko01230//Biosynthesis of amino acids;ko00400//Phenylalanine, tyrosine and tryptophan biosynthesis	K01850;K01850;K01850;K01850	GO:0009536//plastid	GO:0016866//intramolecular transferase activity	GO:0006568//tryptophan metabolic process;GO:0008652//cellular amino acid biosynthetic process;GO:0009617//response to bacterium	--
Isoform0017279	0.938023082953371	0.684212261417932	PAP6	plastid-lipid-associated protein 6, chloroplastic [Jatropha curcas]	-	-	-	-	GO:0009526//plastid envelope;GO:0016020//membrane;GO:0031976//plastid thylakoid;GO:0044434//chloroplast part;GO:0044436//thylakoid part	-	GO:0000302//response to reactive oxygen species;GO:0009617//response to bacterium;GO:0009657//plastid organization	--
Isoform0017414	0.905690535742249	0.672520091185552	PUX8	plant UBX domain-containing protein 8 [Sesamum indicum]	-	-	-	-	GO:0044444//cytoplasmic part	-	-	--
Isoform0017460	0.966419635576728	0.697483234304274	ATJ6	molecular chaperone DnaJ [Salvia splendens]	-	-	-	-	GO:0043231//intracellular membrane-bounded organelle	-	GO:0006260//DNA replication;GO:0044267//cellular protein metabolic process;GO:0048449//floral organ formation	--
Isoform0017504	0.952012666300284	0.675751282480511	PEX13	peroxisomal membrane protein 13-like [Camellia sinensis]	Cellular Processes	Transport and catabolism	ko04146//Peroxisome	K13344	GO:0044439//peroxisomal part	-	GO:0006625//protein targeting to peroxisome;GO:0009057//macromolecule catabolic process;GO:0009062//fatty acid catabolic process;GO:0030001//metal ion transport;GO:0048193//Golgi vesicle transport	--
Isoform0017606	0.921688537759655	0.623660289464759	PNPLA3	Adiponutrin and related vesicular transport protein [Handroanthus impetiginosus]	-	-	-	-	GO:0043231//intracellular membrane-bounded organelle	GO:0003824//catalytic activity	GO:0006629//lipid metabolic process	--
Isoform0017611	0.944924375221761	0.653085805536793	--	Kinesin-like protein [Actinidia chinensis var. chinensis] [Actinidia chinensis]	-	-	-	-	-	-	GO:0010468//regulation of gene expression	--
Isoform0017693	0.953525376002925	0.694376747679812	hbdA	PREDICTED: probable 3-hydroxyacyl-CoA dehydrogenase B0272.3 [Erythranthe guttata]	Metabolism;Metabolism;Metabolism;Metabolism	Global and overview maps;Global and overview maps;Carbohydrate metabolism;Amino acid metabolism	ko01100//Metabolic pathways;ko01200//Carbon metabolism;ko00650//Butanoate metabolism;ko00360//Phenylalanine metabolism	K00074;K00074;K00074;K00074	GO:0042579//microbody	GO:0016616//oxidoreductase activity, acting on the CH-OH group of donors, NAD or NADP as acceptor;GO:0043168//anion binding;GO:0048037//cofactor binding	GO:0016192//vesicle-mediated transport;GO:0032787//monocarboxylic acid metabolic process;GO:0042221//response to chemical;GO:0043094//cellular metabolic compound salvage;GO:0061024//membrane organization	--
Isoform0017714	0.91088733285675	0.620605337692357	RABD2A	ras-related protein RABD2a-like [Olea europaea var. sylvestris] [Olea europaea]	-	-	-	-	-	-	-	--
Isoform0017789	0.904017887211793	0.621351038817039	PEX11C	peroxisomal membrane protein 11C [Sesamum indicum]	-	-	-	-	GO:0005911//cell-cell junction;GO:0009536//plastid;GO:0031231//intrinsic component of peroxisomal membrane	GO:0005515//protein binding	GO:0007031//peroxisome organization;GO:0009062//fatty acid catabolic process;GO:0009685//gibberellin metabolic process;GO:0009814//defense response, incompatible interaction;GO:0010476//gibberellin mediated signaling pathway;GO:0048511//rhythmic process	--
Isoform0017840	0.923032983755842	0.676978190838707	FBA3	fructose-bisphosphate aldolase 3, chloroplastic [Sesamum indicum]	Metabolism;Metabolism;Metabolism;Metabolism;Metabolism;Metabolism;Metabolism;Metabolism	Global and overview maps;Global and overview maps;Global and overview maps;Global and overview maps;Energy metabolism;Carbohydrate metabolism;Carbohydrate metabolism;Carbohydrate metabolism	ko01100//Metabolic pathways;ko01110//Biosynthesis of secondary metabolites;ko01200//Carbon metabolism;ko01230//Biosynthesis of amino acids;ko00710//Carbon fixation in photosynthetic organisms;ko00010//Glycolysis / Gluconeogenesis;ko00030//Pentose phosphate pathway;ko00051//Fructose and mannose metabolism	K01623;K01623;K01623;K01623;K01623;K01623;K01623;K01623	GO:0005576//extracellular region;GO:0009526//plastid envelope;GO:0009532//plastid stroma;GO:0031976//plastid thylakoid;GO:0044434//chloroplast part	GO:0016832//aldehyde-lyase activity	GO:0000097//sulfur amino acid biosynthetic process;GO:0001101//response to acid chemical;GO:0005982//starch metabolic process;GO:0006006//glucose metabolic process;GO:0006090//pyruvate metabolic process;GO:0006355//regulation of transcription, DNA-templated;GO:0006544//glycine metabolic process;GO:0006633//fatty acid biosynthetic process;GO:0006739//NADP metabolic process;GO:0006779//porphyrin-co…	--
Isoform0017900	0.956690572675474	0.671437502229514	CVA16-2	V-type H+-transporting ATPase 16kDa proteolipid subunit [Salvia splendens]	Metabolism;Metabolism;Cellular Processes	Global and overview maps;Energy metabolism;Transport and catabolism	ko01100//Metabolic pathways;ko00190//Oxidative phosphorylation;ko04145//Phagosome	K02155;K02155;K02155	GO:0009536//plastid;GO:0031090//organelle membrane;GO:0031224//intrinsic component of membrane;GO:0033177//proton-transporting two-sector ATPase complex, proton-transporting domain	GO:0015077//monovalent inorganic cation transmembrane transporter activity;GO:0017111//nucleoside-triphosphatase activity	GO:0006006//glucose metabolic process;GO:0006970//response to osmotic stress;GO:0006996//organelle organization;GO:0015988//energy coupled proton transmembrane transport, against electrochemical gradient;GO:0048588//developmental cell growth;GO:0070838//divalent metal ion transport	--
Isoform0018058	0.960101025898963	0.670935653160548	PUX1	plant UBX domain-containing protein 1 [Sesamum indicum]	-	-	-	-	-	-	GO:0032984//macromolecular complex disassembly;GO:0040007//growth	--
Isoform0018226	0.907756261194312	0.682370012697543	UGT85A24	7-deoxyloganetin glucosyltransferase-like [Olea europaea var. sylvestris] [Olea europaea]	-	-	-	-	-	GO:0035251//UDP-glucosyltransferase activity	-	--
Isoform0018284	0.960106657844221	0.698435628976142	--	XIAP-associated factor 1 [Sesamum indicum]	-	-	-	-	-	-	GO:0006605//protein targeting	--
Isoform0018519	0.911253224636825	0.637258374089621	ATAD1	AAA+-type ATPase [Handroanthus impetiginosus]	-	-	-	-	-	-	-	--
Isoform0019106	0.927131953852428	0.694349187262651	CPSF73-I	cleavage and polyadenylation specificity factor subunit 3-I [Ipomoea triloba]	Genetic Information Processing	Translation	ko03015//mRNA surveillance pathway	K14403	GO:0043231//intracellular membrane-bounded organelle	GO:0005488//binding;GO:0016788//hydrolase activity, acting on ester bonds	GO:0006342//chromatin silencing;GO:0006396//RNA processing;GO:0009799//specification of symmetry;GO:0009933//meristem structural organization;GO:0031497//chromatin assembly;GO:0035194//posttranscriptional gene silencing by RNA;GO:0051726//regulation of cell cycle	--
Isoform0019544	0.954964792161879	0.680760089325577	LFG2	bax inhibitor [Tectona grandis]	-	-	-	-	GO:0031224//intrinsic component of membrane	GO:0016597//amino acid binding	GO:0000902//cell morphogenesis;GO:0043401//steroid hormone mediated signaling pathway	--
Isoform0019560	0.916897309412832	0.68130099213845	dnaJ	chaperone protein dnaJ [Striga asiatica]	-	-	-	-	GO:0009536//plastid	GO:0051540//metal cluster binding	GO:0050896//response to stimulus	--
Isoform0019604	0.935882510841905	0.669258582549722	RER1A	protein RER1A [Sesamum indicum]	-	-	-	-	GO:0031224//intrinsic component of membrane;GO:0043231//intracellular membrane-bounded organelle	-	GO:0008104//protein localization;GO:0048193//Golgi vesicle transport;GO:0061024//membrane organization	--
Isoform0019626	0.960146142820381	0.676011382939937	RABB1B	ras-related protein RABB1b [Sesamum indicum]	-	-	-	-	-	-	-	--
Isoform0019776	0.926628700057527	0.665134548274821	--	glycine and proline-rich protein [Striga asiatica]	-	-	-	-	-	-	-	--
Isoform0019790	0.942093801658339	0.660346723667052	VPS32.1	Vacuolar protein sorting-associated protein 32-like 1 [Vitis vinifera]	Cellular Processes	Transport and catabolism	ko04144//Endocytosis	K12194	GO:0031090//organelle membrane;GO:0036452//ESCRT complex	GO:0005488//binding	GO:0008104//protein localization;GO:0051668//localization within membrane;GO:1902582//single-organism intracellular transport	--
Isoform0019979	0.932911936219088	0.638734031631007	CM2	chorismate mutase 2 [Sesamum indicum]	Metabolism;Metabolism;Metabolism;Metabolism	Global and overview maps;Global and overview maps;Global and overview maps;Amino acid metabolism	ko01100//Metabolic pathways;ko01110//Biosynthesis of secondary metabolites;ko01230//Biosynthesis of amino acids;ko00400//Phenylalanine, tyrosine and tryptophan biosynthesis	K01850;K01850;K01850;K01850	GO:0009536//plastid	GO:0016866//intramolecular transferase activity	GO:0006568//tryptophan metabolic process;GO:0008652//cellular amino acid biosynthetic process;GO:0009617//response to bacterium	--
Isoform0020111	0.911404709421282	0.679900647021207	SAR1A	PREDICTED: GTP-binding protein SAR1A-like [Vigna angularis]	Genetic Information Processing	Folding, sorting and degradation	ko04141//Protein processing in endoplasmic reticulum	K07953	GO:0016020//membrane;GO:0043231//intracellular membrane-bounded organelle;GO:0044444//cytoplasmic part	GO:0032550//purine ribonucleoside binding	GO:0006090//pyruvate metabolic process;GO:0006605//protein targeting;GO:0006970//response to osmotic stress;GO:0006996//organelle organization;GO:0010038//response to metal ion;GO:0016192//vesicle-mediated transport;GO:0019941//modification-dependent protein catabolic process;GO:0032989//cellular component morphogenesis;GO:0035556//intracellular signal transduction;GO:0035966//response to topolog…	--
Isoform0020140	0.919247570918984	0.649811460876143	CVA16-2	V-type H+-transporting ATPase 16kDa proteolipid subunit [Salvia splendens]	Metabolism;Metabolism;Cellular Processes	Global and overview maps;Energy metabolism;Transport and catabolism	ko01100//Metabolic pathways;ko00190//Oxidative phosphorylation;ko04145//Phagosome	K02155;K02155;K02155	GO:0009536//plastid;GO:0031090//organelle membrane;GO:0031224//intrinsic component of membrane;GO:0033177//proton-transporting two-sector ATPase complex, proton-transporting domain	GO:0015077//monovalent inorganic cation transmembrane transporter activity;GO:0017111//nucleoside-triphosphatase activity	GO:0006006//glucose metabolic process;GO:0006970//response to osmotic stress;GO:0006996//organelle organization;GO:0015988//energy coupled proton transmembrane transport, against electrochemical gradient;GO:0048588//developmental cell growth;GO:0070838//divalent metal ion transport	--
Isoform0020342	0.947245931395769	0.670336171491199	RAP	Phytepsin [Handroanthus impetiginosus]	-	-	-	-	GO:0043231//intracellular membrane-bounded organelle	GO:0004175//endopeptidase activity	GO:0019538//protein metabolic process	--
Isoform0020405	0.966349604576204	0.696004004471125	TIF3K1	eukaryotic translation initiation factor 3 subunit K [Sesamum indicum]	-	-	-	-	GO:0043234//protein complex;GO:0070993//translation preinitiation complex	GO:0008135//translation factor activity, RNA binding;GO:0043021//ribonucleoprotein complex binding	GO:0006417//regulation of translation;GO:0016072//rRNA metabolic process;GO:0022618//ribonucleoprotein complex assembly	--
Isoform0020474	0.952443475839145	0.661784733110896	DJC76	Molecular chaperone (DnaJ superfamily) [Handroanthus impetiginosus]	-	-	-	-	-	-	-	--
Isoform0020544	0.917875641341084	0.63582144656331	RPL21	Mitochondrial/chloroplast ribosomal L21 protein [Handroanthus impetiginosus]	Genetic Information Processing	Translation	ko03010//Ribosome	K02888	GO:0009536//plastid;GO:0030529//intracellular ribonucleoprotein complex	GO:0003723//RNA binding;GO:0005198//structural molecule activity	GO:0000741//karyogamy;GO:0003006//developmental process involved in reproduction;GO:0006351//transcription, DNA-templated;GO:0006886//intracellular protein transport;GO:0009451//RNA modification;GO:0009566//fertilization;GO:0009657//plastid organization;GO:0016458//gene silencing;GO:0031323//regulation of cellular metabolic process;GO:0034968//histone lysine methylation;GO:0048229//gametophyte de…	--
Isoform0020709	0.944718992771044	0.695145560302525	ISPH	1-hydroxy-2-methyl- 2-butenyl 4-diphosphate reductase2 [Phlomis umbrosa]	Metabolism;Metabolism;Metabolism	Global and overview maps;Global and overview maps;Metabolism of terpenoids and polyketides	ko01100//Metabolic pathways;ko01110//Biosynthesis of secondary metabolites;ko00900//Terpenoid backbone biosynthesis	K03527;K03527;K03527	GO:0009532//plastid stroma	GO:0016726//oxidoreductase activity, acting on CH or CH2 groups, NAD or NADP as acceptor;GO:0043169//cation binding;GO:0051536//iron-sulfur cluster binding;GO:0052592//oxidoreductase activity, acting on CH or CH2 groups, with an iron-sulfur protein as acceptor	GO:0006090//pyruvate metabolic process;GO:0006720//isoprenoid metabolic process;GO:0008654//phospholipid biosynthetic process;GO:0009636//response to toxic substance	--
Isoform0020755	0.952076824159831	0.647631470659204	Dnajc28	dnaJ homolog subfamily C member 28 [Sesamum indicum]	-	-	-	-	-	GO:0015205//nucleobase transmembrane transporter activity	GO:0006812//cation transport;GO:0071702//organic substance transport	--
Isoform0021123	0.919672011128143	0.620582035902626	--	PREDICTED: At5g01610 [Prunus dulcis]	-	-	-	-	-	-	GO:0006625//protein targeting to peroxisome;GO:0009062//fatty acid catabolic process	--
Isoform0021135	0.955637445222299	0.668147073005551	At5g50100	PBng143 [Striga asiatica]	-	-	-	-	GO:0043231//intracellular membrane-bounded organelle	-	GO:0032958//inositol phosphate biosynthetic process	--
Isoform0021384	0.952704087028078	0.696089038751533	PARA	probable glutathione S-transferase [Sesamum indicum]	Metabolism;Metabolism	Global and overview maps;Metabolism of other amino acids	ko01100//Metabolic pathways;ko00480//Glutathione metabolism	K00799;K00799	GO:0009532//plastid stroma;GO:0031090//organelle membrane	GO:0016209//antioxidant activity;GO:0016765//transferase activity, transferring alkyl or aryl (other than methyl) groups;GO:0043168//anion binding	GO:0006006//glucose metabolic process;GO:0006090//pyruvate metabolic process;GO:0006511//ubiquitin-dependent protein catabolic process;GO:0006970//response to osmotic stress;GO:0009062//fatty acid catabolic process;GO:0009247//glycolipid biosynthetic process;GO:0009267//cellular response to starvation;GO:0009404//toxin metabolic process;GO:0009414//response to water deprivation;GO:0010038//respon…	--
Isoform0021545	0.914854553237454	0.609682554729787	--	chaperone protein dnaJ [Striga asiatica]	-	-	-	-	-	GO:0005515//protein binding	-	--
Isoform0021714	0.91347601435624	0.624746147414742	At1g79260	PREDICTED: UPF0678 fatty acid-binding protein-like protein At1g79260 [Erythranthe guttata]	-	-	-	-	GO:0009536//plastid	-	GO:0051234//establishment of localization	--
Isoform0022234	0.911686466597212	0.664635295001781	PSBY	photosystem II core complex proteins psbY, chloroplastic [Sesamum indicum]	Metabolism	Energy metabolism	ko00195//Photosynthesis	K02723	GO:0009521//photosystem;GO:0009534//chloroplast thylakoid;GO:0031224//intrinsic component of membrane	GO:0046914//transition metal ion binding	GO:0000097//sulfur amino acid biosynthetic process;GO:0006091//generation of precursor metabolites and energy;GO:0006996//organelle organization;GO:0016072//rRNA metabolic process;GO:0031399//regulation of protein modification process;GO:0043623//cellular protein complex assembly	--
Isoform0022331	0.909965974975548	0.695131577367402	At1g29970	60S ribosomal protein L18a-like protein [Sesamum indicum]	-	-	-	-	-	GO:0005488//binding	GO:0006605//protein targeting	--
Isoform0022366	0.903910622742047	0.656622817428347	MED9	mediator of RNA polymerase II transcription subunit 9 isoform X2 [Sesamum indicum]	-	-	-	-	-	-	-	--
Isoform0022789	0.90399471382894	0.662779494249461	--	LOW QUALITY PROTEIN: nuclear speckle splicing regulatory protein 1-like [Sesamum indicum]	-	-	-	-	-	-	-	--
Isoform0022877	0.955279664747819	0.694338009418439	TRX2	thioredoxin 3 [Plantago major]	-	-	-	-	-	-	-	--
Isoform0023013	0.938851200206694	0.686505374150561	--	single-minded homolog 1, partial [Striga asiatica]	-	-	-	-	-	-	-	--
Isoform0023390	0.970245564940682	0.699427992769406	UBL5	Ubiquitin-like protein [Arachis hypogaea]	-	-	-	-	GO:0044424//intracellular part	-	-	--
Isoform0023403	0.90770567875554	0.694965757858135	RBG7	glycine-rich RNA-binding protein GRP1A-like isoform X4 [Cynara cardunculus var. scolymus] [Cynara cardunculus]	-	-	-	-	GO:0005576//extracellular region;GO:0005911//cell-cell junction;GO:0009536//plastid;GO:0016020//membrane;GO:0030312//external encapsulating structure;GO:0042579//microbody;GO:0043232//intracellular non-membrane-bounded organelle	GO:0016301//kinase activity;GO:0016620//oxidoreductase activity, acting on the aldehyde or oxo group of donors, NAD or NADP as acceptor;GO:0036094//small molecule binding;GO:0043566//structure-specific DNA binding;GO:0046983//protein dimerization activity;GO:0048037//cofactor binding	GO:0000398//mRNA splicing, via spliceosome;GO:0001101//response to acid chemical;GO:0006605//protein targeting;GO:0006631//fatty acid metabolic process;GO:0006952//defense response;GO:0006970//response to osmotic stress;GO:0009699//phenylpropanoid biosynthetic process;GO:0009725//response to hormone;GO:0010038//response to metal ion;GO:0034645//cellular macromolecule biosynthetic process;GO:00485…	--
Isoform0023522	0.959640256104269	0.633640452569974	--	Conserved alpha-helical protein [Handroanthus impetiginosus]	-	-	-	-	GO:0043231//intracellular membrane-bounded organelle	GO:0016628//oxidoreductase activity, acting on the CH-CH group of donors, NAD or NADP as acceptor	GO:0044710//single-organism metabolic process	--
Isoform0023647	0.949108895027942	0.695062978673896	MPC1	mitochondrial pyruvate carrier 1 isoform X1 [Sesamum indicum]	-	-	-	-	GO:0019866//organelle inner membrane	-	GO:0006090//pyruvate metabolic process;GO:0006281//DNA repair;GO:0006839//mitochondrial transport;GO:0010038//response to metal ion;GO:0045333//cellular respiration	--
Isoform0023696	0.923354588331286	0.639248713315484	--	Sperm acrosome-associated protein [Actinidia chinensis var. chinensis] [Actinidia chinensis]	-	-	-	-	-	-	-	--
Isoform0023713	0.953888600091473	0.685648850196871	--	selenoprotein K-like [Coffea arabica]	-	-	-	-	-	-	GO:0000302//response to reactive oxygen species;GO:0006952//defense response;GO:0007165//signal transduction;GO:0009642//response to light intensity;GO:0033554//cellular response to stress	--
Isoform0024241	0.931541248130607	0.647378255828488	MT1	metallothionein class I type 3, partial [Avicennia marina]	-	-	-	-	-	GO:0046914//transition metal ion binding	GO:0006605//protein targeting;GO:0006970//response to osmotic stress;GO:0007275//multicellular organism development;GO:0009653//anatomical structure morphogenesis;GO:0009746//response to hexose;GO:0009891//positive regulation of biosynthetic process;GO:0010038//response to metal ion;GO:0032535//regulation of cellular component size;GO:0042044//fluid transport;GO:0043067//regulation of programmed …	--
Isoform0024959	0.926228591093362	0.699722385534038	DJC76	Molecular chaperone (DnaJ superfamily) [Handroanthus impetiginosus]	-	-	-	-	-	-	-	--
Isoform0025744	0.961181014021209	0.68478207027238	RPB2	DNA-directed RNA polymerase II subunit RPB2 [Sesamum indicum]	Genetic Information Processing	Transcription	ko03020//RNA polymerase	K03010	GO:0005911//cell-cell junction;GO:0044444//cytoplasmic part;GO:0044451//nucleoplasm part	GO:0003676//nucleic acid binding;GO:0004518//nuclease activity;GO:0032550//purine ribonucleoside binding;GO:0034062//RNA polymerase activity;GO:0043169//cation binding	GO:0003006//developmental process involved in reproduction;GO:0006351//transcription, DNA-templated;GO:0006399//tRNA metabolic process;GO:0006402//mRNA catabolic process;GO:0008380//RNA splicing;GO:0030908//protein splicing	--
Isoform0025765	0.932911592821394	0.67015413456511	UBP10	ubiquitin carboxyl-terminal hydrolase 9 [Sesamum indicum]	-	-	-	-	-	GO:0046914//transition metal ion binding;GO:0070011//peptidase activity, acting on L-amino acid peptides	GO:0019941//modification-dependent protein catabolic process;GO:0070646//protein modification by small protein removal	--
Isoform0025799	0.967677722392627	0.6511390790288	PUB1	probable ubiquitin conjugation factor E4 [Sesamum indicum]	Genetic Information Processing;Genetic Information Processing	Folding, sorting and degradation;Folding, sorting and degradation	ko04141//Protein processing in endoplasmic reticulum;ko04120//Ubiquitin mediated proteolysis	K10597;K10597	GO:0044444//cytoplasmic part	GO:0061630//ubiquitin protein ligase activity	GO:0019941//modification-dependent protein catabolic process;GO:0032446//protein modification by small protein conjugation;GO:0045491//xylan metabolic process	--
Isoform0025894	0.962546756119982	0.693571324760984	PUB1	probable ubiquitin conjugation factor E4 [Sesamum indicum]	Genetic Information Processing;Genetic Information Processing	Folding, sorting and degradation;Folding, sorting and degradation	ko04141//Protein processing in endoplasmic reticulum;ko04120//Ubiquitin mediated proteolysis	K10597;K10597	GO:0044444//cytoplasmic part	GO:0061630//ubiquitin protein ligase activity	GO:0019941//modification-dependent protein catabolic process;GO:0032446//protein modification by small protein conjugation;GO:0045491//xylan metabolic process	--
Isoform0025967	0.910436887633916	0.622732189907052	PMA3	Plasma membrane H+-transporting ATPase [Handroanthus impetiginosus]	Metabolism;Metabolism	Global and overview maps;Energy metabolism	ko01100//Metabolic pathways;ko00190//Oxidative phosphorylation	K01535;K01535	GO:0031224//intrinsic component of membrane	GO:0015662//ATPase activity, coupled to transmembrane movement of ions, phosphorylative mechanism;GO:0032550//purine ribonucleoside binding;GO:0043169//cation binding	GO:0009152//purine ribonucleotide biosynthetic process;GO:0015992//proton transport	--
Isoform0026016	0.929940145868063	0.614480671743641	PMA3	H(+)-transporting atpase plant/fungi plasma membrane type [Theobroma cacao]	Metabolism;Metabolism	Global and overview maps;Energy metabolism	ko01100//Metabolic pathways;ko00190//Oxidative phosphorylation	K01535;K01535	GO:0031224//intrinsic component of membrane	GO:0015662//ATPase activity, coupled to transmembrane movement of ions, phosphorylative mechanism;GO:0032550//purine ribonucleoside binding;GO:0043169//cation binding	GO:0009152//purine ribonucleotide biosynthetic process;GO:0015992//proton transport	--
Isoform0026020	0.905792715496862	0.673378133725178	ADCK1	ABC1 family protein [Striga asiatica]	-	-	-	-	GO:0016020//membrane;GO:0043231//intracellular membrane-bounded organelle	-	GO:0007165//signal transduction	--
Isoform0026067	0.934449258448326	0.691805259972787	--	PREDICTED: formin-binding protein 4 [Erythranthe guttata]	-	-	-	-	-	-	-	--
Isoform0026108	0.947493892445593	0.654460119195863	CD4B	PREDICTED: ATP-dependent Clp protease ATP-binding subunit ClpA homolog CD4B, chloroplastic [Ipomoea nil]	-	-	-	-	GO:0009528//plastid inner membrane;GO:0009532//plastid stroma;GO:0030312//external encapsulating structure;GO:0043234//protein complex;GO:0044434//chloroplast part	GO:0032550//purine ribonucleoside binding;GO:0042623//ATPase activity, coupled	GO:0006351//transcription, DNA-templated;GO:0006605//protein targeting;GO:0009658//chloroplast organization;GO:0009668//plastid membrane organization;GO:0009725//response to hormone;GO:0042743//hydrogen peroxide metabolic process;GO:0044257//cellular protein catabolic process;GO:0044743//intracellular protein transmembrane import;GO:0090056//regulation of chlorophyll metabolic process	--
Isoform0026117	0.945162630701498	0.648096653626075	PMA3	plasma membrane ATPase 3 [Sesamum indicum]	Metabolism;Metabolism	Global and overview maps;Energy metabolism	ko01100//Metabolic pathways;ko00190//Oxidative phosphorylation	K01535;K01535	GO:0031224//intrinsic component of membrane	GO:0015662//ATPase activity, coupled to transmembrane movement of ions, phosphorylative mechanism;GO:0032550//purine ribonucleoside binding;GO:0043169//cation binding	GO:0009152//purine ribonucleotide biosynthetic process;GO:0015992//proton transport	--
Isoform0026471	0.915208685519105	0.605799840012051	CD4B	ATP-dependent Clp protease ATP-binding subunit ClpC [Salvia splendens]	-	-	-	-	GO:0009528//plastid inner membrane;GO:0009532//plastid stroma;GO:0030312//external encapsulating structure;GO:0043234//protein complex;GO:0044434//chloroplast part	GO:0032550//purine ribonucleoside binding;GO:0042623//ATPase activity, coupled;GO:0046983//protein dimerization activity	GO:0006351//transcription, DNA-templated;GO:0006605//protein targeting;GO:0009658//chloroplast organization;GO:0009668//plastid membrane organization;GO:0009725//response to hormone;GO:0042743//hydrogen peroxide metabolic process;GO:0044257//cellular protein catabolic process;GO:0044743//intracellular protein transmembrane import;GO:0051259//protein oligomerization;GO:0090056//regulation of chlor…	--
Isoform0027167	0.946416524226482	0.690098812284198	fam135b	protein FAM135B [Sesamum indicum]	-	-	-	-	-	-	-	--
Isoform0027262	0.935234469186565	0.638644940961084	UPL1	E3 ubiquitin-protein ligase HUWE1 [Salvia splendens]	-	-	-	-	-	-	-	--
Isoform0027443	0.935143358642796	0.674725791299618	BRO1	ALG-2 interacting protein X [Sesamum indicum]	Cellular Processes	Transport and catabolism	ko04144//Endocytosis	K12200	GO:0005911//cell-cell junction	-	-	--
Isoform0027998	0.950073298097939	0.686546367328258	R1A-10	disease resistance protein [Striga asiatica]	-	-	-	-	-	-	-	--
Isoform0028050	0.937320110442375	0.663085803969089	MED15A	mediator of RNA polymerase II transcription subunit 15-like protein, partial [Rehmannia glutinosa]	-	-	-	-	-	-	GO:0010468//regulation of gene expression	--
Isoform0028170	0.91582679330251	0.620241288643646	PMA3	PREDICTED: plasma membrane ATPase 2 isoform X2 [Capsicum annuum]	Metabolism;Metabolism	Global and overview maps;Energy metabolism	ko01100//Metabolic pathways;ko00190//Oxidative phosphorylation	K01535;K01535	GO:0031224//intrinsic component of membrane	GO:0008324//cation transmembrane transporter activity;GO:0015662//ATPase activity, coupled to transmembrane movement of ions, phosphorylative mechanism;GO:0032550//purine ribonucleoside binding;GO:0043169//cation binding	GO:0009152//purine ribonucleotide biosynthetic process;GO:0015992//proton transport	--
Isoform0028193	0.904801796916498	0.641082524039564	CDKF-1	cyclin-dependent kinase 7 [Salvia splendens]	-	-	-	-	GO:0005737//cytoplasm;GO:0043231//intracellular membrane-bounded organelle	GO:0004674//protein serine/threonine kinase activity;GO:0036094//small molecule binding;GO:0097159//organic cyclic compound binding;GO:1901363//heterocyclic compound binding	GO:0000079//regulation of cyclin-dependent protein serine/threonine kinase activity;GO:0000278//mitotic cell cycle;GO:0006260//DNA replication;GO:0007275//multicellular organism development;GO:0009888//tissue development;GO:0010467//gene expression;GO:0016070//RNA metabolic process;GO:0022402//cell cycle process;GO:0048523//negative regulation of cellular process;GO:0048869//cellular developmenta…	--
Isoform0028617	0.92316846724481	0.668830646193417	WAV3	Anaphase-promoting complex (APC), subunit 11 [Handroanthus impetiginosus]	-	-	-	-	-	GO:0046914//transition metal ion binding	-	--
Isoform0028719	0.940403879351061	0.631817019532454	PRR73	two-component response regulator-like APRR3 [Sesamum indicum]	Organismal Systems	Environmental adaptation	ko04712//Circadian rhythm - plant	K12129	-	-	GO:0006351//transcription, DNA-templated;GO:0007165//signal transduction;GO:0009416//response to light stimulus;GO:0048511//rhythmic process	--
Isoform0028880	0.960047306460144	0.658372395666265	HD16	casein kinase 1-like protein HD16 [Sesamum indicum]	-	-	-	-	-	GO:0004672//protein kinase activity;GO:0032550//purine ribonucleoside binding	GO:0006464//cellular protein modification process;GO:0016310//phosphorylation;GO:0044699//single-organism process	--
Isoform0028900	0.964616800395768	0.697006085119114	GRDP1	glycine-rich domain-containing protein 1-like [Sesamum indicum]	-	-	-	-	GO:0016020//membrane;GO:0044424//intracellular part	-	GO:0046942//carboxylic acid transport	--
Isoform0029628	0.916107557033291	0.687632249917406	AVP1	Inorganic diphosphatase [Handroanthus impetiginosus]	-	-	-	-	GO:0005774//vacuolar membrane;GO:0009526//plastid envelope;GO:0031224//intrinsic component of membrane	GO:0015405//P-P-bond-hydrolysis-driven transmembrane transporter activity;GO:0016462//pyrophosphatase activity;GO:0016628//oxidoreductase activity, acting on the CH-CH group of donors, NAD or NADP as acceptor;GO:0043169//cation binding	GO:0006570//tyrosine metabolic process;GO:0006818//hydrogen transport;GO:0006970//response to osmotic stress;GO:0034220//ion transmembrane transport;GO:0048827//phyllome development;GO:0060918//auxin transport	--
Isoform0029659	0.930267216660677	0.659590269947945	--	probable serine/threonine-protein kinase kinX [Manihot esculenta]	-	-	-	-	-	-	-	--
Isoform0030584	0.96837039127237	0.654681039388537	INVA	LOW QUALITY PROTEIN: alkaline/neutral invertase A, mitochondrial [Sesamum indicum]	-	-	-	-	GO:0043231//intracellular membrane-bounded organelle	GO:0004564//beta-fructofuranosidase activity	GO:0009692//ethylene metabolic process;GO:0009845//seed germination;GO:0048506//regulation of timing of meristematic phase transition	--
Isoform0030761	0.953677809680124	0.683910384825705	MED15A	mediator of RNA polymerase II transcription subunit 15-like protein, partial [Rehmannia glutinosa]	-	-	-	-	-	-	GO:0010468//regulation of gene expression	--
Isoform0030927	0.930393532286895	0.697884229257283	VSR1	PREDICTED: vacuolar-sorting receptor 1-like [Erythranthe guttata]	-	-	-	-	GO:0010008//endosome membrane;GO:0016021//integral component of membrane;GO:0030662//coated vesicle membrane;GO:0031984//organelle subcompartment;GO:0043234//protein complex	GO:0010209//vacuolar sorting signal binding;GO:0046872//metal ion binding	GO:0006486//protein glycosylation;GO:0006605//protein targeting;GO:0006892//post-Golgi vesicle-mediated transport	--
Isoform0031034	0.909474384486037	0.687302498944078	At3g03770	probable inactive leucine-rich repeat receptor-like protein kinase At3g03770 [Sesamum indicum]	-	-	-	-	GO:0016020//membrane;GO:0043231//intracellular membrane-bounded organelle	GO:0004672//protein kinase activity;GO:0032550//purine ribonucleoside binding	GO:0006464//cellular protein modification process;GO:0006796//phosphate-containing compound metabolic process;GO:0007167//enzyme linked receptor protein signaling pathway;GO:0009411//response to UV;GO:0009813//flavonoid biosynthetic process;GO:0034285//response to disaccharide	--
Isoform0031176	0.924481597401467	0.600573925716281	PILS6	protein PIN-LIKES 6 [Sesamum indicum]	-	-	-	-	-	-	GO:0044763//single-organism cellular process	--
Unigene0000002	0.90320049658835	0.694542514548626	AIRP2	XP_011096241.1 uncharacterized protein LOC105175489 [Sesamum indicum]	-	-	-	-	GO:0000109//nucleotide-excision repair complex	GO:0008270//zinc ion binding;GO:0046872//metal ion binding;GO:0061630//ubiquitin protein ligase activity	GO:0006289//nucleotide-excision repair	--
Unigene0001185	0.95872900632318	0.662296412188649	SKD1	PIN17507.1 AAA+-type ATPase [Handroanthus impetiginosus]	Cellular Processes	Transport and catabolism	ko04144//Endocytosis	K12196	GO:0000502//proteasome complex	GO:0004222//metalloendopeptidase activity;GO:0004252//serine-type endopeptidase activity;GO:0005524//ATP binding;GO:0016818//hydrolase activity, acting on acid anhydrides, in phosphorus-containing anhydrides;GO:0016887//ATPase activity	GO:0006508//proteolysis;GO:0009306//protein secretion;GO:0010498//proteasomal protein catabolic process;GO:0019941//modification-dependent protein catabolic process;GO:0032297//negative regulation of DNA-dependent DNA replication initiation;GO:0051301//cell division	--
Unigene0002734	0.930768038645823	0.618251068673555	--	XP_011072762.1 uncharacterized protein LOC105157925 [Sesamum indicum]	-	-	-	-	-	-	-	--
Unigene0003847	0.926590979337796	0.625213803033883	CLPR1	TEY41489.1 hypothetical protein Saspl_003808 [Salvia splendens]	-	-	-	-	GO:0009368//endopeptidase Clp complex	GO:0004176//ATP-dependent peptidase activity;GO:0004252//serine-type endopeptidase activity	GO:0006508//proteolysis	--
Unigene0007155	0.910700467173243	0.672090694805983	--	PIN15075.1 hypothetical protein CDL12_12288 [Handroanthus impetiginosus]	-	-	-	-	-	-	-	SRS
Unigene00101448	0.921400911933654	0.693430926179844	SHM7	serine hydroxymethyltransferase 6 [Sesamum indicum]	Metabolism;Metabolism;Metabolism;Metabolism;Metabolism;Metabolism;Metabolism;Metabolism	Global and overview maps;Global and overview maps;Global and overview maps;Global and overview maps;Carbohydrate metabolism;Amino acid metabolism;Metabolism of other amino acids;Metabolism of cofactors and vitamins	ko01100//Metabolic pathways;ko01110//Biosynthesis of secondary metabolites;ko01200//Carbon metabolism;ko01230//Biosynthesis of amino acids;ko00630//Glyoxylate and dicarboxylate metabolism;ko00260//Glycine, serine and threonine metabolism;ko00460//Cyanoamino acid metabolism;ko00670//One carbon pool by folate	K00600;K00600;K00600;K00600;K00600;K00600;K00600;K00600	-	GO:0016742//hydroxymethyl-, formyl- and related transferase activity;GO:0043168//anion binding	GO:0006730//one-carbon metabolic process;GO:0009069//serine family amino acid metabolic process;GO:0010038//response to metal ion	--
Unigene00103423	0.935967426263924	0.644020474011585	NUA	nuclear-pore anchor protein [Catalpa bungei]	Genetic Information Processing	Translation	ko03013//Nucleocytoplasmic transport	K09291	GO:0005911//cell-cell junction;GO:0009536//plastid;GO:0012505//endomembrane system;GO:0043232//intracellular non-membrane-bounded organelle	GO:0005488//binding	GO:0006406//mRNA export from nucleus;GO:0009909//regulation of flower development;GO:0033233//regulation of protein sumoylation;GO:0048437//floral organ development	--
Unigene00103971	0.927627870845535	0.604788475085444	ABCG15	Transporter, ABC superfamily (Breast cancer resistance protein) [Handroanthus impetiginosus]	-	-	-	-	GO:0005911//cell-cell junction;GO:0031224//intrinsic component of membrane	GO:0017111//nucleoside-triphosphatase activity;GO:0032550//purine ribonucleoside binding	GO:0003002//regionalization;GO:0006970//response to osmotic stress	--
Unigene00104628	0.943031003614454	0.660475458310544	BACOVA_02659	beta-glucosidase bogh3b [Phtheirospermum japonicum]	Metabolism;Metabolism;Metabolism;Metabolism;Metabolism	Global and overview maps;Global and overview maps;Carbohydrate metabolism;Metabolism of other amino acids;Biosynthesis of other secondary metabolites	ko01100//Metabolic pathways;ko01110//Biosynthesis of secondary metabolites;ko00500//Starch and sucrose metabolism;ko00460//Cyanoamino acid metabolism;ko00999//Biosynthesis of various plant secondary metabolites	K05349;K05349;K05349;K05349;K05349	GO:0031224//intrinsic component of membrane	GO:0015926//glucosidase activity	GO:0044238//primary metabolic process	--
Unigene00106455	0.920901419114434	0.6247366910038	LPP3	PREDICTED: lipid phosphate phosphatase 2-like [Erythranthe guttata]	Metabolism;Metabolism;Metabolism	Global and overview maps;Lipid metabolism;Lipid metabolism	ko01110//Biosynthesis of secondary metabolites;ko00564//Glycerophospholipid metabolism;ko00561//Glycerolipid metabolism	K18693;K18693;K18693	GO:0016021//integral component of membrane;GO:0042170//plastid membrane	GO:0016628//oxidoreductase activity, acting on the CH-CH group of donors, NAD or NADP as acceptor;GO:0016791//phosphatase activity	GO:0006796//phosphate-containing compound metabolic process	--
Unigene00108049	0.902730644944253	0.630453943410706	PPD3	psbP domain-containing protein 3, chloroplastic [Sesamum indicum]	-	-	-	-	GO:0031978//plastid thylakoid lumen;GO:0034357//photosynthetic membrane	-	GO:0009639//response to red or far red light;GO:0009657//plastid organization;GO:0018130//heterocycle biosynthetic process;GO:0019438//aromatic compound biosynthetic process;GO:0034645//cellular macromolecule biosynthetic process;GO:0034660//ncRNA metabolic process;GO:0044262//cellular carbohydrate metabolic process;GO:0044271//cellular nitrogen compound biosynthetic process;GO:1901362//organic c…	--
Unigene00108988	0.912113799222031	0.623522209069525	LACS1	long chain acyl-CoA synthetase 1 [Sesamum indicum]	Metabolism;Cellular Processes;Metabolism;Metabolism;Metabolism	Global and overview maps;Transport and catabolism;Global and overview maps;Lipid metabolism;Lipid metabolism	ko01100//Metabolic pathways;ko04146//Peroxisome;ko01212//Fatty acid metabolism;ko00071//Fatty acid degradation;ko00061//Fatty acid biosynthesis	K01897;K01897;K01897;K01897;K01897	GO:0043231//intracellular membrane-bounded organelle	GO:0015645//fatty acid ligase activity;GO:0032550//purine ribonucleoside binding	GO:0006631//fatty acid metabolic process;GO:0009059//macromolecule biosynthetic process;GO:0009886//post-embryonic animal morphogenesis;GO:0033554//cellular response to stress	--
Unigene0011080	0.941799845997081	0.689373865154465	--	TEY37318.1 hypothetical protein Saspl_036874 [Salvia splendens]	-	-	-	-	GO:0005634//nucleus	-	GO:0051382//kinetochore assembly	--
Unigene00110937	0.936585769087299	0.644366550763234	At4g27290	G-type lectin S-receptor-like serine/threonine-protein kinase At4g27290 isoform X1 [Sesamum indicum]	-	-	-	-	-	GO:0005488//binding;GO:0016772//transferase activity, transferring phosphorus-containing groups	GO:0009987//cellular process	--
Unigene00111458	0.927166584902598	0.614270161922569	PSBO	PREDICTED: oxygen-evolving enhancer protein 1, chloroplastic-like [Nicotiana tabacum]	Metabolism;Metabolism	Global and overview maps;Energy metabolism	ko01100//Metabolic pathways;ko00195//Photosynthesis	K02716;K02716	GO:0005576//extracellular region;GO:0009521//photosystem;GO:0009532//plastid stroma;GO:0019867//outer membrane;GO:0031224//intrinsic component of membrane;GO:0031978//plastid thylakoid lumen;GO:0042651//thylakoid membrane	GO:0008187//poly-pyrimidine tract binding;GO:0016491//oxidoreductase activity;GO:0046872//metal ion binding	GO:0000097//sulfur amino acid biosynthetic process;GO:0006355//regulation of transcription, DNA-templated;GO:0006605//protein targeting;GO:0006739//NADP metabolic process;GO:0006873//cellular ion homeostasis;GO:0009617//response to bacterium;GO:0009620//response to fungus;GO:0009644//response to high light intensity;GO:0009658//chloroplast organization;GO:0009668//plastid membrane organization;GO…	--
Unigene00111837	0.91256499444131	0.680529542202744	DRT112	plastocyanin-like [Sesamum indicum]	Metabolism;Metabolism	Global and overview maps;Energy metabolism	ko01100//Metabolic pathways;ko00195//Photosynthesis	K02638;K02638	GO:0009532//plastid stroma;GO:0031978//plastid thylakoid lumen;GO:0042651//thylakoid membrane	GO:0046914//transition metal ion binding	GO:0000097//sulfur amino acid biosynthetic process;GO:0005976//polysaccharide metabolic process;GO:0006355//regulation of transcription, DNA-templated;GO:0006417//regulation of translation;GO:0006739//NADP metabolic process;GO:0006873//cellular ion homeostasis;GO:0006996//organelle organization;GO:0009639//response to red or far red light;GO:0009642//response to light intensity;GO:0009767//photos…	--
Unigene0011282	0.954880473700674	0.69435771788123	RAP	XP_011072081.1 RAP domain-containing protein, chloroplastic [Sesamum indicum]	-	-	-	-	-	GO:0003844//1,4-alpha-glucan branching enzyme activity	GO:0005978//glycogen biosynthetic process	--
Unigene0011455	0.914354624645451	0.681793088106155	BAM1	XP_011091372.1 beta-amylase 1, chloroplastic [Sesamum indicum]	Metabolism;Metabolism;Metabolism	Global and overview maps;Global and overview maps;Carbohydrate metabolism	ko01100//Metabolic pathways;ko01110//Biosynthesis of secondary metabolites;ko00500//Starch and sucrose metabolism	K01177;K01177;K01177	-	GO:0016161//beta-amylase activity	GO:0000272//polysaccharide catabolic process	--
Unigene00114750	0.918679829170052	0.613604996111107	AMI1	amidase 1 [Perilla frutescens var. hirtella] [Perilla frutescens]	Metabolism;Metabolism;Metabolism;Metabolism	Global and overview maps;Amino acid metabolism;Amino acid metabolism;Amino acid metabolism	ko01100//Metabolic pathways;ko00330//Arginine and proline metabolism;ko00380//Tryptophan metabolism;ko00360//Phenylalanine metabolism	K01426;K01426;K01426;K01426	-	GO:0016811//hydrolase activity, acting on carbon-nitrogen (but not peptide) bonds, in linear amides;GO:0016879//ligase activity, forming carbon-nitrogen bonds	GO:0006355//regulation of transcription, DNA-templated;GO:0009683//indoleacetic acid metabolic process;GO:0009887//animal organ morphogenesis;GO:0019758//glycosinolate biosynthetic process;GO:0048869//cellular developmental process	--
Unigene00117077	0.927571924175269	0.601761598666477	RAP	RAP domain-containing protein, chloroplastic [Sesamum indicum]	-	-	-	-	GO:0009295//nucleoid;GO:0009536//plastid	GO:0003676//nucleic acid binding	GO:0006364//rRNA processing	--
Unigene00117163	0.908220640905197	0.653771725894786	--	PREDICTED: R3H domain-containing protein 4 [Erythranthe guttata]	-	-	-	-	GO:0043231//intracellular membrane-bounded organelle	-	GO:0008152//metabolic process	--
Unigene00118781	0.936522471582029	0.604072627409994	--	dnl-type zinc finger protein [Phtheirospermum japonicum]	-	-	-	-	GO:0009536//plastid	-	-	--
Unigene0015458	0.933692284091881	0.621092798269828	PDV2	PIN12371.1 hypothetical protein CDL12_15024 [Handroanthus impetiginosus]	-	-	-	-	-	-	-	--
Unigene0015484	0.919010082833867	0.639655742380497	--	PIN23692.1 hypothetical protein CDL12_03585 [Handroanthus impetiginosus]	-	-	-	-	-	-	-	--
Unigene0018228	0.969780465681163	0.693113150993164	BCHB	TEY49117.1 hypothetical protein Saspl_021034 [Salvia splendens]	-	-	-	-	-	GO:0005515//protein binding	-	--
Unigene0019424	0.905319415108619	0.683130148248968	--	XP_011084230.1 uncharacterized protein LOC105166542 isoform X1 [Sesamum indicum]	-	-	-	-	GO:0005739//mitochondrion	GO:0004408//holocytochrome-c synthase activity	-	--
Unigene0020532	0.910742715267157	0.642678354989852	--	XP_011077541.1 uncharacterized protein LOC105161530 [Sesamum indicum]	-	-	-	-	-	-	-	--
Unigene0021371	0.953840179078378	0.698992598752718	UBI11	XP_021665833.1 polyubiquitin [Hevea brasiliensis]	-	-	-	-	GO:0005576//extracellular region	GO:0003980//UDP-glucose:glycoprotein glucosyltransferase activity;GO:0005515//protein binding	GO:0006289//nucleotide-excision repair;GO:0006486//protein glycosylation;GO:0009405//pathogenesis;GO:0031639//plasminogen activation	--
Unigene0021576	0.92538342261763	0.683243379518337	ATPD	XP_011074150.1 ATP synthase delta chain, chloroplastic-like [Sesamum indicum]	Metabolism;Metabolism;Metabolism	Global and overview maps;Energy metabolism;Energy metabolism	ko01100//Metabolic pathways;ko00190//Oxidative phosphorylation;ko00195//Photosynthesis	K02113;K02113;K02113	GO:0000275//mitochondrial proton-transporting ATP synthase complex, catalytic core F(1);GO:0005672//transcription factor TFIIA complex;GO:0045261//proton-transporting ATP synthase complex, catalytic core F(1);GO:0045262//plasma membrane proton-transporting ATP synthase complex, catalytic core F(1)	GO:0046933//proton-transporting ATP synthase activity, rotational mechanism	GO:0006367//transcription initiation from RNA polymerase II promoter;GO:0015986//ATP synthesis coupled proton transport	--
Unigene0024829	0.908646145518198	0.673848040836949	--	-	-	-	-	-	-	-	-	--
Unigene0026677	0.929954825550141	0.684411504933613	STN7	PIN09497.1 Protein kinase PCTAIRE [Handroanthus impetiginosus]	-	-	-	-	-	GO:0004672//protein kinase activity;GO:0005524//ATP binding	GO:0006468//protein phosphorylation	--
Unigene0029798	0.900947841996222	0.690748925070455	--	TEY34692.1 hypothetical protein Saspl_038448 [Salvia splendens]	-	-	-	-	-	-	-	--
Unigene0030313	0.921004191060622	0.677906638493188	At5g05600	XP_012839928.1 PREDICTED: codeine O-demethylase-like [Erythranthe guttata]	-	-	-	-	-	GO:0016491//oxidoreductase activity	GO:0055114//oxidation-reduction process	--
Unigene0030436	0.914147769107431	0.663025269686093	DJC76	PIN15839.1 Molecular chaperone (DnaJ superfamily) [Handroanthus impetiginosus]	-	-	-	-	GO:0016020//membrane	GO:0005515//protein binding;GO:0009055//electron carrier activity	GO:0006457//protein folding;GO:0009408//response to heat	--
Unigene0031106	0.943053603012124	0.657891771995296	MT1	PIN22742.1 hypothetical protein CDL12_04559 [Handroanthus impetiginosus]	-	-	-	-	-	-	-	--
Unigene0032414	0.92405642945895	0.670031381735766	TSS	XP_012843843.1 PREDICTED: clustered mitochondria protein isoform X1 [Erythranthe guttata]	-	-	-	-	-	-	-	--
Unigene0034887	0.942735329347736	0.672166339143289	SD16	PIM97973.1 Serine/threonine protein kinase [Handroanthus impetiginosus]	-	-	-	-	-	GO:0004672//protein kinase activity;GO:0004674//protein serine/threonine kinase activity;GO:0005524//ATP binding	GO:0006468//protein phosphorylation	--
Unigene0037177	0.942267507172006	0.671311806248558	CPP1	XP_011096942.1 protein CHAPERONE-LIKE PROTEIN OF POR1, chloroplastic [Sesamum indicum]	-	-	-	-	-	-	-	--
Unigene0037580	0.935282511332537	0.63850433329779	At1g79260	XP_012841903.1 PREDICTED: UPF0678 fatty acid-binding protein-like protein At1g79260 [Erythranthe guttata]	-	-	-	-	GO:0005576//extracellular region	-	GO:0006952//defense response	--
Unigene0037805	0.957581925393499	0.682670808766553	--	TEY91489.1 autophagy-related protein 2 [Salvia splendens]	Cellular Processes	Transport and catabolism	ko04136//Autophagy - other eukaryotes	K17906	-	-	-	--
Unigene0037863	0.962669182199921	0.676605752325005	AKR2A	TEY49122.1 hypothetical protein Saspl_021039 [Salvia splendens]	-	-	-	-	-	GO:0005515//protein binding	-	--
Unigene0040562	0.927333536903837	0.656781752056261	MFP2	PIN12055.1 Hydroxyacyl-CoA dehydrogenase/enoyl-CoA hydratase [Handroanthus impetiginosus]	Metabolism;Metabolism;Metabolism;Metabolism;Metabolism	Global and overview maps;Global and overview maps;Global and overview maps;Lipid metabolism;Lipid metabolism	ko01100//Metabolic pathways;ko01110//Biosynthesis of secondary metabolites;ko01212//Fatty acid metabolism;ko00071//Fatty acid degradation;ko00592//alpha-Linolenic acid metabolism	K10527;K10527;K10527;K10527;K10527	GO:0016507//mitochondrial fatty acid beta-oxidation multienzyme complex	GO:0003824//catalytic activity;GO:0003857//3-hydroxyacyl-CoA dehydrogenase activity;GO:0003860//3-hydroxyisobutyryl-CoA hydrolase activity;GO:0004165//dodecenoyl-CoA delta-isomerase activity;GO:0004300//enoyl-CoA hydratase activity;GO:0008692//3-hydroxybutyryl-CoA epimerase activity;GO:0008935//1,4-dihydroxy-2-naphthoyl-CoA synthase activity;GO:0016491//oxidoreductase activity;GO:0016616//oxidore…	GO:0006631//fatty acid metabolic process;GO:0006635//fatty acid beta-oxidation;GO:0009062//fatty acid catabolic process;GO:0009234//menaquinone biosynthetic process;GO:0010124//phenylacetate catabolic process;GO:0010128//benzoate catabolic process via CoA ligation;GO:0019439//aromatic compound catabolic process;GO:0055114//oxidation-reduction process	--
Unigene0043414	0.938031231925857	0.68608709907912	--	PIN14568.1 hypothetical protein CDL12_12802 [Handroanthus impetiginosus]	-	-	-	-	-	-	-	--
Unigene0044173	0.921485330137322	0.661328174810483	--	TEY63457.1 hypothetical protein Saspl_039007 [Salvia splendens]	-	-	-	-	-	-	-	--
Unigene0045231	0.90802838493295	0.666750022954791	--	-	-	-	-	-	-	-	-	--
Unigene0045244	0.948801623485869	0.645839433435127	At3g50690	XP_027075398.1 acidic leucine-rich nuclear phosphoprotein 32-related protein [Coffea arabica]	-	-	-	-	-	-	-	--
Unigene0046391	0.941839168952627	0.635215122943058	--	-	-	-	-	-	-	-	-	--
Unigene0048833	0.939531784071611	0.642809379279317	WDR5B	PIN18253.1 Conserved WD40 repeat-containing protein [Handroanthus impetiginosus]	-	-	-	-	GO:0030288//outer membrane-bounded periplasmic space	GO:0005215//transporter activity;GO:0005515//protein binding	GO:0006810//transport;GO:0009405//pathogenesis	SAP
Unigene0049476	0.955438219952692	0.613410504438599	--	XP_011072764.1 protein FAM32A-like [Sesamum indicum]	-	-	-	-	-	GO:0016491//oxidoreductase activity	GO:0055114//oxidation-reduction process	--
Unigene0049897	0.942039232599374	0.634034770767256	PDS	AHJ90428.1 phytoene desaturase, partial [Pogostemon cablin]	Metabolism;Metabolism;Metabolism	Global and overview maps;Global and overview maps;Metabolism of terpenoids and polyketides	ko01100//Metabolic pathways;ko01110//Biosynthesis of secondary metabolites;ko00906//Carotenoid biosynthesis	K02293;K02293;K02293	GO:0009342//glutamate synthase complex (NADPH)	GO:0003824//catalytic activity;GO:0004729//oxygen-dependent protoporphyrinogen oxidase activity;GO:0004791//thioredoxin-disulfide reductase activity;GO:0008767//UDP-galactopyranose mutase activity;GO:0016166//phytoene dehydrogenase activity;GO:0016491//oxidoreductase activity;GO:0016647//oxidoreductase activity, acting on the CH-NH group of donors, oxygen as acceptor;GO:0045181//glutamate synthas…	GO:0006537//glutamate biosynthetic process;GO:0006631//fatty acid metabolic process;GO:0006779//porphyrin-containing compound biosynthetic process;GO:0009228//thiamine biosynthetic process;GO:0009273//peptidoglycan-based cell wall biogenesis;GO:0015995//chlorophyll biosynthetic process;GO:0016117//carotenoid biosynthetic process;GO:0030494//bacteriochlorophyll biosynthetic process;GO:0055114//oxi…	--
Unigene0049988	0.944943501791804	0.633381732118174	LFG5	PIN15503.1 N-methyl-D-aspartate receptor glutamate-binding subunit [Handroanthus impetiginosus]	-	-	-	-	-	-	-	--
Unigene0050469	0.965522786709021	0.648776909628205	--	XP_011085483.1 uncharacterized protein LOC105167449 isoform X3 [Sesamum indicum]	-	-	-	-	-	GO:0005515//protein binding	-	--
Unigene0050991	0.903912412683404	0.657630387337358	HMGB3	XP_011100443.1 HMG1/2-like protein [Sesamum indicum]	-	-	-	-	-	-	GO:0007275//multicellular organism development	--
Unigene0052929	0.96097951920041	0.64725177648434	RBCX2	GER55063.1 chaperonin-like RbcX protein [Striga asiatica]	-	-	-	-	-	GO:0003677//DNA binding	GO:0006355//regulation of transcription, DNA-templated	--
Unigene0055670	0.927072180267618	0.671396965862844	EULS3	XP_011083719.1 ricin B-like lectin R40G3 [Sesamum indicum]	-	-	-	-	-	-	-	--
Unigene0055784	0.953050367473471	0.66996002300974	--	GER30531.1 glycine-rich family protein [Striga asiatica]	-	-	-	-	-	-	-	--
Unigene0058115	0.953831488363321	0.659490138999702	ABHD1	XP_011092320.1 embryogenesis-associated protein EMB8-like isoform X1 [Sesamum indicum]	-	-	-	-	-	-	-	--
Unigene0059663	0.930178455013988	0.650786376756902	--	XP_011075777.1 uncharacterized protein LOC105160203 [Sesamum indicum]	-	-	-	-	-	-	-	--
Unigene0060076	0.905742770037884	0.64358609070301	CTPA3	XP_011075200.1 carboxyl-terminal-processing peptidase 3, chloroplastic [Sesamum indicum]	-	-	-	-	-	-	-	--
Unigene0064140	0.924186781752579	0.675876654676735	JJJ1	PIN12624.1 Molecular chaperone (DnaJ superfamily) [Handroanthus impetiginosus]	-	-	-	-	-	GO:0005515//protein binding	GO:0006457//protein folding;GO:0009408//response to heat	--
Unigene0066483	0.946536924850254	0.66050108208568	TRAF1A	XP_011073502.1 MATH domain-containing protein At5g43560-like [Sesamum indicum]	-	-	-	-	-	-	-	--
Unigene0069176	0.945421253897166	0.674796942943883	SEC11C	PIN10854.1 Signal peptidase I [Handroanthus impetiginosus]	Genetic Information Processing	Folding, sorting and degradation	ko03060//Protein export	K13280	-	GO:0004252//serine-type endopeptidase activity	GO:0006465//signal peptide processing;GO:0009306//protein secretion	--
Unigene0071734	0.910928190270098	0.676663197814987	CHLI	PIN15616.1 Magnesium chelatase [Handroanthus impetiginosus]	Metabolism;Metabolism;Metabolism	Global and overview maps;Global and overview maps;Metabolism of cofactors and vitamins	ko01100//Metabolic pathways;ko01110//Biosynthesis of secondary metabolites;ko00860//Porphyrin and chlorophyll metabolism	K03405;K03405;K03405	GO:0010007//magnesium chelatase complex	GO:0003677//DNA binding;GO:0004163//diphosphomevalonate decarboxylase activity;GO:0004176//ATP-dependent peptidase activity;GO:0004252//serine-type endopeptidase activity;GO:0005524//ATP binding;GO:0008134//transcription factor binding;GO:0016851//magnesium chelatase activity;GO:0016887//ATPase activity	GO:0006355//regulation of transcription, DNA-templated;GO:0006508//proteolysis;GO:0015995//chlorophyll biosynthetic process;GO:0019287//isopentenyl diphosphate biosynthetic process, mevalonate pathway;GO:0030436//asexual sporulation;GO:0032508//DNA duplex unwinding	--
Unigene0072122	0.952504384613526	0.675647592948184	ABC1K1	PIN15323.1 putative unusual protein kinase [Handroanthus impetiginosus]	-	-	-	-	-	GO:0004672//protein kinase activity;GO:0005524//ATP binding;GO:0016709//oxidoreductase activity, acting on paired donors, with incorporation or reduction of molecular oxygen, NAD(P)H as one donor, and incorporation of one atom of oxygen	GO:0006468//protein phosphorylation;GO:0006744//ubiquinone biosynthetic process	--
Unigene0072150	0.907660718527901	0.69178544502311	PP2C27	PIN23326.1 Serine/threonine protein phosphatase [Handroanthus impetiginosus]	-	-	-	-	-	GO:0016791//phosphatase activity	-	--
Unigene0072938	0.906755607801468	0.680759635453433	RABF1	XP_011084296.1 ras-related protein RABF1 [Sesamum indicum]	Cellular Processes;Cellular Processes	Transport and catabolism;Transport and catabolism	ko04144//Endocytosis;ko04145//Phagosome	K07889;K07889	-	GO:0003924//GTPase activity;GO:0005525//GTP binding	-	--
Unigene0073130	0.923568505134536	0.649716145483625	Os03g0268000	XP_011073522.1 serine/threonine-protein phosphatase PP1 [Sesamum indicum]	Genetic Information Processing	Translation	ko03015//mRNA surveillance pathway	K06269	-	GO:0008803//bis(5'-nucleosyl)-tetraphosphatase (symmetrical) activity;GO:0016787//hydrolase activity	GO:0006139//nucleobase-containing compound metabolic process	--
Unigene0075068	0.95123393958669	0.67911820789505	RD19B	TEY22282.1 hypothetical protein Saspl_044314 [Salvia splendens]	Organismal Systems	Environmental adaptation	ko04626//Plant-pathogen interaction	K01373	-	GO:0008234//cysteine-type peptidase activity	GO:0006508//proteolysis	--
Unigene0075706	0.94999097785199	0.695464980855664	BRO1	PIN07491.1 putative signal transduction protein [Handroanthus impetiginosus]	Cellular Processes	Transport and catabolism	ko04144//Endocytosis	K12200	-	GO:0005515//protein binding	-	--
Unigene0075860	0.937146922020688	0.660802262886029	--	GER55056.1 hypothetical protein STAS_32691 [Striga asiatica]	-	-	-	-	-	-	-	--
Unigene0076734	0.921361408546506	0.602923647721152	PSBW	XP_011079994.1 photosystem II reaction center W protein, chloroplastic [Sesamum indicum]	Metabolism	Energy metabolism	ko00195//Photosynthesis	K02721	GO:0009507//chloroplast;GO:0009523//photosystem II	-	GO:0015979//photosynthesis	--
Unigene0076871	0.947858736932605	0.691803641537646	UGT86A1	XP_011094740.1 UDP-glycosyltransferase 86A1-like [Sesamum indicum]	-	-	-	-	-	GO:0008194//UDP-glycosyltransferase activity;GO:0016758//transferase activity, transferring hexosyl groups	-	--
Unigene0077342	0.933318070938336	0.699749454917803	VSR1	XP_020553482.1 vacuolar-sorting receptor 1-like isoform X2 [Sesamum indicum]	-	-	-	-	-	GO:0005509//calcium ion binding	-	--
Unigene0077391	0.906312300982945	0.603568709506067	--	-	-	-	-	-	-	-	-	--
Unigene0078899	0.914614014379745	0.640735282596036	At1g27900	XP_011071203.1 probable pre-mRNA-splicing factor ATP-dependent RNA helicase DEAH4 [Sesamum indicum]	Genetic Information Processing	Transcription	ko03040//Spliceosome	K12818	-	GO:0004386//helicase activity;GO:0008026//ATP-dependent helicase activity	GO:0006139//nucleobase-containing compound metabolic process	--
Unigene0079433	0.931045631251563	0.660828011655819	ISPH	QEN91948.1 1-hydroxy-2-methyl- 2-butenyl 4-diphosphate reductase2 [Phlomis umbrosa]	Metabolism;Metabolism;Metabolism	Global and overview maps;Global and overview maps;Metabolism of terpenoids and polyketides	ko01100//Metabolic pathways;ko01110//Biosynthesis of secondary metabolites;ko00900//Terpenoid backbone biosynthesis	K03527;K03527;K03527	-	GO:0046872//metal ion binding;GO:0051745//4-hydroxy-3-methylbut-2-en-1-yl diphosphate reductase activity	GO:0009240//isopentenyl diphosphate biosynthetic process;GO:0015968//stringent response;GO:0019288//isopentenyl diphosphate biosynthetic process, methylerythritol 4-phosphate pathway;GO:0046677//response to antibiotic;GO:0050992//dimethylallyl diphosphate biosynthetic process	--
Unigene0079599	0.906608605616293	0.628891021920528	--	XP_011080886.1 uncharacterized protein LOC105164037 [Sesamum indicum]	-	-	-	-	-	-	-	--
Unigene0079783	0.944573620693071	0.69858608471655	RGP5	XP_011084721.1 probable UDP-arabinopyranose mutase 5 isoform X2 [Sesamum indicum]	Metabolism;Metabolism	Global and overview maps;Carbohydrate metabolism	ko01100//Metabolic pathways;ko00520//Amino sugar and nucleotide sugar metabolism	K13379;K13379	-	-	-	--
Unigene0080039	0.919712333547513	0.671739213204614	--	PIN15502.1 putative protein, contains BSD domain [Handroanthus impetiginosus]	-	-	-	-	-	-	-	--
Unigene0091447	0.944254240925061	0.676081115383145	PREP1	presequence protease 1 [Perilla frutescens var. frutescens] [Perilla frutescens]	-	-	-	-	GO:0005576//extracellular region;GO:0009526//plastid envelope;GO:0009532//plastid stroma	GO:0004175//endopeptidase activity;GO:0043169//cation binding	GO:0003006//developmental process involved in reproduction;GO:0006508//proteolysis;GO:0009657//plastid organization;GO:0010038//response to metal ion;GO:0042743//hydrogen peroxide metabolic process	--
Unigene0092284	0.923224698923026	0.67980280490427	ADG2	ADP glucose pyrophosphorylase large subunit 1 [Perilla frutescens var. frutescens] [Perilla frutescens]	Metabolism;Metabolism;Metabolism;Metabolism	Global and overview maps;Global and overview maps;Carbohydrate metabolism;Carbohydrate metabolism	ko01100//Metabolic pathways;ko01110//Biosynthesis of secondary metabolites;ko00500//Starch and sucrose metabolism;ko00520//Amino sugar and nucleotide sugar metabolism	K00975;K00975;K00975;K00975	GO:0009526//plastid envelope;GO:0009532//plastid stroma	GO:0032550//purine ribonucleoside binding;GO:0070566//adenylyltransferase activity	GO:0005977//glycogen metabolic process;GO:0005982//starch metabolic process;GO:0006739//NADP metabolic process;GO:0009639//response to red or far red light;GO:0009658//chloroplast organization;GO:0009668//plastid membrane organization;GO:0016072//rRNA metabolic process	--
Unigene0093620	0.931284502461344	0.675063925391198	CHLI	magnesium-chelatase subunit ChlI, chloroplastic-like [Sesamum indicum]	Metabolism;Metabolism;Metabolism	Global and overview maps;Global and overview maps;Metabolism of cofactors and vitamins	ko01100//Metabolic pathways;ko01110//Biosynthesis of secondary metabolites;ko00860//Porphyrin metabolism	K03405;K03405;K03405	GO:0009532//plastid stroma;GO:0030312//external encapsulating structure	GO:0017111//nucleoside-triphosphatase activity;GO:0032550//purine ribonucleoside binding;GO:0051003//ligase activity, forming nitrogen-metal bonds, forming coordination complexes	GO:0006090//pyruvate metabolic process;GO:0006633//fatty acid biosynthetic process;GO:0006779//porphyrin-containing compound biosynthetic process;GO:0009725//response to hormone;GO:0009886//post-embryonic animal morphogenesis;GO:0016072//rRNA metabolic process;GO:0016109//tetraterpenoid biosynthetic process;GO:0019758//glycosinolate biosynthetic process;GO:0046471//phosphatidylglycerol metabolic …	--
Unigene0093650	0.937645302644413	0.608065554466999	--	chaperone DnaJ-domain superfamily protein [Striga asiatica]	-	-	-	-	-	-	-	--
Unigene0094485	0.942831983294434	0.607537798265717	RBCX2	chaperonin-like RbcX protein [Striga asiatica]	-	-	-	-	-	-	-	--
Unigene0094907	0.956289238708065	0.672068687929347	PSBY	photosystem II core complex proteins psbY, chloroplastic [Sesamum indicum]	Metabolism;Metabolism	Global and overview maps;Energy metabolism	ko01100//Metabolic pathways;ko00195//Photosynthesis	K02723;K02723	GO:0009521//photosystem;GO:0009534//chloroplast thylakoid;GO:0031224//intrinsic component of membrane	GO:0046914//transition metal ion binding	GO:0000097//sulfur amino acid biosynthetic process;GO:0006091//generation of precursor metabolites and energy;GO:0006996//organelle organization;GO:0016072//rRNA metabolic process;GO:0031399//regulation of protein modification process	--
Unigene0098763	0.950422251392362	0.699510078137422	--	LETM1-like protein [Perilla frutescens var. frutescens] [Perilla frutescens]	-	-	-	-	GO:0009526//plastid envelope	-	GO:0048509//regulation of meristem development	--
