# Supplementary material for: Identification of NAC Transcription Factors Associated with Leaf Senescence in Clerodendrum japonicum
Source: Int J Mol Sci. 2025 Sep 11;26(18):8846. doi: 10.3390/ijms26188846 (PMC12470089; doi:10.3390/ijms26188846)
Supplement: Supplementary file 1 [file ijms-26-08846-s001.zip › Table S8 Comprehensive Information of NAC Genes and Hub NAC Transcription Factors.xlsx]

## Sheet: 193 NAC .gene_tf
	List of 193 NAC Genes Identified from the Union of Differentially Expressed Genes
GeneID	TF_family	R30-1_fpkm	R30-2_fpkm	R30-3_fpkm	R45-1_fpkm	R45-2_fpkm	R45-3_fpkm	R60-1_fpkm	R60-2_fpkm	R60-3_fpkm	R75-1_fpkm	R75-2_fpkm	R75-3_fpkm	R90-1_fpkm	R90-2_fpkm	R90-3_fpkm	R110-1_fpkm	R110-2_fpkm	R110-3_fpkm	R130-1_fpkm	R130-2_fpkm	R130-3_fpkm	R150-1_fpkm	R150-2_fpkm	R150-3_fpkm	R170-1_fpkm	R170-2_fpkm	R170-3_fpkm	P30-1_fpkm	P30-2_fpkm	P30-3_fpkm	P45-1_fpkm	P45-2_fpkm	P45-3_fpkm	P60-1_fpkm	P60-2_fpkm	P60-3_fpkm	P75-1_fpkm	P75-2_fpkm	P75-3_fpkm	P90-1_fpkm	P90-2_fpkm	P90-3_fpkm	P110-1_fpkm	P110-2_fpkm	P110-3_fpkm	P130-1_fpkm	P130-2_fpkm	P130-3_fpkm
Isoform0001168	NAC	13.367	12.527	11.625	12.794	12.01	12.112	11.653	10.68	9.942	11.129	9.167	8.587	12.847	12.5	11.325	12.397	17.145	12.099	15.246	16.062	17.72	13.707	14.006	15.573	2.462	4.557	3.589	64.427	33.766	32.711	50.065	48.176	50.396	62.635	33.499	41.922	56.616	57.523	45.218	43.534	70.524	43.797	32.115	34.094	27.987	34.585	30.814	23.071
Isoform0002990	NAC	5.102	4.971	4.531	4.947	4.885	4.887	3.935	3.81	4.167	3.696	4.046	4.072	4.781	4.955	4.563	4.484	7.566	4.75	7.969	7.915	7.571	6.633	8.792	8.757	0.628	1.698	1.375	33.005	16.313	15.956	23.282	22.684	26.233	26.41	14.462	18.655	21.493	23.737	17.127	16.57	26.814	17.162	12.875	12.211	9.155	11.882	11.988	6.805
Isoform0003409	NAC	14.616	14.649	15.11	15.537	16.715	16.87	19.64	21.413	18.362	19.731	19.862	17.273	20.206	22.25	14.846	16.069	19.921	19.457	23.146	24.178	23.278	26.183	23.047	20.652	17.731	21.393	19.761	11.149	11.889	10.819	12.027	12.5	9.247	9.907	11.111	10.374	12.282	10.02	10.622	11.544	10.63	9.103	12.815	13.867	10.647	13.13	15.089	14.614
Isoform0003944	NAC	3.605	4.238	4.791	3.29	3.234	3.135	2.966	2.752	2.78	2.895	2.569	2.684	3.732	3.355	2.598	3.971	4.264	3.577	4.208	4.51	4.485	5.349	6.171	4.876	42.47	33.307	34.999	2.804	2.342	2.459	2.281	2.435	3.571	2.594	2.141	3.041	3.077	2.35	2.251	2.686	2.463	2.358	3.294	2.541	3.131	4.317	3.862	4.229
Isoform0004338	NAC	3.787	4.056	3.73	3.739	3.297	4.008	3.231	3.447	3.605	3.999	3.358	3.423	4.935	4.554	5.556	4.968	5.615	4.174	5.594	5.237	5.442	4.423	4.459	5.025	3.513	3.871	3.665	2.524	2.646	2.723	2.573	2.48	3.211	3.204	3.308	3.399	3.062	2.734	3.389	3.37	2.88	3.171	3.983	4.073	3.822	3.692	4.312	4.329
Isoform0004528	NAC	8.812	8.828	10.136	9.055	8.992	7.708	8.772	8.874	8.315	10.369	10.277	10.624	10.597	10.981	9.827	8.506	8.211	9.836	10.73	10.252	10.505	10.671	10.463	10.384	8.852	9.283	9.545	10.621	9.306	10.82	11.8	12.093	10.369	10.69	9.632	11.418	11.389	9.981	11.874	12.319	10.836	10.8	11.298	12.09	9.422	9.657	9.858	9.658
Isoform0004617	NAC	14.511	12.156	14.801	15.594	15.012	15.52	15.613	19.346	17.145	17.196	18.049	15.993	19.416	18.992	11.771	14.045	17.617	18.261	20.934	21.855	19.747	25.271	22.463	18.498	17.499	21.051	19.178	13.803	13.043	15.218	15.426	17.968	13.415	14.399	14.029	12.775	15.629	11.773	14.357	13.181	13.152	13.192	17.796	17.168	12.948	17.45	17.959	18.008
Isoform0004938	NAC	3.634	4.74	3.901	4.029	3.719	3.594	3.288	3.895	4.951	4.484	5.091	4.937	4.473	5.229	4.356	4.461	4.649	3.98	4.066	5.216	4.631	4.864	4.848	4.561	4.802	5.149	3.894	0.154	0.49	0.635	0.471	0.26	0.485	0.613	0.32	0.441	0.362	0.315	0.203	0.392	0.254	0.395	0.445	0.166	0.396	0.396	0.259	0.558
Isoform0004950	NAC	6.05	4.751	4.778	4.47	4.812	5.381	4.888	4.559	4.797	4.265	6.597	4.492	6.26	5.428	7.48	6.521	7.433	6.74	8.434	8.621	7.402	7.008	7.092	8.195	5.839	5.995	7.249	2.609	2.446	2.407	2.35	1.822	2.293	2.352	2.835	2.821	2.826	2.203	2.46	2.315	2.003	2.527	3.318	3.726	2.943	3.934	4.341	2.928
Isoform0005031	NAC	5.773	5.873	4.712	3.927	5.197	4.619	4.628	4.011	4.149	4.44	4.435	3.483	5.217	5.025	4.079	5.691	5.617	4.857	4.796	5.85	6.167	7.781	6.768	5.966	27.891	24.67	24.842	7.126	6.583	6.267	6.2	6.542	6.45	6.083	6.38	6.977	6.419	6.662	6.229	6.582	6.339	6.921	8.431	8.096	6.721	10.569	10.57	10.16
Isoform0005453	NAC	4.067	3.805	4.334	3.622	3.683	3.668	2.774	3.878	2.639	3.242	3.255	2.484	4.414	3.89	3.415	4.235	4.956	3.739	3.833	4.714	5.041	6.147	5.553	4.917	43.368	32.554	37.694	3.898	2.746	3.727	3.433	3.57	3.307	3.3	2.709	3.625	3.696	3.286	3.588	3.082	2.542	3.796	4.473	3.579	2.995	4.88	4.562	4.201
Isoform0005480	NAC	2.775	3.178	2.784	2.64	2.439	2.365	2.995	2.542	2.527	2.709	2.243	2.8	3.245	3.408	3.037	2.942	2.457	3.413	3.232	2.789	3.206	3.338	2.8	2.691	2.864	2.347	3.385	2.013	2.035	2.009	1.924	2.361	2.774	2.339	2.435	2.081	1.935	1.512	2.017	2.092	2.077	2.082	1.915	2.34	1.962	2.528	2.35	1.707
Isoform0005673	NAC	9.781	7.773	9.15	7.551	5.889	8.045	7.226	7.721	8.036	8.389	9.4	7.341	11.065	9.578	9.511	9.863	10.048	11.664	10.082	9.988	9.678	8.67	7.245	8.976	2.522	2.017	2.873	13.204	12.552	12.09	12.809	12.42	11.716	14.672	11.168	14.867	11.685	16.028	11.941	11.794	11.019	15.979	9.699	10.921	13.01	10.11	10.363	11.026
Isoform0005891	NAC	2.082	2.093	3.057	3.022	2.138	1.97	2.105	1.456	2.456	1.675	2.416	2.543	2.478	3.297	2.56	2.555	4.109	2.409	3.184	3.668	3.813	3.275	3.273	3.376	0.779	1.477	0.946	11.237	7.113	7.5	12.594	12.311	10.224	10.67	8.891	9.735	10.281	10.745	7.076	9.059	12.847	9.341	7.082	5.381	5.405	7.425	7.122	5.071
Isoform0005954	NAC	2.974	3.835	3.462	3.218	3.338	3.934	3.587	3.688	3.293	3.912	3.124	3.182	3.905	3.906	4.194	4.287	5.681	4.319	4.44	5.396	6.017	4.863	4.551	4.583	1.073	2.162	2.225	3.297	2.737	1.581	3.661	3.829	3.428	3.352	2.558	2.92	3.013	3.04	2.679	2.108	4.278	2.65	1.718	1.698	1.099	2.45	2.027	1.149
Isoform0006040	NAC	2.828	2.831	2.409	4.348	4.209	4.759	1.308	1.196	1.781	1.619	1.617	1.562	2.02	1.704	1.216	2.45	2.931	2.12	5.231	3.263	2.673	3.259	2.508	3.113	2.047	0.977	0.886	27.469	17.583	15.027	26.924	24.692	22.213	17.933	12.679	15.278	21.023	16.429	10.883	7.559	24.607	22.659	11.741	8.679	2.348	15.907	12.582	7.831
Isoform0006075	NAC	2.412	2.378	2.557	1.74	1.852	1.995	2.133	2.013	1.824	1.608	2.354	1.761	2.675	2.735	3.46	2.692	2.629	2.567	3.4	2.631	3.115	2.67	3.093	3	1.674	2.745	2.956	0.987	0.743	0.787	0.779	0.926	1.037	1.234	1.293	1.367	0.951	0.652	1.081	0.872	0.69	1.088	1.183	1.313	1.324	1.024	1.474	1.057
Isoform0006079	NAC	12.84	12.686	13.357	12.257	11.856	13.001	13.342	13.579	12.867	14.144	13.12	12.728	14.707	13.821	13.997	15.578	14.866	13.937	16.193	15.812	18.426	17.787	17.099	15.547	28.957	22.172	28.338	9.874	10.274	8.396	9.675	10.105	9.362	12.12	11.012	12.374	11.13	10.953	10.428	11.132	11.574	9.657	13.058	13.695	10.82	14.009	14.528	13.237
Isoform0006093	NAC	11.62	11.15	10.335	13.012	13.046	12.329	12.847	14.978	14.65	13.961	14.378	14.083	15.795	14.416	14.694	12.854	14.164	15.564	14.977	16.271	15.67	16.084	14.721	16.63	21.436	18.184	20.017	17.649	17.267	16.439	16.883	16.86	19.438	20.032	17.688	20.586	23.023	19.823	19.6	19.615	21.114	17.549	23.489	22.359	18.866	26.32	25.235	25.234
Isoform0006235	NAC	10.88	11.98	10.895	12.655	12.911	12.837	13.468	17.226	14.318	15.419	15.646	11.764	16.541	16.896	11.043	12.748	13.74	14.09	19.625	17.743	18.226	21.288	19.891	17.325	14.712	20.079	18.045	5.72	8.632	6.614	8.358	7.723	6.44	6.759	6.51	7.019	7.072	6.08	6.864	7.37	7.772	7.025	8.362	8.348	6.796	8.55	8.093	9.106
Isoform0006734	NAC	3.448	3.905	3.838	3.413	3.314	3.625	3.763	4.308	3.892	3.724	3.587	3.926	3.645	4.149	3.555	3.115	4.159	3.443	4.819	4.953	4.008	3.913	3.471	4.091	3.222	2.705	2.573	2.309	3.115	2.583	3.43	3.157	3.152	2.765	2.491	2.95	2.775	2.734	3.298	2.84	2.247	3.452	3.234	2.751	2.482	2.157	2.534	2.056
Isoform0007642	NAC	5.2	4.999	5.617	5.027	5.824	5.489	5.213	5.62	6.113	7.181	5.807	5.494	7.055	7.519	6.458	7.163	8.634	8.406	9.969	12.192	10.154	23.336	23.862	10.817	90.245	107.054	102.703	3.66	4.099	3.108	3.835	3.72	5.48	4.19	3.807	4.606	3.863	4.75	3.676	4.344	3.147	3.945	5.91	5.682	4.194	7.301	5.742	5.417
Isoform0008809	NAC	16.786	15.27	16.207	17.119	16.816	16.556	16.857	17.647	19.607	18.24	17.077	16.404	16.453	15.796	14.555	14.522	17.592	15.019	15.194	14.275	16.247	8.838	9.141	12.384	0.655	1.427	1.268	8.844	8.449	7.751	8.753	8.436	9.825	10.15	10.705	9.68	10.523	9.048	10.106	8.797	8.823	8.425	13.025	10.758	9.809	12.626	12.473	11.991
Isoform0010933	NAC	1.801	1.674	1.358	2.301	1.55	1.772	1.338	2.609	1.537	2.295	1.738	2.247	2.08	1.961	1.482	1.941	2.058	1.652	2.898	2.899	2.88	6.701	6.792	3.688	24.803	29.49	26.952	1.598	1.06	1.729	1.059	1.425	1.72	1.298	1.584	2.18	1.554	1.799	1.018	1.564	1.732	1.579	2.763	2.257	1.82	2.313	2.607	2.973
Isoform0011118	NAC	6.875	7.638	7.302	6.922	7.561	7.72	6.624	5.968	7.204	7.363	6.733	7.219	7.73	8.148	6.28	8.917	12.796	9.143	8.259	10.76	10.797	10.102	8.916	8.542	2.721	4.61	3.916	24.099	14.444	14.93	19.669	27.085	21.621	17.739	14.76	17.425	20.835	20.599	15.429	11.977	21.955	17.184	12.119	9.025	7.588	12.916	11.276	8.473
Isoform0013053	NAC	0.58	0.55	0.267	0.59	0.913	0.375	1.717	1.521	1.218	1.838	1.803	1.78	1.301	1.854	1.824	1.359	1.725	1.696	2.653	3.002	2.223	3.312	1.98	3.653	1.581	1.362	1.151	0.993	1.145	1.201	1.981	0.162	1.904	2.217	1.223	1.158	2.109	1.811	1.71	1.267	2.539	0.692	2.094	2.013	0.855	2.406	2.045	2.214
Isoform0013059	NAC	3.877	3.911	3.295	5.713	6.049	6.658	2.512	3.623	3.924	2.877	3.48	3.512	3.115	4.263	2.324	5.53	7.702	6.224	8.655	6.705	6.591	7.099	4.544	6.235	3.005	1.594	2.537	50.829	27.703	24.69	44.561	41.332	41.653	31.989	20.316	28.884	36.839	30.202	21.051	14.628	40.847	36.336	19.989	15.178	4.878	26.587	19.987	12.109
Isoform0014109	NAC	0	0.041	0.093	0	0	0.087	0.094	0.14	0.154	0.312	0.235	0.169	0.328	0.23	0.388	5.216	30.768	8.455	17.118	19.479	24.9	27.626	24.457	15.862	15.702	20.036	18.067	0.764	0.811	0.602	0.596	0.801	1.51	1.648	2.164	1.688	2.033	1.196	0.933	0.924	1.438	0.624	11.457	5.239	2.937	13.202	16.51	13.604
Isoform0014389	NAC	1.555	1.436	1.716	0.352	0.318	0.651	0.519	0.14	0.154	0.178	0.313	0.211	0.782	0.368	0.932	0.77	0.44	0.838	0.771	1.407	1.252	6.108	7.251	1.169	81.978	90.214	87.457	0.856	1.052	0.835	0.918	0.254	0.189	0.33	0.17	0.524	0.245	1.521	0.297	0.22	0.232	0.722	0.279	0.808	0.223	0.435	0.284	0.226
Isoform0014462	NAC	10.838	10.62	12.008	14.075	13.028	12.683	12.631	12.932	12.252	11.639	13.803	9.067	15.357	13.035	14.969	15.289	10.355	16.073	12.388	12.392	10.147	11.614	10.489	11.91	35.871	20.864	26.027	31.329	17.412	13.462	19.679	17.052	25.254	27.804	19.078	18.273	20.899	19.241	20.296	11.457	23.418	16.704	19.172	16.74	11.145	33.097	22.979	17.272
Isoform0014633	NAC	1.637	2.016	2.232	1.081	1.057	0.978	0.628	0.191	0.315	0.274	0.361	0.043	0.969	0.33	3.023	3.485	3.522	2.145	5.112	14.783	11.209	38.102	44.388	10.689	51.504	87.485	72.977	2.399	3.035	2.044	0.799	0.952	1.017	0.483	0.479	1.155	0.543	1.888	0.392	0.722	0.428	2.463	0.619	0.248	1.781	1.335	0.583	0.788
Isoform0014789	NAC	3.793	4.643	3.434	10.465	10.668	8.408	9.425	9.582	9.371	8.824	8.871	12.327	7.18	6.773	5.219	4.115	5.416	3.596	6.626	7.06	5.643	12.498	12.172	3.299	35.443	39.83	36.191	7.911	12.288	11.982	9.911	11.582	10.909	5.842	8.503	5.796	6.381	5.802	10.832	14.316	9.688	8.143	6.885	6.836	10.333	5.006	6.821	7.139
Isoform0014799	NAC	2.126	1.598	1.855	0.18	0.326	0.356	0.58	0.048	0.118	0.32	0.402	0.087	0.548	0.236	1.155	0.789	0.41	0.764	0.512	0.978	0.476	4.615	4.653	0.489	32.492	37.881	34.991	1.294	0.882	0.714	0.094	0.13	0.534	0.532	0.218	0.413	0.251	0.709	0.261	0.136	0.238	1.085	0.143	0.497	0.137	0.297	0.194	0.093
Isoform0015046	NAC	0.186	0	0.1	0	0.128	0.093	0	0.251	0.249	0.432	0.506	0.091	0.664	0.347	0.209	8.717	53.261	14.274	30.121	34.674	43.259	48.844	37.434	26.045	23.935	33.419	33.498	1.308	1.234	1.098	1.087	2.001	4.376	4.011	4.117	3.9	5.392	2.975	2.514	1.802	3.45	0.88	25.602	11.122	9.692	28.153	36.259	27.771
Isoform0015047	NAC	0.492	0.935	0.769	0.137	0.123	0.135	0.049	0.145	0	0.139	0	0.087	0.341	0.048	0.765	1.008	0.953	0.675	2.069	5.409	3.748	19.276	11.962	3.231	82.571	58.193	67.892	4.387	1.634	1.539	1.808	1.664	2.548	2.445	0.661	1.169	0.887	3.438	0.528	0.228	1.156	2.392	0.722	0.837	0.693	1.501	0.933	0.235
Isoform0015250	NAC	1.203	1.362	0.894	0.188	0.34	0.233	0.101	0.4	0.165	0.048	0.042	0	0.22	0.148	1.165	2.126	0.814	1.197	3.791	10.5	5.612	32.701	20.736	5.612	160.485	106.239	127.568	4.293	2.047	1.541	1.426	1.403	2.887	2.224	0.638	1.855	1.44	3.109	0.318	0.566	1.543	1.751	0.995	0.605	0.716	1.189	0.558	0.63
Isoform0015289	NAC	1.916	1.73	1.806	0.333	0.515	0.282	0.765	0.05	0.167	0.386	0.466	0.274	0.845	0.249	3.109	2.848	3.59	1.712	4.27	12.422	9.481	32.333	38.468	8.291	40.168	70.732	55.473	2.144	2.171	2.259	1.142	1.051	0.819	0.562	0.138	1.307	0.485	1.695	0.414	0.334	0.352	1.561	0.402	0.044	1.737	1.41	0.615	0.833
Isoform0015870	NAC	4.492	3.933	3.858	6.451	4.77	4.917	3.649	6.203	5.65	5.102	5.523	4.78	7.509	7.556	4.622	10.017	7.208	9.359	12.426	9.178	8.52	10.027	6.786	9.307	20.427	6.784	12.437	12.959	6.074	5.523	10.823	9.473	11.257	12.214	8.402	10.378	15.019	10.117	9.817	8.301	16.755	8.67	11.438	8.772	3.658	12.217	11.994	8.32
Isoform0016032	NAC	2.012	2.047	2.88	0.926	0.968	1.156	0.889	0.259	0.47	0.742	0.739	0.796	1.277	0.868	3.316	3.369	4.701	1.807	6.038	16.008	10.286	24.46	29.557	11.67	65.29	60.702	62.693	9.84	7.844	8.955	3.208	4.734	5.822	2.512	1.698	3.931	2.485	5.928	3.58	3.421	3.144	7.894	2.526	1.747	6.231	3.212	3.049	4.47
Isoform0016352	NAC	5.337	6.429	5.571	2.163	2.498	2.236	3.02	0.855	0.925	2.092	1.39	1.787	3.671	2.582	7.465	8.482	12.856	6.019	16.977	33.395	28.813	73.044	69.61	28.095	198.747	173.42	180.664	15.976	13.397	13.647	6.514	9.526	12.284	3.186	3.503	7.466	3.823	10.861	4.423	5.446	8.03	14.034	3.882	1.941	11.837	6.684	4.501	5.233
Isoform0016404	NAC	0.444	0.468	0.37	0.05	0.227	0.05	0.215	0	0	0.051	0	0.193	0.235	0.158	0.931	0.555	0.593	0.531	1.295	3.368	2.964	6.603	7.813	3.114	43.688	35.399	38.634	1.285	1.2	1.006	0.367	0.627	0.378	0.269	0.146	0.873	0.372	0.684	0.145	0.201	0.212	0.494	0.371	0.138	0.611	0.882	0.974	0.569
Isoform0016770	NAC	7.845	7.545	7.281	18.802	18.606	18.623	17.287	20.896	20.305	22.054	17.814	23.644	12.627	13.923	8.738	7.406	7.685	10.801	12.921	11.755	9.673	28.765	26.818	6.851	78.952	85.893	86.417	13.776	21.785	21.59	19.37	23.375	17.18	10.12	14.201	9.912	11.364	7.236	19.066	21.329	15.195	12.964	10.13	11.12	17.819	7.411	11.498	13.001
Isoform0016975	NAC	3.44	3.656	2.425	4.233	5.756	3.407	3.361	5.493	5.401	4.188	4.657	3.562	8.018	5.638	6.232	7.464	3.565	10.237	10.032	9.334	8.214	7.498	6.355	9.678	7.541	1.801	4.705	2.088	2.613	2.648	3.002	3.215	3.542	2.188	4.65	4.165	4.698	1.862	2.929	3.353	3.48	2.63	7.789	8.448	3.816	14.289	11.269	11.196
Isoform0017013	NAC	2.037	2.562	1.951	7.286	6.68	5.757	4.987	5.356	6.48	6.027	5.894	8.449	4.509	3.17	2.921	2.737	3.008	2.611	2.43	2.778	2.779	9.834	6.145	1.822	23.833	31.149	24.78	4.651	10.236	9.407	8.605	9.537	6.753	3.73	4.933	3.954	3.948	2.996	7.528	7.866	5.273	5.641	4.325	4.685	10.176	4.37	3.867	7.043
Isoform0017642	NAC	2.294	3.164	3.342	0.834	0.653	0.494	0.536	0.236	0.584	0.677	0.446	0.48	1.248	0.815	1.031	2.971	10.214	2.06	9.123	24.051	19.47	74.328	66.28	12.267	86.591	192.625	132.346	2.449	2.055	2.817	1.335	2.405	3.05	1.432	1.667	1.986	1.906	2.797	1.504	1.56	1.411	2.372	2.704	0.868	1.297	2.259	2.637	2.233
Isoform0017666	NAC	6.553	5.261	6.406	9.815	9.793	11.783	10.232	9.386	11.209	10.012	8.651	9.737	5.885	4.999	3.258	4.547	12.035	6.489	16.511	25.644	22.825	35.78	36.173	11.966	44.553	60.1	51.902	6.611	7.015	6.984	6.513	7.403	9.742	6.869	8.812	5.912	9.751	6.537	8.436	7.72	8.198	6.645	24.021	21.618	15.127	30.372	34.146	28.432
Isoform0017934	NAC	9.587	8.246	10.353	29.961	27.468	26.476	28.43	27.61	37.505	29.581	24.35	37.752	20.675	18.64	15.212	14.599	20.936	15.256	18.188	14.342	15.38	32.68	33.582	9.951	84.435	105.965	87.401	5.94	10.982	14.725	8.393	9.601	8.583	4.498	6.773	4.786	4.575	3.971	12.979	8.689	7.039	4.333	4.551	4.429	7.977	3.341	4.023	10.229
Isoform0018006	NAC	5.438	6.196	5.896	9.021	9.444	9.238	9.493	9.168	10.277	8.085	8.73	9.618	6.628	5.276	3.471	6.273	13.39	4.102	17.194	27.2	23.353	33.735	29.881	14.556	41.85	57.106	51.627	7.258	6.257	6.485	5.896	7.502	9.526	5.882	6.638	5.983	9.233	5.511	8.396	8.1	7.548	6.963	22.116	23.639	14.877	26.195	29.955	25.996
Isoform0018210	NAC	3.128	3.672	4.335	6.309	5.801	6.746	5.895	6.638	5.982	7.047	6.809	6.114	4.224	3.274	2.864	2.774	1.369	1.9	1.314	1.673	2.259	2.169	2.347	1.54	10.636	3.491	6.442	1.127	0.252	0.122	1.088	1.224	0.374	0.808	0.952	0.477	0.966	0.789	0.503	0.58	0.612	1.52	0.796	0.851	0.822	0.636	0.687	0.954
Isoform0018456	NAC	5.627	4.792	4.858	1.476	1.386	1.225	1.393	0.752	1.086	0.958	1.316	1.474	2.486	0.99	3.756	4.951	19.28	5.064	21.574	43.406	38.43	135.491	134.37	24.137	158.03	321.597	241.46	0.726	0.385	1.06	0.37	0.568	1.27	0.761	0.228	0.487	0.164	0.495	0.114	0.355	0.437	0.581	0.562	0.325	0.539	0.908	0.509	0.487
Isoform0019529	NAC	5.408	6.376	5.615	0.726	0.601	0.597	0.973	0.835	0.371	0.859	0.593	0.465	3.339	1.964	6.893	9.141	11.114	5.188	21.04	42.22	32.926	80.321	76.408	31.223	442.157	383.734	413.032	11.775	13.02	9.515	6.697	5.815	8.655	6.104	4.564	10.973	3.14	15.407	4.676	4.972	7.482	12.574	6.778	2.611	8.406	12.156	10.109	10.281
Isoform0019666	NAC	16.987	15.897	19.089	38.308	41.386	43.184	38.272	43.916	49.952	46.184	41.127	50.638	28.801	28.666	21.482	18.167	18.95	21.205	25.677	30.951	26.571	68.942	65.209	16.541	204.629	244.898	231.368	66.331	93.907	104.588	74.504	100.084	68.244	47.267	58.892	47.807	51.591	35.464	87.32	90.405	62.922	47.359	38.463	46.845	82.39	40.979	52.974	57.401
Isoform0020099	NAC	2.169	1.765	2.262	2.712	1.937	4.424	2.232	1.541	2.873	1.856	2.193	2.12	1.829	1.256	2.285	11.044	37.811	13.159	23.374	20.451	23.424	9.57	11.275	19.512	2.124	6.251	4.34	6.269	7.817	4.661	5.995	7.58	5.429	7.178	8.725	9.421	5.437	8.596	5.364	3.858	6.802	3.658	5.935	5.041	3.327	7.967	6.121	4.484
Isoform0020301	NAC	13.355	14.875	12.958	32.607	36.818	35.113	35.59	36.638	39.608	37.323	40.476	44.486	26.105	24.438	18.012	20.233	26.747	20.482	25.226	21.254	20.75	50.045	49.973	16.029	161.322	165.755	168.727	1.339	2.415	2.69	3.071	3.267	2.039	1.403	1.264	1.557	1.151	1.164	2.147	2.489	2.142	0.929	1.105	1.02	1.922	1.076	0.986	2.76
Isoform0020609	NAC	0.667	0.38	0.501	0	0	0.067	0.073	0.144	0.059	0	0	0	0.063	0	0.42	0.75	0.309	0.503	1.681	4.484	1.217	11.597	8.065	2.941	59.278	39.687	42.498	5.84	2.508	1.934	2.126	2.348	3.066	2.55	1.378	2.114	1.698	4.339	0.984	0.748	1.793	2.376	0.717	0.935	0.482	1.789	1.61	0.559
Isoform0020718	NAC	1.335	1.331	1.218	0.543	1.288	0.805	0.947	1.01	1.19	0.276	0.727	0.848	1.208	0.925	1.14	1.064	3.707	2.662	1.472	2.245	1.935	1.428	1.878	1.807	1.634	1.244	1.306	1.81	2.215	0.932	0.922	1.567	1.754	1.386	1.051	0.996	1.952	1.068	0.853	0.817	0.934	2.304	1.508	1.747	0.551	1.417	1.172	1.19
Isoform0021970	NAC	3.801	2.481	3.401	8.946	8.005	6.687	9.073	7.189	8.966	8.504	9.338	12.692	6.108	6.586	5.91	5.867	6.231	4.438	6.156	4.494	4.761	12.006	9.951	2.699	41.717	38.717	42.241	0.248	0.526	0.851	0.842	0.852	0.347	0.433	0.468	0	0.224	0.253	0.545	0.727	0.682	0.441	0.085	0.444	0.818	0.089	0.435	0.415
Isoform0023040	NAC	0.372	0.442	0.899	1.325	0.769	1.122	1.015	1.106	1.327	0.768	1.097	2.091	0.62	0.893	1.004	0.436	0.517	0.601	0.879	0.586	0.799	1.644	2.006	0.28	5.647	7.138	5.938	0.873	1.441	1.899	1.681	2.548	1.731	1.118	2.106	0.781	0.79	0.397	1.738	0.664	1.501	0.932	0.4	0.522	1.729	0.416	0.51	0.975
Unigene0000081	NAC	6.305	5.222	4.933	0.785	0.616	1.416	0.915	0.326	0.389	1.074	0.608	0.328	3.034	3.004	6.484	8.996	9.625	6	16.982	38.523	32.121	65.76	63.028	24.244	288.997	262.216	269.971	6.715	8.164	5.874	3.672	3.872	5.104	3.115	2.906	7.412	2.405	8.265	2.837	3.217	3.501	9.86	2.779	1.599	6.683	5.811	5.079	6.224
Unigene0002219	NAC	0.417	0.149	0.336	0.319	0.336	0.21	0.057	0.113	0.186	0	0.095	0.204	0.099	0.111	0	0.049	0	0.056	0	0	0	0	0	0	0	0	0	0	0	0	0.055	0.051	0.114	0.171	0.103	0	0	0.278	0	0.106	0.112	0	0.112	0.341	0	0.058	0.115	0
Unigene0002220	NAC	0.942	1.044	1.012	0.426	0.337	0.684	0.343	0.113	0.42	0.054	0.332	0.205	0.399	0.223	0.047	0.098	0.048	0.451	0	0.055	0.112	0	0	0.052	0	0	0	0.491	0.637	0.45	1.113	0.717	1.433	1.259	0.67	0.537	0.543	0.559	0.618	0.588	0.563	0.292	0.338	0.587	0.324	0.293	0.287	0.549
Unigene0003222	NAC	3.757	3.987	3.519	4.124	3.723	4.554	3.416	4.498	5.122	4.792	4.444	3.492	5.787	5.419	5.696	7.358	4.876	8.217	9.132	7.432	6.169	7.297	6.666	7.386	17.204	5.774	9.406	10.178	5.868	4.749	9.71	10.487	8.792	11.389	7.724	10.682	14.872	9.745	9.31	7.704	16.884	7.383	8.759	8.127	4.791	12.186	9.782	6.333
Unigene0003688	NAC	9.238	8.343	9.861	9.591	10.954	10.621	8.69	9.296	10.839	9.566	11.173	9.884	9.479	9.736	8.473	8.615	10.101	9.956	8.617	9.178	10.517	6.642	6.323	7.905	0.468	1.484	0.902	11.045	10.985	9.498	8.55	10.078	12.092	10.702	12.048	10.248	10.743	10.337	9.843	11.864	10.312	9.903	12.654	12.186	11.182	13.619	14.916	12.998
Unigene0005863	NAC	0.701	0.566	0.64	0.535	0.676	0.564	0.421	0.606	0.75	0.434	0.604	0.411	0.567	0.859	0.473	0.592	0.616	0.264	0.331	0.368	0.376	0.228	0.164	0.176	0.412	0.231	0.217	0.402	0.388	0.527	0.41	0.514	0.576	0.728	0.38	0.327	0.43	0.411	0.517	0.393	0.415	0.351	0.453	0.59	0.507	0.509	0.231	0.294
Unigene0006239	NAC	3.902	3.406	4.122	3.267	2.082	1.772	1.305	0.68	1.403	0.78	0.799	1.292	0.959	1.409	0.905	0.767	0.175	0.882	0.331	0.331	0.608	0.41	0.236	0.631	0.308	0.621	0.324	0.197	0.279	0.676	0.401	0.062	0.276	0.275	0.124	0.587	0.178	0.739	0.062	0.257	0.406	0.35	0.339	0.235	0.13	0.141	0.345	0.066
Unigene0008104	NAC	1.447	1.706	1.982	1.879	0.826	1.204	0.871	2.373	1.335	0.876	1.449	2.195	1.093	1.064	0.942	0.936	0.785	1.13	1.153	0.524	0.804	0.882	0.842	1.201	0	0.055	0	1.093	0.828	1.019	1.698	2.246	1.475	1.036	1.425	0.931	1.318	0.373	1.522	2.19	1.611	0.556	0.967	0.933	0.567	0.725	0.767	1.046
Unigene0010082	NAC	1.188	0.728	1.234	1.404	0.951	1.734	0.376	0.373	0.752	0.633	0.66	0.674	0.511	1.389	1.034	2.875	13.197	3.51	8.212	7.893	9.875	3.065	3.809	5.571	1.013	1.89	1.46	10.35	8.225	5.394	8.392	7.649	6.965	9.839	11.431	9.148	7.772	10.384	5.616	3.363	7.34	7.51	7.01	6.7	4.866	8.052	6.897	5.504
Unigene0010640	NAC	2.268	1.238	1.705	2.655	3.283	2.623	0.866	2.084	1.921	1.464	2.006	2.716	2.376	1.995	2.142	1.649	1.313	3.545	2.323	2.086	1.766	1.477	1.489	1.819	5.387	1.616	2.511	4.376	3.075	1.401	2.833	1.942	4.347	5.515	3.126	2.644	3.103	2.239	2.621	1.562	4.394	4.105	2.929	1.697	1.23	4.501	3.236	3.092
Unigene0010641	NAC	3.442	4.085	3.821	6.687	6.074	6.094	2.561	3.846	3.661	2.786	2.945	3.096	3.389	3.544	2.813	5.099	6.409	4.342	8.176	6.453	5.837	5.857	4.548	6.47	2.183	1.115	2.296	17.741	10.169	7.858	14.884	13.968	14.046	11.794	6.93	9.154	13.356	9.805	6.77	3.711	14.687	12.935	7.07	6.106	1.898	9.136	8.584	4.674
Unigene0011060	NAC	1.767	1.153	1.126	0.562	0.913	0.666	0.663	0.358	0.345	0.855	0.25	0.648	1.472	1.119	1.241	0.984	0.511	0.476	0.638	0.696	1.067	0.668	0.725	0.664	1.514	0.605	1.308	2.821	3.849	2.017	2.876	2.971	3.144	3.68	3.479	4.48	2.865	4.241	3.693	2.535	4.337	5.103	4.337	2.736	4.161	5.616	2.848	3.879
Unigene0011061	NAC	0	0	0	0	0.409	0	0.162	0	0	0.613	0	0.726	0.424	0	0	0.139	0	0	0.156	0.156	0	0	0.139	0.149	0	0.163	0	0	0	0	0.316	0	0.325	0.974	0.146	0	0.28	0.158	0	0	0	0	0	0.139	0	0	0.326	0.156
Unigene0011552	NAC	4.735	4.064	4.986	4.17	3.598	4.669	4.273	4.035	3.978	5.171	5.039	4.539	3.902	6.019	5.813	5.21	2.866	3.14	4.305	4.402	5.377	5.336	5.892	3.561	5.35	5.49	4.595	1.709	2.116	1.37	3.001	2.317	1.795	1.89	1.703	1.953	1.89	1.069	1.254	2.23	2.058	2.941	2.058	1.447	1.786	1.73	1.399	1.909
Unigene0011554	NAC	1.144	1.303	2.333	1.164	1.156	0.575	1.872	1.978	1.122	1.772	1.868	1.677	1.307	2.073	1.954	1.609	2.224	2.342	2.043	1.923	2.333	1.702	2.789	1.376	2.24	1.63	2.238	0	0	0	0	0	0	0	0	0	0	0	0	0	0	0	0	0	0	0	0	0
Unigene0011766	NAC	1.88	3.035	2.422	1.722	0.518	0.945	1.231	1.219	1.006	0.582	2.047	0.919	1.432	1.403	0.676	0.353	0.348	0.405	0.395	0	0.202	0	0	0.566	0.368	0.825	0.387	1.373	2.081	1.414	1.399	1.472	3.706	0.822	0.74	1.052	0.177	1.806	0.37	0.576	1.012	1.466	1.619	1.055	1.359	0.631	0.825	1.972
Unigene0011767	NAC	1.576	1.36	1.922	0.802	0.856	0.72	0.469	0.155	0.447	0.222	0.325	0.63	0.614	0.916	0.386	0.47	0.729	0.386	0	0.151	0.615	0.133	0	0.144	0.351	0.079	0.074	0.598	0.872	1.154	0.914	0.841	0.627	0.704	0.705	0.468	0.405	0.611	0.845	0.877	0.231	0.399	0.385	0.201	0.518	0.32	0.707	0.526
Unigene0011770	NAC	0.778	0.831	0.888	0.396	0.402	0.636	0.265	0.263	0.347	0.301	0.265	0.38	0.324	0.052	0.131	0.547	0.81	0.629	0.613	0.613	0.992	0.995	0.73	0.488	0.238	0.746	0.701	0.406	0.592	0.627	0.517	0.381	0.586	0.478	0.574	0.453	0.596	0.674	0.335	0.298	0.262	1.137	0.314	0.364	0.351	0.217	0.587	0.663
Unigene0012911	NAC	9.048	8.118	7.955	8.738	10.345	8.559	9.407	15.285	12.004	11.807	12.247	10.096	13.094	14.395	12.204	15.035	14.643	15.127	21.294	23.997	20.616	36.349	36.947	23.358	41.58	55.844	46.771	13.113	10.839	9.76	11.512	11.328	13.106	11.443	11.854	13.819	10.384	12.39	12.052	11.959	9.544	11.266	11.806	13.089	11.732	11.826	13.409	13.558
Unigene0012914	NAC	1.405	1.471	2.785	2.163	1.953	2.608	1.769	2.102	2.344	2.418	2.287	2.112	1.955	2.189	1.717	2.027	2.601	3.067	2.801	3.862	3.597	6.233	6.081	3.431	25.328	29.066	29.492	1.953	2.192	1.781	1.225	2.115	1.617	1.85	2.234	2.889	2.039	2.537	1.772	2.132	1.551	3.169	2.675	2.189	2.157	2.899	3.598	2.077
Unigene0013635	NAC	0	0	0	0	0	0	0	0.096	0	0	0	0.087	0.085	0	0	0	0	0.096	0.468	0.749	0.096	0.828	1.169	0.268	0.262	0.781	0.642	0.186	0.296	0	0.189	0.087	0.488	0.195	0.088	0	0.084	0	0	0.091	0.192	0	0.383	0	0.552	0	0.586	0.467
Unigene0014056	NAC	11.706	10.554	10.832	10.791	9.418	10.5	10.924	10.053	10.805	11.273	11.03	10.092	12.16	13.006	14.495	14.787	16.256	13.126	15.776	17.045	17.605	18.239	17.815	17.111	53.434	36.727	41.257	18.824	16.855	19.46	17.744	18.473	16.594	15.115	15.404	16.595	17.271	18.944	16.766	19.626	20.421	20.344	17.197	16.416	22.991	17.512	18.491	15.93
Unigene0016610	NAC	1.077	1.738	1.33	0.548	0.544	0.379	0.529	0.407	0.432	0.334	0.342	0.368	0.359	0.23	0.339	0.505	0.15	0.464	0.453	0.226	0.347	0.551	0.505	0.54	0.105	0.531	0.444	0.281	0.298	0	0	0	0.236	0.294	0.212	0.1	0.356	0.172	0	0.11	0.058	0.3	0.753	0.403	0.167	0.241	0.532	0.452
Unigene0019010	NAC	4.898	3.986	5.334	5.199	4.437	4.995	3.207	3.933	3.181	5.419	4.126	3.282	4.531	3.88	4.278	5.185	7.191	5.43	6.983	5.883	4.057	5.142	4.003	4.701	1.302	1.918	2.162	19.92	12.078	13.684	19.712	19.718	15.553	15.673	11.78	13.507	16.173	17.394	12.25	12.281	18.146	15.429	10.39	7.654	7.73	10.011	10.981	7.777
Unigene0021903	NAC	1.195	1.484	1.333	0.608	0.423	0.508	0.652	0.646	0.41	0.57	0.626	0.494	1.226	0.539	0.992	1.897	5.108	0.793	4.009	7.055	6.023	17.321	14.487	5.486	106.432	80.949	91.758	2.253	2.188	2.273	1.417	1.62	2.87	1.105	1.313	1.243	1.605	2.109	1.357	0.61	1.385	1.741	2.919	2.235	3.323	4.471	3.027	4.049
Unigene0023354	NAC	1.044	0.887	1.239	1.119	0.859	0.939	1.379	1.307	1.47	1.986	0.648	1.182	1.832	2.11	1.038	1.547	1.17	1.303	1.097	1.906	1.357	1.738	1.495	1.047	1.615	1.205	1.641	2.293	1.52	1.831	1.928	1.237	1.745	1.561	1.353	1.845	2.282	1.29	2.541	2.748	1.419	1.285	1.538	1.079	1.078	0.86	1.689	2.42
Unigene0025304	NAC	0.629	0.664	0.225	0.356	0.128	0.351	0.229	0.302	0.062	0.072	0.063	0.068	0	0.075	0.126	0	0	0.075	0	0	0	0	0	0	0	0	0	0	0	0	0	0	0	0.153	0	0.13	0	0	0.206	0	0.075	0	0	0	0	0	0	0
Unigene0026584	NAC	2.235	2.372	2.611	2.408	1.45	2.247	2.295	1.35	1.524	1.697	2.624	1.927	4.069	5.537	2.719	2.035	2.738	2.834	1.45	2.141	2.823	0.795	0.678	1.45	0.965	0.072	0.135	1.371	1.673	1.836	1.048	1.351	0.936	1.508	1.424	1.103	4.093	4.278	0.582	4.024	3.89	1.61	4.527	5.408	3.665	1.323	3.03	2.895
Unigene0026878	NAC	1.138	1.272	0.863	0.477	0.308	0.673	0.146	0.072	0	0.207	0.243	0.131	0.064	0.571	1.686	1.759	0.744	0.722	1.196	3.519	2.516	10.651	13.125	3.827	14.098	23.198	19.722	0.419	0.667	0.432	0	0.066	0.147	0.366	0.198	0.25	0.316	0.929	0.198	0	0.072	0.522	0.432	0.125	0.691	0.15	0.588	0.14
Unigene0028453	NAC	0	0.048	0	0.052	0.093	0.356	0.055	0	0	0	0.322	0.099	0.048	0	0	0	0	0	0	0.16	0	0	0	0	0	0	0	0	0	0	0	0	0	0	0	0	0	0.108	0.05	0	0.055	0	0	0	0	0	0	0
Unigene0031348	NAC	0.047	0	0	0	0	0	0	0	0	0	0	0.091	0.044	0	0.042	0	0	0	0.049	0	0.05	0.087	0	0.047	0	0	0	0.244	0.155	0	0.099	0.091	0.051	0	0	0.044	0	0	0	0	0	0	0.05	0.306	0	0	0.051	0.049
Unigene0031350	NAC	0.095	0.225	0.153	0	0	0.095	0	0	0	0	0	0.278	0.136	0.152	0.043	0.134	0	0	0.05	0.1	0	0.486	0.044	0.048	0.093	0.104	0.195	0	0.105	0.255	0	0.046	0.052	0.156	0	0.044	0.179	0	0	0.291	0.051	0.159	0	0.222	0.049	0.053	0.104	0.199
Unigene0031351	NAC	0	0	0	0	0	0	0	0	0	0	0	0	0	0	0	0	0	0	0	0	0	0	0	0	0.839	0	0.552	0	0	0	0	0	0	0	0	0	0	0	0	0	0	0	0	0	0	0	0	0
Unigene0031434	NAC	0.245	0.078	0.263	0.25	0	0.082	0.357	0.088	0.146	0.169	0.148	0.24	0.467	0.261	0.735	2.99	7.416	2.026	6.183	5.928	6.407	1.217	2.683	5.327	0.56	1.075	0.842	19.862	7.507	8.608	13.904	12.718	13.247	28.223	23.58	29.653	23.598	38.461	21.064	20.102	49.434	17.66	20.759	22.317	15.613	25.219	18.749	9.685
Unigene0032029	NAC	10.244	11.312	9.742	23.57	22.409	22.163	22.78	25.391	27.247	26.787	23.482	30.195	16.275	17.866	12.714	11.226	12.833	14.76	17.662	16.908	13.868	38.993	35.762	9.433	104.666	121.937	115.574	7.605	12.196	9.93	10.475	11.167	10.302	5.535	8.057	5.191	5.147	4.93	10.184	10.793	8.087	5.146	4.253	5.257	10.288	4.543	6.659	9.281
Unigene0032030	NAC	4.273	3.932	4.234	6.958	6.826	5.551	5.953	5.612	5.626	7.194	5.843	7.709	5.258	3.855	2.955	4.377	7.668	3.967	9.875	17.961	16.515	20.605	20.835	8.37	26.004	36.102	29.377	3.427	4.582	5.156	4.542	6.367	6.262	4.74	5.759	3.555	6.387	3.857	5.883	5.097	6.507	4.612	16.339	16.163	11.876	17.413	21.424	17.987
Unigene0034173	NAC	0.74	1.264	0.715	1.355	1.428	1.041	2.018	1.999	2.44	2.368	1.946	2.097	1.55	1.578	1.796	2.567	2.397	2.153	1.321	0.855	0.794	1.032	2.151	1.706	0.072	0.568	0.533	0.771	0.655	1.272	1.73	2.027	2.673	1.536	1.092	2.139	1.186	1.973	1.892	1.208	1.114	0.412	1.751	1.245	1.146	2.067	1.299	2.715
Unigene0039280	NAC	0.418	0.297	0.336	0.142	0.096	0.21	0.114	0.226	0.093	0.036	0.095	0.068	0	0	0.063	0	0.032	0.075	0	0	0	0	0	0	0	0	0	0	0	0	0	0	0.191	0	0	0	0.033	0	0.137	0.071	0.075	0	0.112	0	0	0	0	0
Unigene0039281	NAC	0.302	0.072	0.081	0	0	0	0.082	0.082	0.135	0	0	0	0	0	0	0	0	0.081	0	0	0	0	0	0	0	0	0	0	0	0	0	0	0	0.082	0	0	0	0	0	0	0	0	0	0.071	0.078	0	0	0
Unigene0039316	NAC	16.207	17.474	15.61	17.111	17.051	18.234	15.949	17.025	16.17	17.399	15.663	18.392	12.692	15.826	9.465	9.909	13.146	7.713	11.775	10.108	12.604	5.565	6.782	9.909	4.079	4.317	4.562	2.962	3.352	2.889	3.18	4.261	4.146	3.31	4.622	3.884	5.287	2.828	3.873	3.825	4.278	3.964	6.56	7.505	5.317	7.915	6.732	8.933
Unigene0039317	NAC	6.649	5.888	5.614	5.931	5.63	6.346	4.076	4.643	4.995	6.055	5.557	5.147	4.517	3.704	3.997	3.293	3.32	4.831	4.905	5.182	4.211	4.517	4.379	5.131	5.377	6.634	6.078	4.869	5.869	4.214	5.639	5.811	4.295	3.959	4.303	3.971	5.779	4.184	3.527	4.345	4.381	5.158	3.457	2.48	2.584	2.964	2.624	3.525
Unigene0040804	NAC	0	0	0	0	0	0.186	0	0.2	0.411	0.095	0.167	0.271	0.439	0.197	0.083	0.173	0.085	0.199	0.194	0.485	0.694	0.515	0.087	0.093	0	0	0	2.888	1.94	1.686	1.864	1.355	1.819	1.614	1.454	2.668	2.874	1.97	1.634	1.224	2.284	2.056	1.688	2.071	3.526	2.064	1.621	2.613
Unigene0045457	NAC	2.419	1.388	1.677	1.385	1.482	1.723	1.155	1.525	0.494	1.145	0.686	0.591	0.912	0.591	0.725	0.236	0.093	0.272	0.159	0.053	0.108	0	0.047	0	0.197	0.055	0.104	0.946	0.781	1.191	0.964	0.838	0.938	1.487	0.645	0.705	0.666	0.968	0.793	1.337	0.325	0.561	0.325	1.367	0.885	0.225	0.277	0.74
Unigene0046267	NAC	0.757	1.026	0.928	1.43	0.795	1.086	0.472	0	0.096	0.558	0.196	1.056	0.412	1.152	0.389	0.101	0.4	0.582	0	0	0.116	0	0	0.108	0	0	0	0.789	0.359	0.813	1.149	0.529	0.947	1.181	0.958	0.202	1.121	1.614	0.213	1.213	1.047	0.842	0.116	1.01	1.004	0.483	0.356	0.113
Unigene0046269	NAC	0.518	0.541	1.001	0.158	0.429	0.208	0	0.168	0.185	0.161	0.141	0.253	0.247	0.166	0.326	0.146	0.24	0.168	0.054	0.381	0.111	0	0.097	0.052	0.101	0	0.213	0.432	0.688	0.724	0.386	0.406	0.965	0.679	0.153	0.483	0.293	0.221	0.612	1.428	0.613	0.693	0.112	0.194	0.589	0.174	0.512	0.109
Unigene0046769	NAC	3.652	3.108	3.625	2.7	3.103	2.147	2.256	1.787	1.474	2.205	2.188	1.885	3.346	2.645	2.85	5.073	18.849	4.79	10.677	12.527	15.092	6.697	7.334	9.395	2.193	3.966	2.767	6.467	2.783	2.073	4.065	5.09	4.225	4.63	2.645	5.108	4.94	5.844	3.93	4.359	6.895	5.218	5.116	3.414	2.596	4.467	5.747	2.456
Unigene0046790	NAC	1.728	1.105	1.818	1.579	1.459	1.347	1.424	1.449	2.421	1.129	1.728	1.482	1.31	1.617	2.505	2.25	2.547	1.825	2.001	2.558	2.121	2.657	2.249	2.758	1.416	1.779	2.288	0.662	0.702	0.606	0.525	0.621	0.734	1.272	0.903	0.724	0.998	1.279	0.833	0.684	1.177	0.825	0.797	1.418	0.838	1.143	1.277	1.035
Unigene0047014	NAC	4.159	5.447	5.928	9.05	8.435	7.137	7.668	9.843	6.201	8.219	9.106	8.83	5.053	4.587	2.773	2.421	1.792	2.087	2.185	2.864	2.541	3.268	2.555	2.516	10.743	5.817	8.714	0.449	0.555	0.539	1.22	0.912	0.864	1.097	0.635	0.535	1.015	0.306	0.353	0.805	0.694	1.278	0.617	0.805	0.518	0.321	0.787	1.053
Unigene0047015	NAC	0.938	1.187	0.671	0.106	0	0.628	0.114	0.225	0	0.323	0.284	0.102	0.595	0.111	1.405	2.638	0.579	2.919	2.627	3.066	2.461	3.101	2.345	2.089	1.836	2.056	2.575	0.869	1.268	0.784	0.111	0.204	1.141	0.114	0	0.486	0.393	0.778	0.102	0.425	0.785	0.348	0.112	0.487	0.645	0.582	0	0.437
Unigene0047016	NAC	0.574	0.954	0.231	0.438	0.396	0.433	0.47	0.233	0.896	0.89	0.326	0.912	1.572	2.22	2.001	1.279	1.396	2.399	1.056	0.604	0.848	0.334	0.135	1.152	0.352	0.157	0.296	1.123	0.318	0.694	0.305	0.281	0.314	0.314	0.212	0.067	0.61	0.536	0.282	0.293	0.541	0.799	0.464	0.201	0.815	1.364	0.394	0.677
Unigene0047017	NAC	0.518	0.41	0.556	0.527	0.238	0.087	0	0.28	0.077	0.089	0	0.084	0.082	0.552	0.078	0.081	0.08	0.186	0	0	0	0.08	0	0	0	0	0	0.09	0	0.093	0	0.253	0	0	0.255	0	0	0	0.085	0.264	0	0	0	0.081	0.089	0.096	0.189	0.181
Unigene0047663	NAC	0.665	0.316	0.595	0.508	0.051	0.167	0.423	0.299	0.099	0.515	0.302	0.812	0.475	0.886	1.794	1.299	0.77	0.538	0.233	0.233	0.179	0.103	0.052	0.111	0.054	0.061	0	20.746	31.332	40.252	28.395	37.251	23.483	10.656	9.329	11.162	9.619	11.234	13.353	31.213	25.164	18.76	7.812	8.134	28.493	8.734	9.244	12.55
Unigene0048217	NAC	0.515	0.163	0.184	0.175	0.079	0.173	0	0.186	0.23	0	0.078	0	0.164	0	0.232	0.645	0.398	0	0.451	0.181	0.738	0.32	1.37	0.431	0.757	0.283	0.619	0.358	0	0	0.274	0.252	0.282	0.657	0.423	0.32	0.486	0.458	0.338	0.175	0.277	0.191	0.74	0.241	0.532	0.576	0.471	0.36
Unigene0052140	NAC	0	0	0	0	0	0.186	0	0	0	0	0	0.18	0	0	0	0	0	0	0	0	0	0	0	0	0	0	0	0	0	0	0	0	0	0	0	0	0	0	0	0	0	0	0	0	0	0	0	0
Unigene0052143	NAC	0.927	1.409	1.443	1.416	0.937	0.699	0.809	0.802	1.075	0.479	0.336	0.861	1.722	1.088	0.5	1.174	0.472	0.6	0.244	0.39	0.548	0.173	0.043	0.279	0.318	0	0.334	0.435	0.513	1.345	0.936	1.316	1.472	0.557	0.411	0.303	1.137	0.94	0.638	1.419	1.098	0.671	0.15	0.694	1.005	0.57	0.356	0.389
Unigene0052899	NAC	3.598	3.593	2.709	3.233	3.349	4.227	3.569	2.424	3.249	2.75	2.585	3.242	3.203	3.786	2.899	4.119	2.379	2.165	3.583	4.37	3.662	4.911	4.206	3.466	5.215	4.149	4.474	1.218	1.137	1.155	0.944	1.326	1.279	1.123	1.196	1.438	0.749	1.246	1.287	1.526	1.659	1.353	1.508	1.179	0.579	0.731	1.231	1.421
Unigene0053027	NAC	19.948	23.009	17.823	13.49	14.559	13.235	10.226	11.913	8.951	15.206	14.29	10.554	18.868	19.556	25.962	25.616	21.153	20.297	30.802	45.679	39.003	42.921	43.022	32.305	25.039	23.091	24.127	7.725	10.122	9.446	6.12	8.384	10.994	6.777	7.293	7.824	8.588	8.38	10.007	6.421	6.435	9.243	10.228	9.221	11.519	18.207	12.488	13.896
Unigene0053108	NAC	0.058	0	0.125	0.059	0.107	0.175	0	0	0	0	0	0.057	0.055	0	0	0	0.054	0	0	0	0	0	0	0	0	0	0	0	0	0	0.062	0	0	0	0	0	0	0.062	0	0.059	0.188	0	0	0.163	0	0	0	0
Unigene0055091	NAC	0.438	0.26	0.411	0.167	0	0.055	0.06	0	0.341	0.169	0.397	0.214	0.313	0.175	0.049	0.205	0.253	0.118	0.115	0.345	0	0.356	0.359	0.055	12.216	2.339	6.198	0.571	0	0.118	0.291	0.161	0	0	0.108	0.153	0.103	0.117	0	0	0.118	0.183	0.177	0.256	0.113	0.061	0.24	0
Unigene0056234	NAC	0.827	0.496	0.561	0.133	0.12	0.175	0.428	0.188	0.116	0.315	0.237	0.17	0.705	0.464	0.47	0.939	0.766	0.985	2.561	3.157	2.197	6.277	5.43	3.187	154.633	66.249	107.964	1.68	0.385	0.561	0.324	0.682	5.101	0.238	0.471	0.771	0.698	1.254	0.642	0.844	1.031	0.776	2.577	1.628	1.079	4.331	3.201	2.876
Unigene0056426	NAC	7.473	6.962	7.001	5.238	5.831	6.202	6.424	6.705	6.568	6.879	6.875	6.339	8.727	8.193	8.146	8.398	9.105	9.612	8.295	7.335	7.305	7.115	6.644	8.306	2.692	2.782	2.723	8.455	9.322	7.272	7.495	7.657	7.951	8.512	7.253	10.322	7.349	8.838	7.489	7.625	8.079	10.206	6.145	7.218	7.679	6.501	5.841	6.135
Unigene0056614	NAC	0.942	0	0	0	0	0	0.257	0	0	0	0	0	0	0	0.212	1.325	0.654	0.761	0.495	1.484	1.011	8.321	6.181	0.944	29.968	21.162	28.121	2.209	1.563	0	1.752	2.073	0	1.8	0.232	0.878	0.888	0.502	0.232	0	0.507	0.786	0.76	0	0.243	1.053	0.517	0.247
Unigene0060620	NAC	0.107	0.101	0	0.108	0.392	0.428	0.465	0.345	0.19	0.11	0.483	0	0	0	0	0	0	0	0	0	0	0	0	0	0	0	0	0	0	0	0	0	0	0	0	0.099	0	0.114	0	0	0	0	0.115	0	0.11	0	0	0
Unigene0061226	NAC	10.051	10.573	9.807	9.788	9.724	9.353	8.442	7.085	8.272	7.541	8.548	8.056	9.364	9.971	9.449	9.607	12.986	9.17	12.204	12.361	12.758	9.73	10.713	11.817	2.006	3.937	2.085	46.447	23.601	23.773	35.614	36.601	34.255	43.687	22.518	27.331	39.608	40.551	32.167	28.257	47.408	30.597	19.892	22.601	18.265	24.462	21.557	15.01
Unigene0061227	NAC	1.622	1.667	1.336	2.104	2.206	2.189	1.673	1.609	1.01	0.734	1.149	1.455	1.291	1.256	1.219	1.793	2.181	1.581	2.895	3.176	2.72	2.005	3.043	2.941	0.326	0.536	0.755	23.476	12.245	13.038	15.947	15.243	17.666	13.913	6.192	8.787	8.428	8.251	5.814	4.263	9.446	8.39	3.946	4.093	3.189	6.632	3.658	2.982
Unigene0061630	NAC	0.581	0.69	0.39	0.37	0.134	0.219	0.238	0.079	0.194	0	0.132	0.071	0.277	0.232	0.065	0.068	0.067	0.078	0	0	0	0	0	0	0	0	0	0.227	0	0.078	0	0.071	0	0.635	0.072	0.068	0	0	0	0.222	0.078	0	0	0.204	0	0	0.159	0
Unigene0065369	NAC	0.255	0.91	0.617	2.21	2.641	1.926	2.439	3.313	2.619	4.286	2.665	2.621	3.162	4.903	2.067	2.276	0.946	2.891	2.08	1.409	2.4	1.069	1.797	1.665	0.188	0.14	0.329	0.533	1.484	0.686	0.611	0.625	0.909	1.605	1.069	1.548	1.084	0.477	0.44	1.629	0.962	0.142	1.374	1.911	0.528	1.214	1.332	0.469
Unigene0065786	NAC	1.288	2.097	2.174	1.873	1.691	2.035	1.607	0.995	0.984	1.71	2.003	1.979	2.103	2.159	0.827	2.589	2.215	1.19	2.32	4.255	2.569	2.568	2.589	3.875	0	1.412	0.758	25.527	12.626	10.481	16.044	14.587	18.339	22.522	9.241	9.955	14.064	16.102	13.033	10.892	16.24	9.838	7.922	9.292	7.031	6.995	7.271	4.631
Unigene0067480	NAC	0	0	0	0	0	0	0	0	0	0	0	0	0	0	0	0	0	0	0	0	0	0	0	0	0.191	0	0	0	0	0	0	0	0	0	0.192	0	0	0	0	0	0	0	0	0	0	0	0	0
Unigene0071396	NAC	6.285	5.371	5.306	5.466	4.831	6.089	5.112	5.187	5.374	5.959	5.312	4.69	5.55	5.452	5.138	6.86	9.125	6.035	8.554	9.337	8.129	8.822	8.868	7.39	1.762	3.602	2.53	4.409	3.983	3.714	5.193	4.445	4.254	6.524	4.894	4.822	6.064	4.694	5.086	4.46	4.919	5.726	7.624	5.609	4.041	7.728	8.653	7.189
Unigene0071900	NAC	3.087	3.121	3.142	2.979	2.321	2.942	3.543	3.423	3.574	2.856	3.709	3.056	3.207	2.693	3.208	3.986	4.417	2.549	3.622	3.581	4.261	4.885	5.827	4.06	10.364	8.219	8.917	4.264	4.924	4.911	4.645	4.746	5.268	7.928	4.855	6.468	5.786	5.432	4.692	4.868	6.471	4.464	5.22	5.81	5.257	6.991	6.423	6.725
Unigene0072950	NAC	2.274	3.759	3.346	2.143	2.09	2.033	1.93	1.366	1.427	1.914	2.292	1.235	2.406	1.257	2.272	2.528	3.197	2.633	3.186	5.046	5.789	9.481	10.112	4.054	16.333	28.259	23.595	1.493	1.025	0.724	1.433	0.989	0.461	1.749	0.829	0.786	0.795	1.797	1.077	2.493	1.178	1.407	0.544	0.394	0.609	0.282	0.647	0.795
Unigene0073500	NAC	0.074	0.28	0.158	0	0.068	0	0	0.08	0.066	0	0	0	0.07	0.157	0	0	0	0.238	0	0	0	0	0	0	0	0	0	0	0	0	0	0	0	0	0	0	0	0	0.072	0	0.079	0	0	0	0	0	0	0.077
Unigene0073501	NAC	0	0.114	0.128	0	0	0.06	0	0.129	0	0	0.109	0	0.114	0.064	0	0.168	0.111	0.064	0	0	0.064	0	0	0	0	0	0	0	0	0	0	0	0.066	0	0	0.167	0	0	0	0	0	0	0	0	0.062	0.067	0.131	0
Unigene0073535	NAC	0.811	1.155	0.726	1.651	1.532	1.631	2.212	3.068	4.097	3.768	3.024	3.919	4.333	3.411	2.674	4.522	7.55	4.808	4.875	2.936	4.16	3.143	4.479	6.189	13.368	8.051	10.254	3.853	3.041	1.452	2.682	1.543	2.22	4.923	3.327	2.647	3.613	3.173	1.684	2.529	2.521	2.107	2.618	2.78	2.326	3.274	2.67	1.984
Unigene0073809	NAC	1.962	3.159	3.297	1.042	1.098	0.858	1.489	0.738	0.532	1.145	0.542	0.834	2.112	1.728	4.372	5.841	6.476	2.942	8.962	17.212	12.09	31.818	31.599	11.974	72.087	67.893	70.627	6.405	4.153	5.683	1.995	2.838	3.082	0.932	2.1	2.625	2.012	3.003	1.762	1.654	2.662	4.845	1.469	0.957	4.756	1.43	2.06	2.504
Unigene0074724	NAC	0.689	0.374	1.162	0.1	0.181	0	0.107	0	0.088	0	0.089	0	0.094	0	0.266	0.369	0	0	0.103	0.724	0	0.916	1.2	0.395	11.471	14.029	14.293	0.411	0.109	0.317	0.105	0	0	0	0	0.551	0.093	0.42	0	0	0.212	0.329	0	0.092	0	0.11	0	0
Unigene0074946	NAC	0	0	0.095	0	0	0.177	0	0	0	0.273	0.08	0.258	0.335	0	0.158	2.064	19.802	3.036	9.432	10.453	13.515	14.329	10.153	5.472	7.068	9.843	7.705	0.918	0.877	0.662	0.468	1.636	0.867	1.154	1.213	2.216	2.989	1.503	0.606	1.168	1.326	0.196	9.472	5.925	3.181	9.445	12.461	10.244
Unigene0074947	NAC	0.603	0.264	0.199	0.425	0.256	0.233	0.455	0.301	0.703	0.335	0.631	0.272	0.706	0.643	0.292	7.219	37	13.342	9.498	4.434	8.513	1.984	2.174	7.391	0.136	0	0.048	3.433	2.77	3.188	4.485	4.537	5.94	5.927	8.307	7.177	10.978	3.957	4.332	7.569	5.787	2.788	42.505	22.671	12.685	34.981	58.513	44.381
Unigene0074949	NAC	0.113	0	0	0	0.052	0	0	0	0	0	0.051	0	0	0.06	0.051	0	0	0.182	0	0	0.06	0.052	0.053	0.056	0	0	0	0.118	0	0	0	0	0.37	0.246	0.555	0.368	0.053	0	0	0	0.121	0	0.546	0.105	0.116	0.882	0.742	0.532
Unigene0075143	NAC	0.316	0.449	0.508	0.321	0.435	0.159	0.172	0.171	0	0	0.429	0.308	0.451	0.168	0.709	0.592	0.584	0.17	0.331	0.332	0.339	0.293	1.036	0.475	2.317	1.902	2.599	0.658	0.524	0.17	0.671	0	0.345	0.172	0	0	0.298	0.337	0.155	0.322	0.34	0.176	0.17	0.295	0	0.353	0.346	0.331
Unigene0076426	NAC	0	0.195	0	0	0	0	0	0	0	0	0	0	0	0	0	0	0	0	0	0	0	0	0	0	0	0	0	0	0	0	0	0	0	0	0	0	0	0	0	0	0	0	0	0	0	0	0	0
Unigene0077836	NAC	0.471	0.075	0.337	0.879	0.361	0.947	0.257	0.339	0.49	0.567	0.712	0.077	0.971	0.669	0.706	1.472	2.543	1.099	0.495	0.66	1.095	0	0.221	1.023	0.077	0	0	37.478	29.433	17.032	37.121	32.248	28.956	47.498	31.674	49.102	40.493	48.976	34.267	29.386	64.764	22.895	18.745	11.739	11.099	19.911	12.401	2.797
Unigene0078995	NAC	1.073	1.38	0.892	0.775	0.922	0.939	1.284	1.047	1.018	1.001	0.753	1.251	1.615	1.476	0.902	0.909	1.153	1.082	0.982	1.018	1.003	0.547	0.519	1.076	0	0	0	0.18	0.153	0.521	0.405	0.406	0.682	0.643	0.307	0.484	0.588	0.369	0.579	0.706	0.41	0.694	0.298	0.421	0.429	0.271	0.114	0.181
Unigene0080285	NAC	8.894	10.906	10.892	4.003	4.313	3.415	4.34	1.594	1.713	2.03	2.108	2.577	4.766	3.574	5.787	3.773	3.558	5.106	3.099	4.039	5.71	2.286	3.101	3.54	5.164	4.997	5.017	7.503	7.764	11.621	8.267	6.21	5.334	7.129	2.684	4.96	4.005	8.773	4.791	8.938	5.53	9.705	3.318	4.304	4.66	2.398	2.649	2.671
Unigene0080523	NAC	6.761	5.992	7.5	8.143	6.421	8.723	7.255	7.429	6.128	6.399	6.644	5.396	7.94	7.329	8.511	8.455	10.641	8.623	6.866	8.053	8.711	6.394	6.552	8.473	4.855	7.782	8.471	7.52	6.608	7.749	7.187	7.498	7.773	10.096	8.653	9.457	7.654	7.935	8.423	9.198	8.851	9.537	13.823	10.43	11.285	10.958	12.243	14.059
Unigene0065051	NAC	0	0	0	0	0	0	0	0	0	0	0	0	0	0	0	0	0	0	0	0	0	0	0	0	0	0	0	0	0.206	0	0	0	0	0	0	0	0	0	0	0	0	0	0	0	0	0	0	0
Unigene0090691	NAC	0.264	0.15	0.17	0.698	0.63	0.318	0.345	0.456	0.423	0.654	0.622	0.516	0.352	0.619	0.332	0.643	2.101	1.194	1.386	0.499	0.567	0.295	0.247	0.37	0	0	0.054	52.716	39.002	22.51	47.793	44.765	38.943	58.058	35.222	48.027	44.006	56.58	40.689	29.829	66.718	26.091	20.441	12.482	13.021	22.237	12.682	4.924
Unigene0091575	NAC	0	0	0	0	0	0	0.078	0	0	0	0	0.07	0.068	0	0	0.067	0.863	0.232	0.301	0.226	0.231	0.2	0	0.144	0	0	0	0	0	0	0.076	0	0.236	0.47	0.706	0.602	0.135	0.077	0.141	0.22	0.309	0.24	1.003	0.335	0.074	0.802	1.18	1.428
Unigene0092473	NAC	4.803	4.812	4.185	5.428	5.704	5.957	6.245	6.539	6.603	6.811	6.393	6.218	7.023	6.484	5.37	5.177	6.294	6.168	7.798	7.718	8.924	9.471	9.227	7.286	8.597	10.462	9.426	6	7.384	6.082	6.365	7.171	6.83	6.713	7.016	6.195	5.914	6.006	6.457	6.444	6.208	6.338	8.373	7.887	7.052	8.942	8.933	8.256
Unigene0092594	NAC	0.656	0.706	0.657	0.356	0.643	0.747	0.382	0.236	0.078	0.09	0	0.171	0.125	0.233	0.236	0.287	0.121	0.236	0.046	0	0.141	0.041	0.082	0.044	0.043	0	0	0.091	0.097	0	0	0	0	0.048	0	0.122	0	0	0	0.045	0	0	0	0.041	0.045	0	0	0.092
Unigene0093910	NAC	0	0	0	0	0	0	0.342	0	0	0.081	0	0	0	0	0	0.147	1.741	0.084	0.329	0.082	0.337	0.073	0	0	0	0	0	0	0	0	0.333	0.153	0.172	0.086	0.54	0.292	0.148	0.167	0	0.16	0.169	0	1.349	0.586	0.243	0.964	1.204	1.643
Unigene0094096	NAC	2.071	1.914	1.259	1.66	1.735	1.787	1.44	1.664	1.552	1.476	1.729	1.63	1.832	2.071	1.928	1.891	1.34	1.639	2.022	2.003	1.751	1.602	2.028	2.003	2.118	1.869	2.378	0.956	0.892	0.926	1.149	1.327	0.662	0.921	0.902	0.872	0.864	0.684	1.172	0.954	0.947	0.796	0.828	0.977	0.908	1.004	1.126	0.788
Unigene0094477	NAC	0.559	0.159	0.18	0.341	0.205	0.225	0.061	0.181	0.548	0.462	0.405	0.218	0.213	0.417	0.402	0.157	0.052	0.301	0	0	0.3	0.208	0.262	0.224	0.164	0.123	0	0.35	0.371	0.841	0.713	0.437	0.551	0.855	0.44	0.729	0.527	0.537	0.769	0.684	0.361	1.182	0.361	0.209	0.288	0.687	0.429	0.527
Unigene0096111	NAC	0.955	0.854	1.267	0.915	1.033	0.904	0.736	0.911	0.952	0.812	1.223	1.098	1.445	1.018	0.909	1.37	0.988	1.09	1.181	1.83	1.207	0.784	1.686	1.352	0.935	1.17	1.099	0.644	0.559	0.906	0.717	0.66	0.615	0.737	0.83	0.524	0.477	0.3	0.497	0.287	1.149	0.501	0.725	0.21	0.754	0.754	0.678	0.884
Unigene0097907	NAC	1.789	1.243	1.405	1.332	1.283	1.623	0.952	0.424	1.167	1.036	1.385	0.512	0.665	0.837	0.628	0.778	0.646	0.423	1.329	0.734	0.422	0.528	0.409	0.962	0.513	0.813	0.899	1.001	1.448	0.563	0.835	0.982	0.478	0.238	0.515	0.488	0.617	1.257	0.644	0.935	0.657	0.632	0.751	0.693	0.586	0.732	0.192	0.823
Unigene0098978	NAC	0.054	0.052	0	0	0.05	0.109	0	0	0	0.056	0	0.053	0	0	0.195	0.153	0.854	0.234	0.285	0.57	0.466	0.101	0.102	0.218	0.106	0.119	0	7.188	3.844	1.925	4.039	2.549	3.566	7.65	4.756	5.973	3.892	7.528	2.776	2.769	6.249	5.138	2.219	2.081	1.065	3.215	1.31	1.48
Unigene0099164	NAC	0.048	0.045	0.154	0	0	0	0	0.052	0.085	0	0	0	0.046	0.102	0.129	0.09	0.177	0.206	0.151	0.1	0.103	0	0.045	0.479	0	0	0	0	0.053	0	0	0	1.151	0	0	0.401	0.09	0.102	0.047	0	0	0.053	0	0.045	0.049	0.267	0.052	0.15
Unigene00100337	NAC	1.132	1.229	1.042	0.226	0.483	0.224	0.375	0.109	0.126	0.084	0.147	0.178	0.404	0.129	2	1.422	1.741	0.719	2.188	6.523	5.232	16.7	20.098	4.561	22.887	36.284	31.939	1.054	1.253	0.956	0.322	0.455	0.553	0.353	0.259	0.698	0.134	1.079	0.08	0.186	0.283	1.126	0.065	0.113	0.918	0.407	0.311	0.466
Unigene00100995	NAC	0.2	0	0.071	0	0.122	0.201	0.218	0.072	0.178	0.069	0.06	0.065	0	0.213	0	0.375	0.062	0.144	0.07	0.28	0	0.062	0.187	0.2	0.196	0	0	1.32	0.958	3.149	1.062	1.434	1.094	0.946	1.639	1.553	0.691	0.497	1.179	1.359	0.86	0.742	0.43	0.996	0.55	0.819	0.95	0.908
Unigene00101659	NAC	0.175	0.398	0.263	0.071	0.032	0.105	0.038	0	0.093	0.072	0.254	0.068	0.233	0.075	0	0.098	0.097	0.151	0.184	0.294	0.338	1.138	1.016	0.105	8.144	5.861	7.377	0.401	0.348	0.713	0.52	0.615	0.689	0.611	0.654	0.554	0.396	0.485	0.584	0.499	0.865	0.428	0.338	0.327	0.541	0.195	0.345	0.403
Unigene00101886	NAC	0.118	0.074	0	0.12	0.36	0.039	0.128	0.042	0.07	0.081	0.036	0.077	0.149	0.251	0.106	0.11	1.053	0.211	0.33	0.288	0.337	0.328	0.147	0.315	0	0.215	0.121	24.492	10.933	11.839	15.047	18.224	15.241	15.037	6.176	12.249	10.838	13.094	11.261	7.122	14.556	10.217	9.029	7.295	5.06	10.3	9.079	8.386
Unigene00102220	NAC	2.817	2.191	2.667	1.829	1.835	2.475	2.275	2.326	1.8	1.878	1.952	2.168	2.619	2.01	3.052	3.433	3.122	3.036	3.379	3.031	2.906	3.693	3.828	3.47	12.468	11.284	13.204	6.176	5.547	5.601	5.235	4.124	4.639	5.429	4.979	5.565	5.001	6.272	5.585	5.704	5.275	5.533	4.774	3.982	6.161	4.885	6.037	6.326
Unigene00102221	NAC	0.282	0.161	0.242	0.46	0.052	0.113	0.123	0.366	0.151	0.291	0.154	0.221	0.215	0.421	0.508	0.476	0.209	0.183	0.474	0.297	0.242	0.21	0.265	0.453	0.608	0.433	0.349	5.357	5.621	6.065	5.16	5.799	7.417	7.709	7.224	7.633	5.378	6.986	6.051	6.105	6.074	5.594	8.686	8.972	5.362	10.284	9.787	9.587
Unigene00102587	NAC	0.294	0.869	0.526	0.266	0.24	0.131	0.535	0.282	0.146	0.169	0.178	0.224	0.311	0.279	0.558	0.674	1.18	0.211	0.961	2.575	1.894	3.708	4.626	1.9	8.99	6.805	8.916	1.295	1.301	0.807	0.452	0.448	1.324	0.143	0.225	0.64	0.493	0.941	0.45	0.533	0.492	0.946	0.352	0.183	0.573	0.365	0.072	0.48
Unigene00102914	NAC	0.274	0.443	0.088	0.307	0.101	0.083	0.09	0.03	0.073	0.085	0.249	0.295	0.392	0.322	0.197	0.849	1.625	0.946	2.507	4.007	2.945	2.246	2.444	2.888	2.015	1.143	1.356	3.662	1.214	0.914	1.4	1.611	4.566	3.147	1.161	1.688	2.717	3.395	1.268	0.98	3.04	1.527	5.284	2.667	2.294	7.666	6.954	3.825
Unigene00102992	NAC	0.57	0.034	0.229	0	0.131	0.322	0.194	0.308	0.191	0.221	0.226	0.244	0.611	0.114	0.224	0.702	1.55	1.075	1.534	1.235	1.53	0.398	0.534	0.786	0.174	0.234	0.514	0.074	0.118	0	0.038	0.07	0.195	0.117	0.14	0.233	0.134	0	0.035	0.109	0.038	0	0.728	0.366	0.074	0.319	0.43	0.598
Unigene00103063	NAC	4.251	4.189	4.253	4.392	4.321	4.371	3.865	3.689	4.163	4.024	4.061	3.179	4.539	5.425	3.706	4.621	7.245	5.206	5.447	6.633	6.501	5.122	5.074	4.714	1.388	2.683	1.592	31.601	20.488	21.592	30.742	37.34	28.386	33.673	23.651	27.749	31.049	32.125	25.529	23.363	34.445	26.43	21.277	18.427	14.031	20.266	21.558	14.384
Unigene00103340	NAC	0.737	1.033	0.885	2.018	2.419	1.888	1.972	2.086	2.315	1.721	1.958	2.795	1.588	1.478	1.057	0.988	1.137	1.116	1.088	1.254	0.999	3.085	2.551	0.721	9.383	10.485	9.994	17.037	21.766	26.417	18.375	25.156	17.025	9.549	13.303	11.177	12.151	10.017	22.144	23.26	16.315	13.074	9.63	11.83	20.401	9.631	11.305	14.131
Unigene00105746	NAC	2.958	2.779	3.007	3.491	2.892	2.784	2.919	2.517	2.188	2.632	2.398	2.307	2.907	3.087	3.452	3.542	4.836	3.629	6.05	6.284	6.014	4.771	5.814	6.184	0.894	1.552	1.005	37.116	20.578	17.651	32.484	26.604	31.977	33.627	17.257	22.069	29.183	29.143	17.735	19.909	33.524	21.482	15.983	15.27	10.982	14.879	14.747	9.601
Unigene00106191	NAC	0.239	0.227	0.427	0.243	0	0.08	0	0.086	0.071	0.164	0.144	0.156	0.152	0.255	0.072	0	0.074	0.257	0	0.418	0	0.592	1.12	0.559	0.078	0.262	0.082	0.166	0	0.257	0	0.312	0.349	0.261	0.157	0	0.225	0.425	0.078	0.406	0.257	0.355	0.428	0.521	0.164	0.356	0.262	0.584
Unigene00107462	NAC	0.315	0.09	0.203	0.096	0	0.285	0.103	0.17	0.169	0.065	0.2	0.339	0.18	0.202	0.198	0.177	0.846	0.204	0.695	0.795	1.151	0.381	0.384	0.379	0.154	0.38	0.097	24.75	14.856	10.905	20.807	24.795	22.191	20.559	13.467	19.017	20.16	19.706	14.694	11.095	25.606	12.355	13.532	10.078	8.526	18.179	17.502	11.103
Unigene00107474	NAC	3.014	2.862	2.265	0.767	1.316	0.606	1.233	0.489	0.873	0.389	0.889	0.516	1.292	0.884	1.558	1.272	6.558	1.787	5.146	10.137	11.732	36.098	39.715	8.009	32.467	77.818	56.26	4.951	4.002	2.915	2.884	3.244	3.548	2.635	1.484	3.514	2.63	4.824	3.632	2.691	3	5.371	2.514	1.691	3.89	1.6	1.902	3.318
Unigene00108046	NAC	0.541	0.45	1.234	0.413	1.367	0.272	1.255	0.585	0.724	0.14	0.061	0.529	0.773	0.072	0.669	0.507	0.313	0.51	0.639	0.64	0.871	1.195	0.254	0.543	0	0	0.139	0	0	0	0	0.066	0	0	0	0	0	0.144	0	0	0.073	0	0	0	0	0	0	0
Unigene00109235	NAC	1.795	1.705	1.445	1.066	1.787	0.978	0.49	0.889	1.267	0.85	1.153	1.096	1.353	1.117	1.547	1.824	2.493	1.451	1.65	1.494	1.446	1.322	1.403	1.8	0.146	0.82	0.616	9.828	5.545	4.822	7.315	5.05	5.733	7.192	4.05	4.325	4.657	4.788	3.899	3.969	3.622	4.248	2.897	3.007	2.008	3.762	3.283	2.117
Unigene00109604	NAC	1.836	0.402	0.607	0.575	0	0.426	0	0	0.504	0.583	0	0	0.404	1.054	0.381	0.397	0.131	0.913	0.445	0.297	0.303	0	0	0.425	0.138	0.31	0.582	3.83	2.188	1.366	0.901	1.382	2.165	2.006	2.642	1.976	1.066	1.658	2.501	1.874	3.344	1.888	1.824	3.301	2.187	1.895	2.17	0.74
Unigene00109964	NAC	2.217	2.521	2.693	2.91	3.378	2.757	2.578	2.711	3.303	3.976	3.096	3.136	3.111	2.862	2.702	3.01	3.295	3.176	3.157	3.403	3.132	3.826	3.529	3.802	4.771	4.221	4.446	7.331	6.875	5.956	5.458	6.194	7.091	7.49	5.744	7.4	6.522	5.727	7.087	6.43	7.973	7.147	7.942	7.255	6.626	7.924	9.06	7.952
Unigene00110201	NAC	6.928	8.627	8.062	9.627	9.646	10.969	7.47	11.568	11.946	11.352	10.951	5.798	18.528	16.942	16.003	20.779	14.096	21.507	23.71	23.587	20.758	17.983	16.262	24.957	12.756	4.684	8.032	8.739	7.574	10.164	7.453	8.606	12.083	7.479	14.132	12.574	16.79	8.144	10.323	9.948	16.071	7.623	28.481	28.936	12.935	37.794	33.327	28.751
Unigene00110620	NAC	0.273	0.388	0.22	0.278	0.125	0	0.149	0.147	0.122	0.141	0.186	0.133	0.13	0.218	0.123	0.192	0.505	0.367	0.286	0.215	0.586	0.19	0.639	0.478	4.606	4.11	3.931	0.569	0.377	0.293	0.145	0.534	0.448	0.67	0.201	0.254	0.257	0.509	0.268	0.07	0.073	0.455	0.147	0.064	0.563	0.991	0.374	0.429
Unigene00110861	NAC	0.031	0.058	0.033	0.031	0	0.062	0	0.1	0.027	0.127	0.056	0	0.088	0.066	0.138	1.354	8.646	1.987	4.615	5.166	6.366	7.316	5.791	4.282	3.49	4.816	4.619	2.435	2.175	1.783	2.613	3.246	6.795	6.579	6.351	6.131	7.999	4.064	2.81	3.605	5.289	1.916	39.669	17.234	13.385	42.512	55.697	44.353
Unigene00111234	NAC	0.151	0.143	0.108	0	0.115	0	0	0	0.157	0.104	0.137	0	0.12	0.322	0.068	0.118	0.093	0.19	0.106	0.132	0	0	0	0	0	0.248	0.104	0.052	0	0.135	0.134	0.049	0.22	0.082	0.124	0.07	0.119	0	0	0	0	0	0.108	0.141	0.156	0	0.11	0.158
Unigene00111505	NAC	2.375	2.565	1.55	3.224	2.74	3.044	1.525	1.057	2.201	2.212	2.704	1.684	0.754	2.433	2.722	8.956	35.359	12.851	22.606	19.775	22.905	9.271	12.798	14.664	3.101	5.106	4.94	98.648	81.735	61.957	79.42	87.594	77.163	106.411	94.735	111.801	82.387	115.934	73.158	46.908	82.395	53.32	78.736	72.723	56.167	99.96	90.422	59.675
Unigene00111786	NAC	1.785	1.75	1.812	2.113	1.73	2.087	2.435	2.097	2.439	2.224	2.13	2.75	2.587	2.917	2.233	2.894	2.856	3.221	4.566	5.057	4.042	7.978	7.461	4.747	11.04	13.295	11.87	2.246	1.889	1.605	1.898	1.842	2.656	2.269	1.528	1.936	2.142	1.987	2.252	1.742	1.858	2.485	2.485	2.485	1.863	2.82	1.98	2.747
Unigene00111787	NAC	3.602	3.504	3.961	4.352	3.956	3.739	3.962	3.956	4.986	4.475	3.294	3.463	4.741	4.996	3.634	5.026	6.181	5.713	6.461	9.171	8.238	17.352	17.219	9.278	77.597	88.478	86.49	3.084	2.463	2.517	2.49	2.98	3.912	2.944	3.604	3.905	3.26	3.531	3.082	3.227	3.277	4.272	4.538	4.162	3.356	5.761	5.206	4.882
Unigene00113297	NAC	0	0	0.105	0	0.09	0.197	0	0.106	0.174	0.303	0.089	0	0.093	0.313	0.44	0.092	0.091	0	0	0	0.105	0.182	0	0.098	0	0	0.101	2.244	1.299	0.525	0.832	1.053	2.677	2.565	0.77	1.915	1.753	1.878	1.058	0.599	2.315	2.396	1.263	1.92	0.303	2.624	1.61	1.641
Unigene00114670	NAC	0	0	0.106	0	0.136	0.049	0	0	0	0	0	0	0.094	0	0.089	0.277	0.137	0.053	0.207	0.362	0.159	0.504	0.508	0.247	13.35	7.014	10.188	0.051	0	0	0.052	0	0.701	0.054	0.097	0	0.139	0	0.097	0.05	0.106	0.219	0.159	0.046	0	0.22	0.486	0.31
Unigene00114763	NAC	6.545	6.241	7.086	6.577	6.576	6.942	6.749	6.954	6.898	8.333	8	6.613	7.078	6.683	5.935	6.087	6.727	7.233	7.022	6.849	6.938	4.489	4.083	4.977	0.299	0.851	0.2	9.631	10.924	10.46	9.965	10.936	10.78	11.999	11.74	10.423	10.439	9.883	11.538	12.083	10.684	9.111	15.1	13.276	10.594	15.686	14.822	13.754
Unigene00114785	NAC	1.252	1.685	0.84	0.053	0.144	0.052	0.057	0.282	0.279	0.269	0.095	0	0.298	0.223	0.422	1.517	0.821	0.9	4.111	9.158	3.53	29.121	18.888	5.336	125.693	84.373	104.887	14.039	7.044	6.616	5.769	4.85	6.913	6.727	2.517	4.185	5.07	10.41	2.412	1.118	4.604	6.392	2.695	2.098	2.101	4.724	3.608	2.298
Unigene00115205	NAC	1.867	1.96	2.125	1.943	1.974	2.103	1.808	1.821	1.852	2.233	1.898	1.592	1.832	1.916	1.679	2.239	3.301	2.058	3.083	3.29	3.226	2.886	3.963	3.012	0.852	1.216	0.781	3.397	2.967	3.771	3.731	4.437	3.643	4.433	3.829	4.661	4.848	4.299	4.654	3.925	4.139	4.034	6.647	4.673	4.102	6.827	7.766	5.682
Unigene00116082	NAC	9.234	10.49	10.712	11.835	12.904	10.633	11.184	10.333	10.48	10.958	10.087	11.098	7.981	10.058	5.334	6.074	7.44	5.533	6.537	6.31	6.895	4.235	3.845	5.784	2.221	2.068	1.98	3.651	4.737	2.885	3.838	4.828	4.986	3.786	4.876	4.517	5.939	3.464	4.122	4.406	4.724	3.636	8.589	8.158	5.094	11.031	9.755	9.643
Unigene00116118	NAC	5.553	6.643	7.042	1.202	1.406	1.583	0.954	0.945	0.702	0.948	1.269	0.47	4.414	2.937	8.846	12.386	13.197	8.624	22.969	50.273	42.677	99.65	99.563	37.704	397.908	364.651	378.244	56.907	54.816	38.01	23.567	23.831	30.451	20.782	18.08	40.695	13.819	58.175	15.826	20.479	23.714	56.193	20.703	9.485	37.561	44.331	33.063	35.76
Unigene00118254	NAC	3.865	4.019	3.853	3.372	3.869	3.146	4.117	3.456	3.343	3.706	3.903	3.597	4.951	4.023	4.965	4.251	4.345	4.662	4.568	3.893	4.644	4.408	3.625	3.944	1.329	1.11	1.208	7.581	7.764	6.304	6.946	7.609	7.154	8.597	7.021	9.139	6.706	10.284	6.698	6.291	7.204	8.07	5.892	5.722	7.601	6.737	5.1	5.958
Unigene00118424	NAC	0	0	0	0.253	0.057	0	0.136	0.067	0.055	0	0	0	0.178	0	0	0	0	0	0	0	0.2	0.232	0	0	0.122	0.068	0	0	0	0	0.132	0	0	0	0	0	0	0.199	0.184	0.127	0	0	0	0	0	0	0	0.065
Unigene00118864	NAC	4.725	4.84	4.138	2.309	2	2.031	1.933	0.941	1.247	1.091	1.748	1.337	1.865	1.458	2.264	3.382	8.374	3.35	7.315	14.798	12.382	41.2	38.011	9.723	76.367	126.693	108.638	3.468	3.13	3.707	1.95	3.102	3.029	3.328	1.622	2.261	2.141	3.913	2.843	3.933	3.244	4.431	2.609	1.627	3.049	2.918	2.354	3.454
Unigene00119358	NAC	2.82	3.969	4.325	2.512	3.888	4.101	3.187	3.103	3.098	3.328	3.655	3.544	4.076	3.168	4.483	3.968	3.45	3.474	4.55	3.917	3.136	4.169	4.392	3.686	3.452	4.748	3.838	1.26	1.505	1.515	1.178	0.788	1.323	1.101	0.694	0.798	0.523	1.128	0.991	0.925	0.704	1.066	1.03	0.989	0.676	0.676	0.829	1.426
[truncated: 60 more columns]

## Sheet: 25 NAC gene
		Detailed Information of the 25 Hub NAC Transcription Factors Identified in the Turquoise Module
id	R30-1_fpkm	R30-2_fpkm	R30-3_fpkm	R45-1_fpkm	R45-2_fpkm	R45-3_fpkm	R60-1_fpkm	R60-2_fpkm	R60-3_fpkm	R75-1_fpkm	R75-2_fpkm	R75-3_fpkm	R90-1_fpkm	R90-2_fpkm	R90-3_fpkm	R110-1_fpkm	R110-2_fpkm	R110-3_fpkm	R130-1_fpkm	R130-2_fpkm	R130-3_fpkm	R150-1_fpkm	R150-2_fpkm	R150-3_fpkm	R170-1_fpkm	R170-2_fpkm	R170-3_fpkm	P30-1_fpkm	P30-2_fpkm	P30-3_fpkm	P45-1_fpkm	P45-2_fpkm	P45-3_fpkm	P60-1_fpkm	P60-2_fpkm	P60-3_fpkm	P75-1_fpkm	P75-2_fpkm	P75-3_fpkm	P90-1_fpkm	P90-2_fpkm	P90-3_fpkm	P110-1_fpkm	P110-2_fpkm	P110-3_fpkm	P130-1_fpkm	P130-2_fpkm	P130-3_fpkm	P150-1_fpkm
Isoform0003944	3.605	4.238	4.791	3.29	3.234	3.135	2.966	2.752	2.78	2.895	2.569	2.684	3.732	3.355	2.598	3.971	4.264	3.577	4.208	4.51	4.485	5.349	6.171	4.876	42.47	33.307	34.999	2.804	2.342	2.459	2.281	2.435	3.571	2.594	2.141	3.041	3.077	2.35	2.251	2.686	2.463	2.358	3.294	2.541	3.131	4.317	3.862	4.229	3.462
Isoform0005453	4.067	3.805	4.334	3.622	3.683	3.668	2.774	3.878	2.639	3.242	3.255	2.484	4.414	3.89	3.415	4.235	4.956	3.739	3.833	4.714	5.041	6.147	5.553	4.917	43.368	32.554	37.694	3.898	2.746	3.727	3.433	3.57	3.307	3.3	2.709	3.625	3.696	3.286	3.588	3.082	2.542	3.796	4.473	3.579	2.995	4.88	4.562	4.201	3.792
Isoform0007642	5.2	4.999	5.617	5.027	5.824	5.489	5.213	5.62	6.113	7.181	5.807	5.494	7.055	7.519	6.458	7.163	8.634	8.406	9.969	12.192	10.154	23.336	23.862	10.817	90.245	107.054	102.703	3.66	4.099	3.108	3.835	3.72	5.48	4.19	3.807	4.606	3.863	4.75	3.676	4.344	3.147	3.945	5.91	5.682	4.194	7.301	5.742	5.417	5.977
Isoform0010933	1.801	1.674	1.358	2.301	1.55	1.772	1.338	2.609	1.537	2.295	1.738	2.247	2.08	1.961	1.482	1.941	2.058	1.652	2.898	2.899	2.88	6.701	6.792	3.688	24.803	29.49	26.952	1.598	1.06	1.729	1.059	1.425	1.72	1.298	1.584	2.18	1.554	1.799	1.018	1.564	1.732	1.579	2.763	2.257	1.82	2.313	2.607	2.973	2.263
Isoform0014389	1.555	1.436	1.716	0.352	0.318	0.651	0.519	0.14	0.154	0.178	0.313	0.211	0.782	0.368	0.932	0.77	0.44	0.838	0.771	1.407	1.252	6.108	7.251	1.169	81.978	90.214	87.457	0.856	1.052	0.835	0.918	0.254	0.189	0.33	0.17	0.524	0.245	1.521	0.297	0.22	0.232	0.722	0.279	0.808	0.223	0.435	0.284	0.226	0.669
Isoform0014799	2.126	1.598	1.855	0.18	0.326	0.356	0.58	0.048	0.118	0.32	0.402	0.087	0.548	0.236	1.155	0.789	0.41	0.764	0.512	0.978	0.476	4.615	4.653	0.489	32.492	37.881	34.991	1.294	0.882	0.714	0.094	0.13	0.534	0.532	0.218	0.413	0.251	0.709	0.261	0.136	0.238	1.085	0.143	0.497	0.137	0.297	0.194	0.093	0.214
Isoform0015047	0.492	0.935	0.769	0.137	0.123	0.135	0.049	0.145	0	0.139	0	0.087	0.341	0.048	0.765	1.008	0.953	0.675	2.069	5.409	3.748	19.276	11.962	3.231	82.571	58.193	67.892	4.387	1.634	1.539	1.808	1.664	2.548	2.445	0.661	1.169	0.887	3.438	0.528	0.228	1.156	2.392	0.722	0.837	0.693	1.501	0.933	0.235	0.693
Isoform0015250	1.203	1.362	0.894	0.188	0.34	0.233	0.101	0.4	0.165	0.048	0.042	0	0.22	0.148	1.165	2.126	0.814	1.197	3.791	10.5	5.612	32.701	20.736	5.612	160.485	106.239	127.568	4.293	2.047	1.541	1.426	1.403	2.887	2.224	0.638	1.855	1.44	3.109	0.318	0.566	1.543	1.751	0.995	0.605	0.716	1.189	0.558	0.63	0.672
Isoform0016404	0.444	0.468	0.37	0.05	0.227	0.05	0.215	0	0	0.051	0	0.193	0.235	0.158	0.931	0.555	0.593	0.531	1.295	3.368	2.964	6.603	7.813	3.114	43.688	35.399	38.634	1.285	1.2	1.006	0.367	0.627	0.378	0.269	0.146	0.873	0.372	0.684	0.145	0.201	0.212	0.494	0.371	0.138	0.611	0.882	0.974	0.569	0.62
Isoform0016770	7.845	7.545	7.281	18.802	18.606	18.623	17.287	20.896	20.305	22.054	17.814	23.644	12.627	13.923	8.738	7.406	7.685	10.801	12.921	11.755	9.673	28.765	26.818	6.851	78.952	85.893	86.417	13.776	21.785	21.59	19.37	23.375	17.18	10.12	14.201	9.912	11.364	7.236	19.066	21.329	15.195	12.964	10.13	11.12	17.819	7.411	11.498	13.001	9.407
Isoform0019529	5.408	6.376	5.615	0.726	0.601	0.597	0.973	0.835	0.371	0.859	0.593	0.465	3.339	1.964	6.893	9.141	11.114	5.188	21.04	42.22	32.926	80.321	76.408	31.223	442.157	383.734	413.032	11.775	13.02	9.515	6.697	5.815	8.655	6.104	4.564	10.973	3.14	15.407	4.676	4.972	7.482	12.574	6.778	2.611	8.406	12.156	10.109	10.281	10.586
Isoform0020301	13.355	14.875	12.958	32.607	36.818	35.113	35.59	36.638	39.608	37.323	40.476	44.486	26.105	24.438	18.012	20.233	26.747	20.482	25.226	21.254	20.75	50.045	49.973	16.029	161.322	165.755	168.727	1.339	2.415	2.69	3.071	3.267	2.039	1.403	1.264	1.557	1.151	1.164	2.147	2.489	2.142	0.929	1.105	1.02	1.922	1.076	0.986	2.76	1.305
Isoform0020609	0.667	0.38	0.501	0	0	0.067	0.073	0.144	0.059	0	0	0	0.063	0	0.42	0.75	0.309	0.503	1.681	4.484	1.217	11.597	8.065	2.941	59.278	39.687	42.498	5.84	2.508	1.934	2.126	2.348	3.066	2.55	1.378	2.114	1.698	4.339	0.984	0.748	1.793	2.376	0.717	0.935	0.482	1.789	1.61	0.559	1.355
Isoform0021970	3.801	2.481	3.401	8.946	8.005	6.687	9.073	7.189	8.966	8.504	9.338	12.692	6.108	6.586	5.91	5.867	6.231	4.438	6.156	4.494	4.761	12.006	9.951	2.699	41.717	38.717	42.241	0.248	0.526	0.851	0.842	0.852	0.347	0.433	0.468	0	0.224	0.253	0.545	0.727	0.682	0.441	0.085	0.444	0.818	0.089	0.435	0.415	0.307
Unigene0000081	6.305	5.222	4.933	0.785	0.616	1.416	0.915	0.326	0.389	1.074	0.608	0.328	3.034	3.004	6.484	8.996	9.625	6	16.982	38.523	32.121	65.76	63.028	24.244	288.997	262.216	269.971	6.715	8.164	5.874	3.672	3.872	5.104	3.115	2.906	7.412	2.405	8.265	2.837	3.217	3.501	9.86	2.779	1.599	6.683	5.811	5.079	6.224	5.357
Unigene00111787	3.602	3.504	3.961	4.352	3.956	3.739	3.962	3.956	4.986	4.475	3.294	3.463	4.741	4.996	3.634	5.026	6.181	5.713	6.461	9.171	8.238	17.352	17.219	9.278	77.597	88.478	86.49	3.084	2.463	2.517	2.49	2.98	3.912	2.944	3.604	3.905	3.26	3.531	3.082	3.227	3.277	4.272	4.538	4.162	3.356	5.761	5.206	4.882	5.075
Unigene00114785	1.252	1.685	0.84	0.053	0.144	0.052	0.057	0.282	0.279	0.269	0.095	0	0.298	0.223	0.422	1.517	0.821	0.9	4.111	9.158	3.53	29.121	18.888	5.336	125.693	84.373	104.887	14.039	7.044	6.616	5.769	4.85	6.913	6.727	2.517	4.185	5.07	10.41	2.412	1.118	4.604	6.392	2.695	2.098	2.101	4.724	3.608	2.298	3.536
Unigene00116118	5.553	6.643	7.042	1.202	1.406	1.583	0.954	0.945	0.702	0.948	1.269	0.47	4.414	2.937	8.846	12.386	13.197	8.624	22.969	50.273	42.677	99.65	99.563	37.704	397.908	364.651	378.244	56.907	54.816	38.01	23.567	23.831	30.451	20.782	18.08	40.695	13.819	58.175	15.826	20.479	23.714	56.193	20.703	9.485	37.561	44.331	33.063	35.76	38.52
Unigene00118864	4.725	4.84	4.138	2.309	2	2.031	1.933	0.941	1.247	1.091	1.748	1.337	1.865	1.458	2.264	3.382	8.374	3.35	7.315	14.798	12.382	41.2	38.011	9.723	76.367	126.693	108.638	3.468	3.13	3.707	1.95	3.102	3.029	3.328	1.622	2.261	2.141	3.913	2.843	3.933	3.244	4.431	2.609	1.627	3.049	2.918	2.354	3.454	3.25
Unigene0012914	1.405	1.471	2.785	2.163	1.953	2.608	1.769	2.102	2.344	2.418	2.287	2.112	1.955	2.189	1.717	2.027	2.601	3.067	2.801	3.862	3.597	6.233	6.081	3.431	25.328	29.066	29.492	1.953	2.192	1.781	1.225	2.115	1.617	1.85	2.234	2.889	2.039	2.537	1.772	2.132	1.551	3.169	2.675	2.189	2.157	2.899	3.598	2.077	3.627
Unigene0021903	1.195	1.484	1.333	0.608	0.423	0.508	0.652	0.646	0.41	0.57	0.626	0.494	1.226	0.539	0.992	1.897	5.108	0.793	4.009	7.055	6.023	17.321	14.487	5.486	106.432	80.949	91.758	2.253	2.188	2.273	1.417	1.62	2.87	1.105	1.313	1.243	1.605	2.109	1.357	0.61	1.385	1.741	2.919	2.235	3.323	4.471	3.027	4.049	3.917
Unigene0032029	10.244	11.312	9.742	23.57	22.409	22.163	22.78	25.391	27.247	26.787	23.482	30.195	16.275	17.866	12.714	11.226	12.833	14.76	17.662	16.908	13.868	38.993	35.762	9.433	104.666	121.937	115.574	7.605	12.196	9.93	10.475	11.167	10.302	5.535	8.057	5.191	5.147	4.93	10.184	10.793	8.087	5.146	4.253	5.257	10.288	4.543	6.659	9.281	3.772
Unigene0056614	0.942	0	0	0	0	0	0.257	0	0	0	0	0	0	0	0.212	1.325	0.654	0.761	0.495	1.484	1.011	8.321	6.181	0.944	29.968	21.162	28.121	2.209	1.563	0	1.752	2.073	0	1.8	0.232	0.878	0.888	0.502	0.232	0	0.507	0.786	0.76	0	0.243	1.053	0.517	0.247	0.228
Unigene0074724	0.689	0.374	1.162	0.1	0.181	0	0.107	0	0.088	0	0.089	0	0.094	0	0.266	0.369	0	0	0.103	0.724	0	0.916	1.2	0.395	11.471	14.029	14.293	0.411	0.109	0.317	0.105	0	0	0	0	0.551	0.093	0.42	0	0	0.212	0.329	0	0.092	0	0.11	0	0	0.095
Unigene0075143	0.316	0.449	0.508	0.321	0.435	0.159	0.172	0.171	0	0	0.429	0.308	0.451	0.168	0.709	0.592	0.584	0.17	0.331	0.332	0.339	0.293	1.036	0.475	2.317	1.902	2.599	0.658	0.524	0.17	0.671	0	0.345	0.172	0	0	0.298	0.337	0.155	0.322	0.34	0.176	0.17	0.295	0	0.353	0.346	0.331	0.153
[truncated: 68 more columns]
