# Supplementary material for: Identification of NAC Transcription Factors Associated with Leaf Senescence in Clerodendrum japonicum
Source: Int J Mol Sci. 2025 Sep 11;26(18):8846. doi: 10.3390/ijms26188846 (PMC12470089; doi:10.3390/ijms26188846)
Supplement: Supplementary file 1 [file ijms-26-08846-s001.zip › Table S9- Fifteen senescence-associated NAC transcription factors (TFs) linked to the GO term .xls]

## Sheet: 25-NAC.PFC
GO ID	Description	25-NAC (25)	All (58555)	pvalue	p.adjust	Genes
GO:0010260	organ senescence	15	258	9.52595822585731e-30	1.53367927436303e-27	Isoform0003944(NAC078);Isoform0005453(NAC078);Isoform0014389(JA2L);Isoform0014799(JA2L);Isoform0015047(JA2);Isoform0015250(JA2L);Isoform0016404(NAP2);Isoform0016770(NAC083);Isoform0019529(NAP1);Isoform0020301(NAC083);Isoform0020609(JA2L);Isoform0021970(NAC083);Unigene00114785(JA2L);Unigene00116118(NAP2);Unigene00118864(NAP2)
GO:0007568	aging	15	341	6.83315787077044e-28	5.5006920859702e-26	Isoform0003944(NAC078);Isoform0005453(NAC078);Isoform0014389(JA2L);Isoform0014799(JA2L);Isoform0015047(JA2);Isoform0015250(JA2L);Isoform0016404(NAP2);Isoform0016770(NAC083);Isoform0019529(NAP1);Isoform0020301(NAC083);Isoform0020609(JA2L);Isoform0021970(NAC083);Unigene00114785(JA2L);Unigene00116118(NAP2);Unigene00118864(NAP2)
GO:0010468	regulation of gene expression	25	6097	2.62804427209888e-25	1.41038375935973e-23	Isoform0003944(NAC078);Isoform0005453(NAC078);Isoform0007642(NAC078);Isoform0010933(NAC078);Isoform0014389(JA2L);Isoform0014799(JA2L);Isoform0015047(JA2);Isoform0015250(JA2L);Isoform0016404(NAP2);Isoform0016770(NAC083);Isoform0019529(NAP1);Isoform0020301(NAC083);Isoform0020609(JA2L);Isoform0021970(NAC083);Unigene0000081(NAP2);Unigene00111787(NAC078);Unigene00114785(JA2L);Unigene00116118(NAP2);Uni…
GO:0060255	regulation of macromolecule metabolic process	25	6813	4.24071420376947e-24	1.70688746701721e-22	Isoform0003944(NAC078);Isoform0005453(NAC078);Isoform0007642(NAC078);Isoform0010933(NAC078);Isoform0014389(JA2L);Isoform0014799(JA2L);Isoform0015047(JA2);Isoform0015250(JA2L);Isoform0016404(NAP2);Isoform0016770(NAC083);Isoform0019529(NAP1);Isoform0020301(NAC083);Isoform0020609(JA2L);Isoform0021970(NAC083);Unigene0000081(NAP2);Unigene00111787(NAC078);Unigene00114785(JA2L);Unigene00116118(NAP2);Uni…
GO:0006355	regulation of transcription, DNA-templated	21	3314	6.14835733287032e-23	1.64980921765353e-21	Isoform0003944(NAC078);Isoform0005453(NAC078);Isoform0007642(NAC078);Isoform0010933(NAC078);Isoform0014389(JA2L);Isoform0014799(JA2L);Isoform0015047(JA2);Isoform0015250(JA2L);Isoform0016770(NAC083);Isoform0020301(NAC083);Isoform0020609(JA2L);Isoform0021970(NAC083);Unigene0000081(NAP2);Unigene00111787(NAC078);Unigene00114785(JA2L);Unigene0012914(NAC078);Unigene0021903(NAC100);Unigene0032029(NAC083…
GO:1903506	regulation of nucleic acid-templated transcription	21	3314	6.14835733287032e-23	1.64980921765353e-21	Isoform0003944(NAC078);Isoform0005453(NAC078);Isoform0007642(NAC078);Isoform0010933(NAC078);Isoform0014389(JA2L);Isoform0014799(JA2L);Isoform0015047(JA2);Isoform0015250(JA2L);Isoform0016770(NAC083);Isoform0020301(NAC083);Isoform0020609(JA2L);Isoform0021970(NAC083);Unigene0000081(NAP2);Unigene00111787(NAC078);Unigene00114785(JA2L);Unigene0012914(NAC078);Unigene0021903(NAC100);Unigene0032029(NAC083…
GO:2001141	regulation of RNA biosynthetic process	21	3351	7.74848846717666e-23	1.78215234745063e-21	Isoform0003944(NAC078);Isoform0005453(NAC078);Isoform0007642(NAC078);Isoform0010933(NAC078);Isoform0014389(JA2L);Isoform0014799(JA2L);Isoform0015047(JA2);Isoform0015250(JA2L);Isoform0016770(NAC083);Isoform0020301(NAC083);Isoform0020609(JA2L);Isoform0021970(NAC083);Unigene0000081(NAP2);Unigene00111787(NAC078);Unigene00114785(JA2L);Unigene0012914(NAC078);Unigene0021903(NAC100);Unigene0032029(NAC083…
GO:0051252	regulation of RNA metabolic process	21	3387	9.68022011259105e-23	1.94814429765895e-21	Isoform0003944(NAC078);Isoform0005453(NAC078);Isoform0007642(NAC078);Isoform0010933(NAC078);Isoform0014389(JA2L);Isoform0014799(JA2L);Isoform0015047(JA2);Isoform0015250(JA2L);Isoform0016770(NAC083);Isoform0020301(NAC083);Isoform0020609(JA2L);Isoform0021970(NAC083);Unigene0000081(NAP2);Unigene00111787(NAC078);Unigene00114785(JA2L);Unigene0012914(NAC078);Unigene0021903(NAC100);Unigene0032029(NAC083…
GO:0019222	regulation of metabolic process	25	8075	2.98908241562748e-22	4.88370782315303e-21	Isoform0003944(NAC078);Isoform0005453(NAC078);Isoform0007642(NAC078);Isoform0010933(NAC078);Isoform0014389(JA2L);Isoform0014799(JA2L);Isoform0015047(JA2);Isoform0015250(JA2L);Isoform0016404(NAP2);Isoform0016770(NAC083);Isoform0019529(NAP1);Isoform0020301(NAC083);Isoform0020609(JA2L);Isoform0021970(NAC083);Unigene0000081(NAP2);Unigene00111787(NAC078);Unigene00114785(JA2L);Unigene00116118(NAP2);Uni…
GO:0019219	regulation of nucleobase-containing compound metabolic process	21	3578	3.03335889636834e-22	4.88370782315303e-21	Isoform0003944(NAC078);Isoform0005453(NAC078);Isoform0007642(NAC078);Isoform0010933(NAC078);Isoform0014389(JA2L);Isoform0014799(JA2L);Isoform0015047(JA2);Isoform0015250(JA2L);Isoform0016770(NAC083);Isoform0020301(NAC083);Isoform0020609(JA2L);Isoform0021970(NAC083);Unigene0000081(NAP2);Unigene00111787(NAC078);Unigene00114785(JA2L);Unigene0012914(NAC078);Unigene0021903(NAC100);Unigene0032029(NAC083…
GO:2000112	regulation of cellular macromolecule biosynthetic process	21	3831	1.25631699200324e-21	1.8387912337502e-20	Isoform0003944(NAC078);Isoform0005453(NAC078);Isoform0007642(NAC078);Isoform0010933(NAC078);Isoform0014389(JA2L);Isoform0014799(JA2L);Isoform0015047(JA2);Isoform0015250(JA2L);Isoform0016770(NAC083);Isoform0020301(NAC083);Isoform0020609(JA2L);Isoform0021970(NAC083);Unigene0000081(NAP2);Unigene00111787(NAC078);Unigene00114785(JA2L);Unigene0012914(NAC078);Unigene0021903(NAC100);Unigene0032029(NAC083…
GO:0010556	regulation of macromolecule biosynthetic process	21	3868	1.53416065810996e-21	2.05833221629752e-20	Isoform0003944(NAC078);Isoform0005453(NAC078);Isoform0007642(NAC078);Isoform0010933(NAC078);Isoform0014389(JA2L);Isoform0014799(JA2L);Isoform0015047(JA2);Isoform0015250(JA2L);Isoform0016770(NAC083);Isoform0020301(NAC083);Isoform0020609(JA2L);Isoform0021970(NAC083);Unigene0000081(NAP2);Unigene00111787(NAC078);Unigene00114785(JA2L);Unigene0012914(NAC078);Unigene0021903(NAC100);Unigene0032029(NAC083…
GO:0031326	regulation of cellular biosynthetic process	21	3918	2.00354366460645e-21	2.48131176924337e-20	Isoform0003944(NAC078);Isoform0005453(NAC078);Isoform0007642(NAC078);Isoform0010933(NAC078);Isoform0014389(JA2L);Isoform0014799(JA2L);Isoform0015047(JA2);Isoform0015250(JA2L);Isoform0016770(NAC083);Isoform0020301(NAC083);Isoform0020609(JA2L);Isoform0021970(NAC083);Unigene0000081(NAP2);Unigene00111787(NAC078);Unigene00114785(JA2L);Unigene0012914(NAC078);Unigene0021903(NAC100);Unigene0032029(NAC083…
GO:0006351	transcription, DNA-templated	21	4057	4.13373804543984e-21	4.57516864285587e-20	Isoform0003944(NAC078);Isoform0005453(NAC078);Isoform0007642(NAC078);Isoform0010933(NAC078);Isoform0014389(JA2L);Isoform0014799(JA2L);Isoform0015047(JA2);Isoform0015250(JA2L);Isoform0016770(NAC083);Isoform0020301(NAC083);Isoform0020609(JA2L);Isoform0021970(NAC083);Unigene0000081(NAP2);Unigene00111787(NAC078);Unigene00114785(JA2L);Unigene0012914(NAC078);Unigene0021903(NAC100);Unigene0032029(NAC083…
GO:0097659	nucleic acid-templated transcription	21	4063	4.26257948092161e-21	4.57516864285587e-20	Isoform0003944(NAC078);Isoform0005453(NAC078);Isoform0007642(NAC078);Isoform0010933(NAC078);Isoform0014389(JA2L);Isoform0014799(JA2L);Isoform0015047(JA2);Isoform0015250(JA2L);Isoform0016770(NAC083);Isoform0020301(NAC083);Isoform0020609(JA2L);Isoform0021970(NAC083);Unigene0000081(NAP2);Unigene00111787(NAC078);Unigene00114785(JA2L);Unigene0012914(NAC078);Unigene0021903(NAC100);Unigene0032029(NAC083…
GO:0051171	regulation of nitrogen compound metabolic process	21	4102	5.19791842001828e-21	5.2304054101434e-20	Isoform0003944(NAC078);Isoform0005453(NAC078);Isoform0007642(NAC078);Isoform0010933(NAC078);Isoform0014389(JA2L);Isoform0014799(JA2L);Isoform0015047(JA2);Isoform0015250(JA2L);Isoform0016770(NAC083);Isoform0020301(NAC083);Isoform0020609(JA2L);Isoform0021970(NAC083);Unigene0000081(NAP2);Unigene00111787(NAC078);Unigene00114785(JA2L);Unigene0012914(NAC078);Unigene0021903(NAC100);Unigene0032029(NAC083…
GO:0009889	regulation of biosynthetic process	21	4178	7.60950870594417e-21	7.2066523626883e-20	Isoform0003944(NAC078);Isoform0005453(NAC078);Isoform0007642(NAC078);Isoform0010933(NAC078);Isoform0014389(JA2L);Isoform0014799(JA2L);Isoform0015047(JA2);Isoform0015250(JA2L);Isoform0016770(NAC083);Isoform0020301(NAC083);Isoform0020609(JA2L);Isoform0021970(NAC083);Unigene0000081(NAP2);Unigene00111787(NAC078);Unigene00114785(JA2L);Unigene0012914(NAC078);Unigene0021903(NAC100);Unigene0032029(NAC083…
GO:0032774	RNA biosynthetic process	21	4285	1.28611709911544e-20	1.15036029420881e-19	Isoform0003944(NAC078);Isoform0005453(NAC078);Isoform0007642(NAC078);Isoform0010933(NAC078);Isoform0014389(JA2L);Isoform0014799(JA2L);Isoform0015047(JA2);Isoform0015250(JA2L);Isoform0016770(NAC083);Isoform0020301(NAC083);Isoform0020609(JA2L);Isoform0021970(NAC083);Unigene0000081(NAP2);Unigene00111787(NAC078);Unigene00114785(JA2L);Unigene0012914(NAC078);Unigene0021903(NAC100);Unigene0032029(NAC083…
GO:0048513	animal organ development	15	1165	7.52622377206966e-20	6.37748435422745e-19	Isoform0003944(NAC078);Isoform0005453(NAC078);Isoform0014389(JA2L);Isoform0014799(JA2L);Isoform0015047(JA2);Isoform0015250(JA2L);Isoform0016404(NAP2);Isoform0016770(NAC083);Isoform0019529(NAP1);Isoform0020301(NAC083);Isoform0020609(JA2L);Isoform0021970(NAC083);Unigene00114785(JA2L);Unigene00116118(NAP2);Unigene00118864(NAP2)
GO:0080090	regulation of primary metabolic process	21	4713	9.25602833180561e-20	7.45110280710352e-19	Isoform0003944(NAC078);Isoform0005453(NAC078);Isoform0007642(NAC078);Isoform0010933(NAC078);Isoform0014389(JA2L);Isoform0014799(JA2L);Isoform0015047(JA2);Isoform0015250(JA2L);Isoform0016770(NAC083);Isoform0020301(NAC083);Isoform0020609(JA2L);Isoform0021970(NAC083);Unigene0000081(NAP2);Unigene00111787(NAC078);Unigene00114785(JA2L);Unigene0012914(NAC078);Unigene0021903(NAC100);Unigene0032029(NAC083…
GO:0031323	regulation of cellular metabolic process	21	4982	2.9203669963135e-19	2.23894803050702e-18	Isoform0003944(NAC078);Isoform0005453(NAC078);Isoform0007642(NAC078);Isoform0010933(NAC078);Isoform0014389(JA2L);Isoform0014799(JA2L);Isoform0015047(JA2);Isoform0015250(JA2L);Isoform0016770(NAC083);Isoform0020301(NAC083);Isoform0020609(JA2L);Isoform0021970(NAC083);Unigene0000081(NAP2);Unigene00111787(NAC078);Unigene00114785(JA2L);Unigene0012914(NAC078);Unigene0021903(NAC100);Unigene0032029(NAC083…
GO:0034645	cellular macromolecule biosynthetic process	25	11073	8.09064671316237e-19	5.92088236735974e-18	Isoform0003944(NAC078);Isoform0005453(NAC078);Isoform0007642(NAC078);Isoform0010933(NAC078);Isoform0014389(JA2L);Isoform0014799(JA2L);Isoform0015047(JA2);Isoform0015250(JA2L);Isoform0016404(NAP2);Isoform0016770(NAC083);Isoform0019529(NAP1);Isoform0020301(NAC083);Isoform0020609(JA2L);Isoform0021970(NAC083);Unigene0000081(NAP2);Unigene00111787(NAC078);Unigene00114785(JA2L);Unigene00116118(NAP2);Uni…
GO:0009059	macromolecule biosynthetic process	25	11440	1.82969780926318e-18	1.28078846648422e-17	Isoform0003944(NAC078);Isoform0005453(NAC078);Isoform0007642(NAC078);Isoform0010933(NAC078);Isoform0014389(JA2L);Isoform0014799(JA2L);Isoform0015047(JA2);Isoform0015250(JA2L);Isoform0016404(NAP2);Isoform0016770(NAC083);Isoform0019529(NAP1);Isoform0020301(NAC083);Isoform0020609(JA2L);Isoform0021970(NAC083);Unigene0000081(NAP2);Unigene00111787(NAC078);Unigene00114785(JA2L);Unigene00116118(NAP2);Uni…
GO:0034654	nucleobase-containing compound biosynthetic process	21	6108	1.959689321751e-17	1.31462492000796e-16	Isoform0003944(NAC078);Isoform0005453(NAC078);Isoform0007642(NAC078);Isoform0010933(NAC078);Isoform0014389(JA2L);Isoform0014799(JA2L);Isoform0015047(JA2);Isoform0015250(JA2L);Isoform0016770(NAC083);Isoform0020301(NAC083);Isoform0020609(JA2L);Isoform0021970(NAC083);Unigene0000081(NAP2);Unigene00111787(NAC078);Unigene00114785(JA2L);Unigene0012914(NAC078);Unigene0021903(NAC100);Unigene0032029(NAC083…
GO:0010467	gene expression	25	13002	4.50145425121607e-17	2.89893653778315e-16	Isoform0003944(NAC078);Isoform0005453(NAC078);Isoform0007642(NAC078);Isoform0010933(NAC078);Isoform0014389(JA2L);Isoform0014799(JA2L);Isoform0015047(JA2);Isoform0015250(JA2L);Isoform0016404(NAP2);Isoform0016770(NAC083);Isoform0019529(NAP1);Isoform0020301(NAC083);Isoform0020609(JA2L);Isoform0021970(NAC083);Unigene0000081(NAP2);Unigene00111787(NAC078);Unigene00114785(JA2L);Unigene00116118(NAP2);Uni…
GO:0050789	regulation of biological process	25	13483	1.11717210883263e-16	6.91787344315589e-16	Isoform0003944(NAC078);Isoform0005453(NAC078);Isoform0007642(NAC078);Isoform0010933(NAC078);Isoform0014389(JA2L);Isoform0014799(JA2L);Isoform0015047(JA2);Isoform0015250(JA2L);Isoform0016404(NAP2);Isoform0016770(NAC083);Isoform0019529(NAP1);Isoform0020301(NAC083);Isoform0020609(JA2L);Isoform0021970(NAC083);Unigene0000081(NAP2);Unigene00111787(NAC078);Unigene00114785(JA2L);Unigene00116118(NAP2);Uni…
GO:0065007	biological regulation	25	14777	1.10652371071417e-15	6.59815990462895e-15	Isoform0003944(NAC078);Isoform0005453(NAC078);Isoform0007642(NAC078);Isoform0010933(NAC078);Isoform0014389(JA2L);Isoform0014799(JA2L);Isoform0015047(JA2);Isoform0015250(JA2L);Isoform0016404(NAP2);Isoform0016770(NAC083);Isoform0019529(NAP1);Isoform0020301(NAC083);Isoform0020609(JA2L);Isoform0021970(NAC083);Unigene0000081(NAP2);Unigene00111787(NAC078);Unigene00114785(JA2L);Unigene00116118(NAP2);Uni…
GO:0018130	heterocycle biosynthetic process	21	7917	4.01516611601715e-15	2.30872051670986e-14	Isoform0003944(NAC078);Isoform0005453(NAC078);Isoform0007642(NAC078);Isoform0010933(NAC078);Isoform0014389(JA2L);Isoform0014799(JA2L);Isoform0015047(JA2);Isoform0015250(JA2L);Isoform0016770(NAC083);Isoform0020301(NAC083);Isoform0020609(JA2L);Isoform0021970(NAC083);Unigene0000081(NAP2);Unigene00111787(NAC078);Unigene00114785(JA2L);Unigene0012914(NAC078);Unigene0021903(NAC100);Unigene0032029(NAC083…
GO:0019438	aromatic compound biosynthetic process	21	7976	4.67289351873728e-15	2.59426157419552e-14	Isoform0003944(NAC078);Isoform0005453(NAC078);Isoform0007642(NAC078);Isoform0010933(NAC078);Isoform0014389(JA2L);Isoform0014799(JA2L);Isoform0015047(JA2);Isoform0015250(JA2L);Isoform0016770(NAC083);Isoform0020301(NAC083);Isoform0020609(JA2L);Isoform0021970(NAC083);Unigene0000081(NAP2);Unigene00111787(NAC078);Unigene00114785(JA2L);Unigene0012914(NAC078);Unigene0021903(NAC100);Unigene0032029(NAC083…
GO:0048731	system development	15	2620	1.18535878313716e-14	6.36142546950275e-14	Isoform0003944(NAC078);Isoform0005453(NAC078);Isoform0014389(JA2L);Isoform0014799(JA2L);Isoform0015047(JA2);Isoform0015250(JA2L);Isoform0016404(NAP2);Isoform0016770(NAC083);Isoform0019529(NAP1);Isoform0020301(NAC083);Isoform0020609(JA2L);Isoform0021970(NAC083);Unigene00114785(JA2L);Unigene00116118(NAP2);Unigene00118864(NAP2)
GO:0007275	multicellular organism development	18	5209	3.08387987646073e-14	1.60162793583928e-13	Isoform0003944(NAC078);Isoform0005453(NAC078);Isoform0007642(NAC078);Isoform0010933(NAC078);Isoform0014389(JA2L);Isoform0014799(JA2L);Isoform0015047(JA2);Isoform0015250(JA2L);Isoform0016404(NAP2);Isoform0016770(NAC083);Isoform0019529(NAP1);Isoform0020301(NAC083);Isoform0020609(JA2L);Isoform0021970(NAC083);Unigene00111787(NAC078);Unigene00114785(JA2L);Unigene00116118(NAP2);Unigene00118864(NAP2)
GO:1901362	organic cyclic compound biosynthetic process	21	8825	3.67604851598045e-14	1.84951190960266e-13	Isoform0003944(NAC078);Isoform0005453(NAC078);Isoform0007642(NAC078);Isoform0010933(NAC078);Isoform0014389(JA2L);Isoform0014799(JA2L);Isoform0015047(JA2);Isoform0015250(JA2L);Isoform0016770(NAC083);Isoform0020301(NAC083);Isoform0020609(JA2L);Isoform0021970(NAC083);Unigene0000081(NAP2);Unigene00111787(NAC078);Unigene00114785(JA2L);Unigene0012914(NAC078);Unigene0021903(NAC100);Unigene0032029(NAC083…
GO:0016070	RNA metabolic process	21	8956	4.9611920475412e-14	2.42046036258828e-13	Isoform0003944(NAC078);Isoform0005453(NAC078);Isoform0007642(NAC078);Isoform0010933(NAC078);Isoform0014389(JA2L);Isoform0014799(JA2L);Isoform0015047(JA2);Isoform0015250(JA2L);Isoform0016770(NAC083);Isoform0020301(NAC083);Isoform0020609(JA2L);Isoform0021970(NAC083);Unigene0000081(NAP2);Unigene00111787(NAC078);Unigene00114785(JA2L);Unigene0012914(NAC078);Unigene0021903(NAC100);Unigene0032029(NAC083…
GO:0044707	single-multicellular organism process	18	5860	2.3767798795729e-13	1.12547517826835e-12	Isoform0003944(NAC078);Isoform0005453(NAC078);Isoform0007642(NAC078);Isoform0010933(NAC078);Isoform0014389(JA2L);Isoform0014799(JA2L);Isoform0015047(JA2);Isoform0015250(JA2L);Isoform0016404(NAP2);Isoform0016770(NAC083);Isoform0019529(NAP1);Isoform0020301(NAC083);Isoform0020609(JA2L);Isoform0021970(NAC083);Unigene00111787(NAC078);Unigene00114785(JA2L);Unigene00116118(NAP2);Unigene00118864(NAP2)
GO:0032501	multicellular organismal process	18	6171	5.80619348416315e-13	2.67084900271505e-12	Isoform0003944(NAC078);Isoform0005453(NAC078);Isoform0007642(NAC078);Isoform0010933(NAC078);Isoform0014389(JA2L);Isoform0014799(JA2L);Isoform0015047(JA2);Isoform0015250(JA2L);Isoform0016404(NAP2);Isoform0016770(NAC083);Isoform0019529(NAP1);Isoform0020301(NAC083);Isoform0020609(JA2L);Isoform0021970(NAC083);Unigene00111787(NAC078);Unigene00114785(JA2L);Unigene00116118(NAP2);Unigene00118864(NAP2)
GO:0050794	regulation of cellular process	21	10260	7.81360167924868e-13	3.49441630655288e-12	Isoform0003944(NAC078);Isoform0005453(NAC078);Isoform0007642(NAC078);Isoform0010933(NAC078);Isoform0014389(JA2L);Isoform0014799(JA2L);Isoform0015047(JA2);Isoform0015250(JA2L);Isoform0016770(NAC083);Isoform0020301(NAC083);Isoform0020609(JA2L);Isoform0021970(NAC083);Unigene0000081(NAP2);Unigene00111787(NAC078);Unigene00114785(JA2L);Unigene0012914(NAC078);Unigene0021903(NAC100);Unigene0032029(NAC083…
GO:0044249	cellular biosynthetic process	25	19702	1.47661716352788e-12	6.42528008994563e-12	Isoform0003944(NAC078);Isoform0005453(NAC078);Isoform0007642(NAC078);Isoform0010933(NAC078);Isoform0014389(JA2L);Isoform0014799(JA2L);Isoform0015047(JA2);Isoform0015250(JA2L);Isoform0016404(NAP2);Isoform0016770(NAC083);Isoform0019529(NAP1);Isoform0020301(NAC083);Isoform0020609(JA2L);Isoform0021970(NAC083);Unigene0000081(NAP2);Unigene00111787(NAC078);Unigene00114785(JA2L);Unigene00116118(NAP2);Uni…
GO:1901576	organic substance biosynthetic process	25	19756	1.58126104304572e-12	6.69955336658843e-12	Isoform0003944(NAC078);Isoform0005453(NAC078);Isoform0007642(NAC078);Isoform0010933(NAC078);Isoform0014389(JA2L);Isoform0014799(JA2L);Isoform0015047(JA2);Isoform0015250(JA2L);Isoform0016404(NAP2);Isoform0016770(NAC083);Isoform0019529(NAP1);Isoform0020301(NAC083);Isoform0020609(JA2L);Isoform0021970(NAC083);Unigene0000081(NAP2);Unigene00111787(NAC078);Unigene00114785(JA2L);Unigene00116118(NAP2);Uni…
GO:0044271	cellular nitrogen compound biosynthetic process	21	11024	3.32935445267908e-12	1.37442581251624e-11	Isoform0003944(NAC078);Isoform0005453(NAC078);Isoform0007642(NAC078);Isoform0010933(NAC078);Isoform0014389(JA2L);Isoform0014799(JA2L);Isoform0015047(JA2);Isoform0015250(JA2L);Isoform0016770(NAC083);Isoform0020301(NAC083);Isoform0020609(JA2L);Isoform0021970(NAC083);Unigene0000081(NAP2);Unigene00111787(NAC078);Unigene00114785(JA2L);Unigene0012914(NAC078);Unigene0021903(NAC100);Unigene0032029(NAC083…
GO:0044767	single-organism developmental process	18	7017	5.28494475874149e-12	2.12719026539345e-11	Isoform0003944(NAC078);Isoform0005453(NAC078);Isoform0007642(NAC078);Isoform0010933(NAC078);Isoform0014389(JA2L);Isoform0014799(JA2L);Isoform0015047(JA2);Isoform0015250(JA2L);Isoform0016404(NAP2);Isoform0016770(NAC083);Isoform0019529(NAP1);Isoform0020301(NAC083);Isoform0020609(JA2L);Isoform0021970(NAC083);Unigene00111787(NAC078);Unigene00114785(JA2L);Unigene00116118(NAP2);Unigene00118864(NAP2)
GO:0009058	biosynthetic process	25	21183	9.05022571706386e-12	3.49423870632546e-11	Isoform0003944(NAC078);Isoform0005453(NAC078);Isoform0007642(NAC078);Isoform0010933(NAC078);Isoform0014389(JA2L);Isoform0014799(JA2L);Isoform0015047(JA2);Isoform0015250(JA2L);Isoform0016404(NAP2);Isoform0016770(NAC083);Isoform0019529(NAP1);Isoform0020301(NAC083);Isoform0020609(JA2L);Isoform0021970(NAC083);Unigene0000081(NAP2);Unigene00111787(NAC078);Unigene00114785(JA2L);Unigene00116118(NAP2);Uni…
GO:0090304	nucleic acid metabolic process	21	11590	9.11540532084902e-12	3.49423870632546e-11	Isoform0003944(NAC078);Isoform0005453(NAC078);Isoform0007642(NAC078);Isoform0010933(NAC078);Isoform0014389(JA2L);Isoform0014799(JA2L);Isoform0015047(JA2);Isoform0015250(JA2L);Isoform0016770(NAC083);Isoform0020301(NAC083);Isoform0020609(JA2L);Isoform0021970(NAC083);Unigene0000081(NAP2);Unigene00111787(NAC078);Unigene00114785(JA2L);Unigene0012914(NAC078);Unigene0021903(NAC100);Unigene0032029(NAC083…
GO:0032502	developmental process	18	8632	1.79222361988337e-10	6.71041866979589e-10	Isoform0003944(NAC078);Isoform0005453(NAC078);Isoform0007642(NAC078);Isoform0010933(NAC078);Isoform0014389(JA2L);Isoform0014799(JA2L);Isoform0015047(JA2);Isoform0015250(JA2L);Isoform0016404(NAP2);Isoform0016770(NAC083);Isoform0019529(NAP1);Isoform0020301(NAC083);Isoform0020609(JA2L);Isoform0021970(NAC083);Unigene00111787(NAC078);Unigene00114785(JA2L);Unigene00116118(NAP2);Unigene00118864(NAP2)
GO:0048856	anatomical structure development	15	5293	2.92220831857582e-10	1.06926258929706e-09	Isoform0003944(NAC078);Isoform0005453(NAC078);Isoform0014389(JA2L);Isoform0014799(JA2L);Isoform0015047(JA2);Isoform0015250(JA2L);Isoform0016404(NAP2);Isoform0016770(NAC083);Isoform0019529(NAP1);Isoform0020301(NAC083);Isoform0020609(JA2L);Isoform0021970(NAC083);Unigene00114785(JA2L);Unigene00116118(NAP2);Unigene00118864(NAP2)
GO:0044260	cellular macromolecule metabolic process	25	25672	1.10800471648185e-09	3.96419465230173e-09	Isoform0003944(NAC078);Isoform0005453(NAC078);Isoform0007642(NAC078);Isoform0010933(NAC078);Isoform0014389(JA2L);Isoform0014799(JA2L);Isoform0015047(JA2);Isoform0015250(JA2L);Isoform0016404(NAP2);Isoform0016770(NAC083);Isoform0019529(NAP1);Isoform0020301(NAC083);Isoform0020609(JA2L);Isoform0021970(NAC083);Unigene0000081(NAP2);Unigene00111787(NAC078);Unigene00114785(JA2L);Unigene00116118(NAP2);Uni…
GO:0006139	nucleobase-containing compound metabolic process	21	14767	1.13887836011578e-09	3.98607426040522e-09	Isoform0003944(NAC078);Isoform0005453(NAC078);Isoform0007642(NAC078);Isoform0010933(NAC078);Isoform0014389(JA2L);Isoform0014799(JA2L);Isoform0015047(JA2);Isoform0015250(JA2L);Isoform0016770(NAC083);Isoform0020301(NAC083);Isoform0020609(JA2L);Isoform0021970(NAC083);Unigene0000081(NAP2);Unigene00111787(NAC078);Unigene00114785(JA2L);Unigene0012914(NAC078);Unigene0021903(NAC100);Unigene0032029(NAC083…
GO:0006952	defense response	11	2412	1.47890370637999e-09	5.06603184525912e-09	Isoform0014389(JA2L);Isoform0014799(JA2L);Isoform0015047(JA2);Isoform0015250(JA2L);Isoform0016404(NAP2);Isoform0019529(NAP1);Isoform0020609(JA2L);Unigene0000081(NAP2);Unigene00114785(JA2L);Unigene00116118(NAP2);Unigene00118864(NAP2)
GO:0043067	regulation of programmed cell death	8	1057	9.04629047090044e-09	3.03427659544786e-08	Isoform0014389(JA2L);Isoform0014799(JA2L);Isoform0015047(JA2);Isoform0015250(JA2L);Isoform0016770(NAC083);Isoform0020301(NAC083);Isoform0020609(JA2L);Unigene00114785(JA2L)
GO:0010941	regulation of cell death	8	1065	9.59060419954599e-09	3.14968543338785e-08	Isoform0014389(JA2L);Isoform0014799(JA2L);Isoform0015047(JA2);Isoform0015250(JA2L);Isoform0016770(NAC083);Isoform0020301(NAC083);Isoform0020609(JA2L);Unigene00114785(JA2L)
GO:0006972	hyperosmotic response	6	370	9.78163178070759e-09	3.14968543338785e-08	Isoform0014389(JA2L);Isoform0014799(JA2L);Isoform0015047(JA2);Isoform0015250(JA2L);Isoform0020609(JA2L);Unigene00114785(JA2L)
GO:0046483	heterocycle metabolic process	21	16866	1.54700482863752e-08	4.88368191001255e-08	Isoform0003944(NAC078);Isoform0005453(NAC078);Isoform0007642(NAC078);Isoform0010933(NAC078);Isoform0014389(JA2L);Isoform0014799(JA2L);Isoform0015047(JA2);Isoform0015250(JA2L);Isoform0016770(NAC083);Isoform0020301(NAC083);Isoform0020609(JA2L);Isoform0021970(NAC083);Unigene0000081(NAP2);Unigene00111787(NAC078);Unigene00114785(JA2L);Unigene0012914(NAC078);Unigene0021903(NAC100);Unigene0032029(NAC083…
GO:0012501	programmed cell death	8	1140	1.62376236468855e-08	5.02741809067031e-08	Isoform0014389(JA2L);Isoform0014799(JA2L);Isoform0015047(JA2);Isoform0015250(JA2L);Isoform0016770(NAC083);Isoform0020301(NAC083);Isoform0020609(JA2L);Unigene00114785(JA2L)
GO:0008219	cell death	8	1198	2.3815665603339e-08	7.2345701172407e-08	Isoform0014389(JA2L);Isoform0014799(JA2L);Isoform0015047(JA2);Isoform0015250(JA2L);Isoform0016770(NAC083);Isoform0020301(NAC083);Isoform0020609(JA2L);Unigene00114785(JA2L)
GO:0009408	response to heat	6	436	2.58706328687208e-08	7.71328128122972e-08	Isoform0014389(JA2L);Isoform0014799(JA2L);Isoform0015047(JA2);Isoform0015250(JA2L);Isoform0020609(JA2L);Unigene00114785(JA2L)
GO:0043170	macromolecule metabolic process	25	29273	2.95361925468457e-08	8.64604909098574e-08	Isoform0003944(NAC078);Isoform0005453(NAC078);Isoform0007642(NAC078);Isoform0010933(NAC078);Isoform0014389(JA2L);Isoform0014799(JA2L);Isoform0015047(JA2);Isoform0015250(JA2L);Isoform0016404(NAP2);Isoform0016770(NAC083);Isoform0019529(NAP1);Isoform0020301(NAC083);Isoform0020609(JA2L);Isoform0021970(NAC083);Unigene0000081(NAP2);Unigene00111787(NAC078);Unigene00114785(JA2L);Unigene00116118(NAP2);Uni…
GO:0009694	jasmonic acid metabolic process	6	451	3.15957736435573e-08	9.08378492252271e-08	Isoform0014389(JA2L);Isoform0014799(JA2L);Isoform0015047(JA2);Isoform0015250(JA2L);Isoform0020609(JA2L);Unigene00114785(JA2L)
GO:0006725	cellular aromatic compound metabolic process	21	17819	4.503815326783e-08	1.27213029405625e-07	Isoform0003944(NAC078);Isoform0005453(NAC078);Isoform0007642(NAC078);Isoform0010933(NAC078);Isoform0014389(JA2L);Isoform0014799(JA2L);Isoform0015047(JA2);Isoform0015250(JA2L);Isoform0016770(NAC083);Isoform0020301(NAC083);Isoform0020609(JA2L);Isoform0021970(NAC083);Unigene0000081(NAP2);Unigene00111787(NAC078);Unigene00114785(JA2L);Unigene0012914(NAC078);Unigene0021903(NAC100);Unigene0032029(NAC083…
GO:0016265	death	8	1377	6.94423587980637e-08	1.92762409767039e-07	Isoform0014389(JA2L);Isoform0014799(JA2L);Isoform0015047(JA2);Isoform0015250(JA2L);Isoform0016770(NAC083);Isoform0020301(NAC083);Isoform0020609(JA2L);Unigene00114785(JA2L)
GO:1901360	organic cyclic compound metabolic process	21	18432	8.663128710196e-08	2.36400630905348e-07	Isoform0003944(NAC078);Isoform0005453(NAC078);Isoform0007642(NAC078);Isoform0010933(NAC078);Isoform0014389(JA2L);Isoform0014799(JA2L);Isoform0015047(JA2);Isoform0015250(JA2L);Isoform0016770(NAC083);Isoform0020301(NAC083);Isoform0020609(JA2L);Isoform0021970(NAC083);Unigene0000081(NAP2);Unigene00111787(NAC078);Unigene00114785(JA2L);Unigene0012914(NAC078);Unigene0021903(NAC100);Unigene0032029(NAC083…
GO:0009863	salicylic acid mediated signaling pathway	6	626	2.17188616549586e-07	5.73235528925955e-07	Isoform0014389(JA2L);Isoform0014799(JA2L);Isoform0015047(JA2);Isoform0015250(JA2L);Isoform0020609(JA2L);Unigene00114785(JA2L)
GO:0071446	cellular response to salicylic acid stimulus	6	626	2.17188616549586e-07	5.73235528925955e-07	Isoform0014389(JA2L);Isoform0014799(JA2L);Isoform0015047(JA2);Isoform0015250(JA2L);Isoform0020609(JA2L);Unigene00114785(JA2L)
GO:0009751	response to salicylic acid	6	642	2.51720173754349e-07	6.5366045120081e-07	Isoform0014389(JA2L);Isoform0014799(JA2L);Isoform0015047(JA2);Isoform0015250(JA2L);Isoform0020609(JA2L);Unigene00114785(JA2L)
GO:0001101	response to acid chemical	10	3104	2.70525282665683e-07	6.91342389034522e-07	Isoform0003944(NAC078);Isoform0005453(NAC078);Isoform0014389(JA2L);Isoform0014799(JA2L);Isoform0015047(JA2);Isoform0015250(JA2L);Isoform0016770(NAC083);Isoform0020301(NAC083);Isoform0020609(JA2L);Unigene00114785(JA2L)
GO:0034641	cellular nitrogen compound metabolic process	21	19699	3.10778290529353e-07	7.81801637112903e-07	Isoform0003944(NAC078);Isoform0005453(NAC078);Isoform0007642(NAC078);Isoform0010933(NAC078);Isoform0014389(JA2L);Isoform0014799(JA2L);Isoform0015047(JA2);Isoform0015250(JA2L);Isoform0016770(NAC083);Isoform0020301(NAC083);Isoform0020609(JA2L);Isoform0021970(NAC083);Unigene0000081(NAP2);Unigene00111787(NAC078);Unigene00114785(JA2L);Unigene0012914(NAC078);Unigene0021903(NAC100);Unigene0032029(NAC083…
GO:0051707	response to other organism	10	3239	4.00955075612082e-07	9.93134879593003e-07	Isoform0014389(JA2L);Isoform0014799(JA2L);Isoform0015047(JA2);Isoform0015250(JA2L);Isoform0016404(NAP2);Isoform0019529(NAP1);Isoform0020609(JA2L);Unigene00114785(JA2L);Unigene00116118(NAP2);Unigene00118864(NAP2)
GO:0043207	response to external biotic stimulus	10	3276	4.45223862351478e-07	1.08607639149376e-06	Isoform0014389(JA2L);Isoform0014799(JA2L);Isoform0015047(JA2);Isoform0015250(JA2L);Isoform0016404(NAP2);Isoform0019529(NAP1);Isoform0020609(JA2L);Unigene00114785(JA2L);Unigene00116118(NAP2);Unigene00118864(NAP2)
GO:0009607	response to biotic stimulus	10	3350	5.46869286275051e-07	1.3141187326908e-06	Isoform0014389(JA2L);Isoform0014799(JA2L);Isoform0015047(JA2);Isoform0015250(JA2L);Isoform0016404(NAP2);Isoform0019529(NAP1);Isoform0020609(JA2L);Unigene00114785(JA2L);Unigene00116118(NAP2);Unigene00118864(NAP2)
GO:0009628	response to abiotic stimulus	13	6804	9.27800692993433e-07	2.19670458194033e-06	Isoform0003944(NAC078);Isoform0005453(NAC078);Isoform0007642(NAC078);Isoform0010933(NAC078);Isoform0014389(JA2L);Isoform0014799(JA2L);Isoform0015047(JA2);Isoform0015250(JA2L);Isoform0016770(NAC083);Isoform0020301(NAC083);Isoform0020609(JA2L);Isoform0021970(NAC083);Unigene00114785(JA2L)
GO:0009620	response to fungus	6	940	2.29852276118144e-06	5.36321977609003e-06	Isoform0014389(JA2L);Isoform0014799(JA2L);Isoform0015047(JA2);Isoform0015250(JA2L);Isoform0020609(JA2L);Unigene00114785(JA2L)
GO:0009266	response to temperature stimulus	6	957	2.548036185072e-06	5.8604832256656e-06	Isoform0014389(JA2L);Isoform0014799(JA2L);Isoform0015047(JA2);Isoform0015250(JA2L);Isoform0020609(JA2L);Unigene00114785(JA2L)
GO:0006807	nitrogen compound metabolic process	21	22326	3.32719110149023e-06	7.54475728647786e-06	Isoform0003944(NAC078);Isoform0005453(NAC078);Isoform0007642(NAC078);Isoform0010933(NAC078);Isoform0014389(JA2L);Isoform0014799(JA2L);Isoform0015047(JA2);Isoform0015250(JA2L);Isoform0016770(NAC083);Isoform0020301(NAC083);Isoform0020609(JA2L);Isoform0021970(NAC083);Unigene0000081(NAP2);Unigene00111787(NAC078);Unigene00114785(JA2L);Unigene0012914(NAC078);Unigene0021903(NAC100);Unigene0032029(NAC083…
GO:0006605	protein targeting	8	2322	3.56726148642359e-06	7.97679304603053e-06	Isoform0014389(JA2L);Isoform0014799(JA2L);Isoform0015047(JA2);Isoform0015250(JA2L);Isoform0016770(NAC083);Isoform0020301(NAC083);Isoform0020609(JA2L);Unigene00114785(JA2L)
GO:0071229	cellular response to acid chemical	6	1060	4.57801018152175e-06	1.00967073866439e-05	Isoform0014389(JA2L);Isoform0014799(JA2L);Isoform0015047(JA2);Isoform0015250(JA2L);Isoform0020609(JA2L);Unigene00114785(JA2L)
GO:0006950	response to stress	15	10830	4.94795095901267e-06	1.076513654596e-05	Isoform0003944(NAC078);Isoform0005453(NAC078);Isoform0014389(JA2L);Isoform0014799(JA2L);Isoform0015047(JA2);Isoform0015250(JA2L);Isoform0016404(NAP2);Isoform0016770(NAC083);Isoform0019529(NAP1);Isoform0020301(NAC083);Isoform0020609(JA2L);Unigene0000081(NAP2);Unigene00114785(JA2L);Unigene00116118(NAP2);Unigene00118864(NAP2)
GO:0051704	multi-organism process	10	4319	5.4855538896484e-06	1.16752559716413e-05	Isoform0014389(JA2L);Isoform0014799(JA2L);Isoform0015047(JA2);Isoform0015250(JA2L);Isoform0016404(NAP2);Isoform0019529(NAP1);Isoform0020609(JA2L);Unigene00114785(JA2L);Unigene00116118(NAP2);Unigene00118864(NAP2)
GO:0071407	cellular response to organic cyclic compound	6	1095	5.51130095555741e-06	1.16752559716413e-05	Isoform0014389(JA2L);Isoform0014799(JA2L);Isoform0015047(JA2);Isoform0015250(JA2L);Isoform0020609(JA2L);Unigene00114785(JA2L)
GO:0006970	response to osmotic stress	8	2711	1.11245267078361e-05	2.32603740254754e-05	Isoform0014389(JA2L);Isoform0014799(JA2L);Isoform0015047(JA2);Isoform0015250(JA2L);Isoform0016770(NAC083);Isoform0020301(NAC083);Isoform0020609(JA2L);Unigene00114785(JA2L)
GO:0014070	response to organic cyclic compound	6	1302	1.47267870067538e-05	3.03975988216329e-05	Isoform0014389(JA2L);Isoform0014799(JA2L);Isoform0015047(JA2);Isoform0015250(JA2L);Isoform0020609(JA2L);Unigene00114785(JA2L)
GO:0009605	response to external stimulus	10	4873	1.60009541485311e-05	3.26095394672597e-05	Isoform0014389(JA2L);Isoform0014799(JA2L);Isoform0015047(JA2);Isoform0015250(JA2L);Isoform0016404(NAP2);Isoform0019529(NAP1);Isoform0020609(JA2L);Unigene00114785(JA2L);Unigene00116118(NAP2);Unigene00118864(NAP2)
GO:1902582	single-organism intracellular transport	8	2882	1.73476623857286e-05	3.49121705512789e-05	Isoform0014389(JA2L);Isoform0014799(JA2L);Isoform0015047(JA2);Isoform0015250(JA2L);Isoform0016770(NAC083);Isoform0020301(NAC083);Isoform0020609(JA2L);Unigene00114785(JA2L)
GO:0035556	intracellular signal transduction	6	1380	2.04392137824916e-05	4.02944184637448e-05	Isoform0014389(JA2L);Isoform0014799(JA2L);Isoform0015047(JA2);Isoform0015250(JA2L);Isoform0020609(JA2L);Unigene00114785(JA2L)
GO:1901701	cellular response to oxygen-containing compound	6	1381	2.05226230684911e-05	4.02944184637448e-05	Isoform0014389(JA2L);Isoform0014799(JA2L);Isoform0015047(JA2);Isoform0015250(JA2L);Isoform0020609(JA2L);Unigene00114785(JA2L)
GO:0006886	intracellular protein transport	8	2957	2.08881539308568e-05	4.05179853357585e-05	Isoform0014389(JA2L);Isoform0014799(JA2L);Isoform0015047(JA2);Isoform0015250(JA2L);Isoform0016770(NAC083);Isoform0020301(NAC083);Isoform0020609(JA2L);Unigene00114785(JA2L)
GO:0034613	cellular protein localization	8	3038	2.53798674003544e-05	4.83006458780804e-05	Isoform0014389(JA2L);Isoform0014799(JA2L);Isoform0015047(JA2);Isoform0015250(JA2L);Isoform0016770(NAC083);Isoform0020301(NAC083);Isoform0020609(JA2L);Unigene00114785(JA2L)
GO:0070727	cellular macromolecule localization	8	3040	2.55003409915331e-05	4.83006458780804e-05	Isoform0014389(JA2L);Isoform0014799(JA2L);Isoform0015047(JA2);Isoform0015250(JA2L);Isoform0016770(NAC083);Isoform0020301(NAC083);Isoform0020609(JA2L);Unigene00114785(JA2L)
GO:0050896	response to stimulus	18	18077	2.78653020229982e-05	5.21664375081711e-05	Isoform0003944(NAC078);Isoform0005453(NAC078);Isoform0007642(NAC078);Isoform0010933(NAC078);Isoform0014389(JA2L);Isoform0014799(JA2L);Isoform0015047(JA2);Isoform0015250(JA2L);Isoform0016404(NAP2);Isoform0016770(NAC083);Isoform0019529(NAP1);Isoform0020301(NAC083);Isoform0020609(JA2L);Isoform0021970(NAC083);Unigene0000081(NAP2);Unigene00114785(JA2L);Unigene00116118(NAP2);Unigene00118864(NAP2)
GO:0044237	cellular metabolic process	25	38845	3.492602166396e-05	6.46332125045697e-05	Isoform0003944(NAC078);Isoform0005453(NAC078);Isoform0007642(NAC078);Isoform0010933(NAC078);Isoform0014389(JA2L);Isoform0014799(JA2L);Isoform0015047(JA2);Isoform0015250(JA2L);Isoform0016404(NAP2);Isoform0016770(NAC083);Isoform0019529(NAP1);Isoform0020301(NAC083);Isoform0020609(JA2L);Isoform0021970(NAC083);Unigene0000081(NAP2);Unigene00111787(NAC078);Unigene00114785(JA2L);Unigene00116118(NAP2);Uni…
GO:0009642	response to light intensity	5	921	3.89570561140279e-05	7.12737049358919e-05	Isoform0003944(NAC078);Isoform0005453(NAC078);Isoform0007642(NAC078);Isoform0010933(NAC078);Isoform0021970(NAC083)
GO:1901700	response to oxygen-containing compound	8	3481	6.70339075530972e-05	0.00012126358557358	Isoform0003944(NAC078);Isoform0005453(NAC078);Isoform0014389(JA2L);Isoform0014799(JA2L);Isoform0015047(JA2);Isoform0015250(JA2L);Isoform0020609(JA2L);Unigene00114785(JA2L)
GO:0009725	response to hormone	8	3553	7.74599792389861e-05	0.000138567296194186	Isoform0014389(JA2L);Isoform0014799(JA2L);Isoform0015047(JA2);Isoform0015250(JA2L);Isoform0016770(NAC083);Isoform0020301(NAC083);Isoform0020609(JA2L);Unigene00114785(JA2L)
GO:0071702	organic substance transport	10	6133	0.000116460373224718	0.00020604527570527	Isoform0014389(JA2L);Isoform0014799(JA2L);Isoform0015047(JA2);Isoform0015250(JA2L);Isoform0016404(NAP2);Isoform0016770(NAC083);Isoform0020301(NAC083);Isoform0020609(JA2L);Isoform0021970(NAC083);Unigene00114785(JA2L)
GO:0046907	intracellular transport	8	3798	0.000123674573260594	0.00021643050320604	Isoform0014389(JA2L);Isoform0014799(JA2L);Isoform0015047(JA2);Isoform0015250(JA2L);Isoform0016770(NAC083);Isoform0020301(NAC083);Isoform0020609(JA2L);Unigene00114785(JA2L)
GO:0009755	hormone-mediated signaling pathway	6	1913	0.000125160147997503	0.000216675094920409	Isoform0014389(JA2L);Isoform0014799(JA2L);Isoform0015047(JA2);Isoform0015250(JA2L);Isoform0020609(JA2L);Unigene00114785(JA2L)
GO:0032870	cellular response to hormone stimulus	6	1919	0.000127320889091939	0.000217007181665001	Isoform0014389(JA2L);Isoform0014799(JA2L);Isoform0015047(JA2);Isoform0015250(JA2L);Isoform0020609(JA2L);Unigene00114785(JA2L)
GO:0071495	cellular response to endogenous stimulus	6	1921	0.000128047715889286	0.000217007181665001	Isoform0014389(JA2L);Isoform0014799(JA2L);Isoform0015047(JA2);Isoform0015250(JA2L);Isoform0020609(JA2L);Unigene00114785(JA2L)
GO:0009719	response to endogenous stimulus	8	3899	0.000148489583499113	0.000249029405659971	Isoform0014389(JA2L);Isoform0014799(JA2L);Isoform0015047(JA2);Isoform0015250(JA2L);Isoform0016770(NAC083);Isoform0020301(NAC083);Isoform0020609(JA2L);Unigene00114785(JA2L)
GO:0071704	organic substance metabolic process	25	41264	0.000158216144759595	0.00026260617841541	Isoform0003944(NAC078);Isoform0005453(NAC078);Isoform0007642(NAC078);Isoform0010933(NAC078);Isoform0014389(JA2L);Isoform0014799(JA2L);Isoform0015047(JA2);Isoform0015250(JA2L);Isoform0016404(NAP2);Isoform0016770(NAC083);Isoform0019529(NAP1);Isoform0020301(NAC083);Isoform0020609(JA2L);Isoform0021970(NAC083);Unigene0000081(NAP2);Unigene00111787(NAC078);Unigene00114785(JA2L);Unigene00116118(NAP2);Uni…
GO:0015031	protein transport	8	4268	0.00027714693219698	0.000455312817180754	Isoform0014389(JA2L);Isoform0014799(JA2L);Isoform0015047(JA2);Isoform0015250(JA2L);Isoform0016770(NAC083);Isoform0020301(NAC083);Isoform0020609(JA2L);Unigene00114785(JA2L)
GO:0045184	establishment of protein localization	8	4287	0.00028570266170042	0.000464627560947147	Isoform0014389(JA2L);Isoform0014799(JA2L);Isoform0015047(JA2);Isoform0015250(JA2L);Isoform0016770(NAC083);Isoform0020301(NAC083);Isoform0020609(JA2L);Unigene00114785(JA2L)
GO:0009891	positive regulation of biosynthetic process	3	341	0.000409408375937263	0.000659147485258993	Isoform0016770(NAC083);Isoform0020301(NAC083);Isoform0021970(NAC083)
GO:0090567	reproductive shoot system development	4	852	0.000441369821082821	0.000703569714795388	Isoform0016404(NAP2);Isoform0019529(NAP1);Unigene00116118(NAP2);Unigene00118864(NAP2)
GO:0051649	establishment of localization in cell	8	4602	0.000462624373708566	0.000730220825167442	Isoform0014389(JA2L);Isoform0014799(JA2L);Isoform0015047(JA2);Isoform0015250(JA2L);Isoform0016770(NAC083);Isoform0020301(NAC083);Isoform0020609(JA2L);Unigene00114785(JA2L)
GO:0051641	cellular localization	8	4805	0.000618377262055478	0.000966589700882835	Isoform0014389(JA2L);Isoform0014799(JA2L);Isoform0015047(JA2);Isoform0015250(JA2L);Isoform0016770(NAC083);Isoform0020301(NAC083);Isoform0020609(JA2L);Unigene00114785(JA2L)
GO:0003006	developmental process involved in reproduction	7	3679	0.000674813474231236	0.00104466316683874	Isoform0007642(NAC078);Isoform0010933(NAC078);Isoform0016404(NAP2);Isoform0019529(NAP1);Unigene00111787(NAC078);Unigene00116118(NAP2);Unigene00118864(NAP2)
GO:0008104	protein localization	8	4912	0.000716347194375129	0.0010983990313752	Isoform0014389(JA2L);Isoform0014799(JA2L);Isoform0015047(JA2);Isoform0015250(JA2L);Isoform0016770(NAC083);Isoform0020301(NAC083);Isoform0020609(JA2L);Unigene00114785(JA2L)
GO:0071310	cellular response to organic substance	6	2666	0.00074218549724306	0.00112728174581257	Isoform0014389(JA2L);Isoform0014799(JA2L);Isoform0015047(JA2);Isoform0015250(JA2L);Isoform0020609(JA2L);Unigene00114785(JA2L)
GO:0016049	cell growth	4	993	0.000782846124013689	0.00117792734547854	Isoform0016404(NAP2);Isoform0019529(NAP1);Unigene00116118(NAP2);Unigene00118864(NAP2)
GO:0010087	phloem or xylem histogenesis	2	112	0.00105692345955639	0.00157559886100536	Isoform0016770(NAC083);Isoform0020301(NAC083)
GO:0033036	macromolecule localization	8	5335	0.00123580883470284	0.00182536901272622	Isoform0014389(JA2L);Isoform0014799(JA2L);Isoform0015047(JA2);Isoform0015250(JA2L);Isoform0016770(NAC083);Isoform0020301(NAC083);Isoform0020609(JA2L);Unigene00114785(JA2L)
GO:0022414	reproductive process	7	4110	0.00129953835728873	0.00190205159566806	Isoform0007642(NAC078);Isoform0010933(NAC078);Isoform0016404(NAP2);Isoform0019529(NAP1);Unigene00111787(NAC078);Unigene00116118(NAP2);Unigene00118864(NAP2)
GO:0070887	cellular response to chemical stimulus	6	2991	0.00134988346306839	0.00195793907706317	Isoform0014389(JA2L);Isoform0014799(JA2L);Isoform0015047(JA2);Isoform0015250(JA2L);Isoform0020609(JA2L);Unigene00114785(JA2L)
GO:0048608	reproductive structure development	4	1179	0.00147614303895317	0.00210317725018991	Isoform0016404(NAP2);Isoform0019529(NAP1);Unigene00116118(NAP2);Unigene00118864(NAP2)
GO:0061458	reproductive system development	4	1179	0.00147614303895317	0.00210317725018991	Isoform0016404(NAP2);Isoform0019529(NAP1);Unigene00116118(NAP2);Unigene00118864(NAP2)
GO:0048367	shoot system development	4	1186	0.00150851998224174	0.00213045365913089	Isoform0016404(NAP2);Isoform0019529(NAP1);Unigene00116118(NAP2);Unigene00118864(NAP2)
GO:0000003	reproduction	7	4395	0.00191847625864645	0.00268586676210503	Isoform0007642(NAC078);Isoform0010933(NAC078);Isoform0016404(NAP2);Isoform0019529(NAP1);Unigene00111787(NAC078);Unigene00116118(NAP2);Unigene00118864(NAP2)
GO:0010033	response to organic substance	8	6006	0.00265098330463938	0.00367938200040466	Isoform0014389(JA2L);Isoform0014799(JA2L);Isoform0015047(JA2);Isoform0015250(JA2L);Isoform0016770(NAC083);Isoform0020301(NAC083);Isoform0020609(JA2L);Unigene00114785(JA2L)
GO:0048229	gametophyte development	3	689	0.00307621216368255	0.00423307827652043	Isoform0007642(NAC078);Isoform0010933(NAC078);Unigene00111787(NAC078)
GO:0040007	growth	4	1501	0.00353886512124691	0.0048284515637352	Isoform0016404(NAP2);Isoform0019529(NAP1);Unigene00116118(NAP2);Unigene00118864(NAP2)
GO:0008152	metabolic process	25	47005	0.00411107010772202	0.00556203602809449	Isoform0003944(NAC078);Isoform0005453(NAC078);Isoform0007642(NAC078);Isoform0010933(NAC078);Isoform0014389(JA2L);Isoform0014799(JA2L);Isoform0015047(JA2);Isoform0015250(JA2L);Isoform0016404(NAP2);Isoform0016770(NAC083);Isoform0019529(NAP1);Isoform0020301(NAC083);Isoform0020609(JA2L);Isoform0021970(NAC083);Unigene0000081(NAP2);Unigene00111787(NAC078);Unigene00114785(JA2L);Unigene00116118(NAP2);Uni…
GO:0044702	single organism reproductive process	4	1641	0.00485781611297584	0.00651756995157591	Isoform0016404(NAP2);Isoform0019529(NAP1);Unigene00116118(NAP2);Unigene00118864(NAP2)
GO:0042221	response to chemical	10	9951	0.00546418113617979	0.00727052200764418	Isoform0003944(NAC078);Isoform0005453(NAC078);Isoform0014389(JA2L);Isoform0014799(JA2L);Isoform0015047(JA2);Isoform0015250(JA2L);Isoform0016770(NAC083);Isoform0020301(NAC083);Isoform0020609(JA2L);Unigene00114785(JA2L)
GO:0009987	cellular process	25	47611	0.00566332300360197	0.0074737295375403	Isoform0003944(NAC078);Isoform0005453(NAC078);Isoform0007642(NAC078);Isoform0010933(NAC078);Isoform0014389(JA2L);Isoform0014799(JA2L);Isoform0015047(JA2);Isoform0015250(JA2L);Isoform0016404(NAP2);Isoform0016770(NAC083);Isoform0019529(NAP1);Isoform0020301(NAC083);Isoform0020609(JA2L);Isoform0021970(NAC083);Unigene0000081(NAP2);Unigene00111787(NAC078);Unigene00114785(JA2L);Unigene00116118(NAP2);Uni…
GO:0009416	response to light stimulus	5	2984	0.00773814659532696	0.0101287935109564	Isoform0003944(NAC078);Isoform0005453(NAC078);Isoform0007642(NAC078);Isoform0010933(NAC078);Isoform0021970(NAC083)
GO:0009307	DNA restriction-modification system	1	19	0.00808217343906847	0.0104098393895202	Unigene0000081(NAP2)
GO:0044355	clearance of foreign intracellular DNA	1	19	0.00808217343906847	0.0104098393895202	Unigene0000081(NAP2)
GO:0007165	signal transduction	6	4333	0.00850541533473345	0.0108680307054927	Isoform0014389(JA2L);Isoform0014799(JA2L);Isoform0015047(JA2);Isoform0015250(JA2L);Isoform0020609(JA2L);Unigene00114785(JA2L)
GO:0023052	signaling	6	4360	0.00876018475713857	0.0110186698898384	Isoform0014389(JA2L);Isoform0014799(JA2L);Isoform0015047(JA2);Isoform0015250(JA2L);Isoform0020609(JA2L);Unigene00114785(JA2L)
GO:0044700	single organism signaling	6	4360	0.00876018475713857	0.0110186698898384	Isoform0014389(JA2L);Isoform0014799(JA2L);Isoform0015047(JA2);Isoform0015250(JA2L);Isoform0020609(JA2L);Unigene00114785(JA2L)
GO:0009893	positive regulation of metabolic process	3	1038	0.00955195233947057	0.0119214288887966	Isoform0016770(NAC083);Isoform0020301(NAC083);Isoform0021970(NAC083)
GO:0044765	single-organism transport	10	10861	0.0102664187560656	0.0127145647671275	Isoform0014389(JA2L);Isoform0014799(JA2L);Isoform0015047(JA2);Isoform0015250(JA2L);Isoform0016404(NAP2);Isoform0016770(NAC083);Isoform0020301(NAC083);Isoform0020609(JA2L);Isoform0021970(NAC083);Unigene00114785(JA2L)
GO:1902578	single-organism localization	10	10941	0.0108117590633256	0.0132877344213391	Isoform0014389(JA2L);Isoform0014799(JA2L);Isoform0015047(JA2);Isoform0015250(JA2L);Isoform0016404(NAP2);Isoform0016770(NAC083);Isoform0020301(NAC083);Isoform0020609(JA2L);Isoform0021970(NAC083);Unigene00114785(JA2L)
GO:0009314	response to radiation	5	3384	0.0129325165397477	0.015674446637663	Isoform0003944(NAC078);Isoform0005453(NAC078);Isoform0007642(NAC078);Isoform0010933(NAC078);Isoform0021970(NAC083)
GO:0009414	response to water deprivation	2	406	0.0129484559180694	0.015674446637663	Isoform0003944(NAC078);Isoform0005453(NAC078)
GO:0009415	response to water	2	433	0.0146272914935865	0.0175745815706525	Isoform0003944(NAC078);Isoform0005453(NAC078)
GO:0044238	primary metabolic process	21	36907	0.0202455409670179	0.0241446821902954	Isoform0003944(NAC078);Isoform0005453(NAC078);Isoform0007642(NAC078);Isoform0010933(NAC078);Isoform0014389(JA2L);Isoform0014799(JA2L);Isoform0015047(JA2);Isoform0015250(JA2L);Isoform0016770(NAC083);Isoform0020301(NAC083);Isoform0020609(JA2L);Isoform0021970(NAC083);Unigene0000081(NAP2);Unigene00111787(NAC078);Unigene00114785(JA2L);Unigene0012914(NAC078);Unigene0021903(NAC100);Unigene0032029(NAC083…
GO:0007154	cell communication	6	5349	0.0224569166310316	0.0265850263058536	Isoform0014389(JA2L);Isoform0014799(JA2L);Isoform0015047(JA2);Isoform0015250(JA2L);Isoform0020609(JA2L);Unigene00114785(JA2L)
GO:0009791	post-embryonic development	4	2657	0.0249650031031396	0.0292263068111115	Isoform0016404(NAP2);Isoform0019529(NAP1);Unigene00116118(NAP2);Unigene00118864(NAP2)
GO:0048518	positive regulation of biological process	3	1493	0.0250511201238099	0.0292263068111115	Isoform0016770(NAC083);Isoform0020301(NAC083);Isoform0021970(NAC083)
GO:0006810	transport	10	13067	0.0356175647952431	0.0412548772088787	Isoform0014389(JA2L);Isoform0014799(JA2L);Isoform0015047(JA2);Isoform0015250(JA2L);Isoform0016404(NAP2);Isoform0016770(NAC083);Isoform0020301(NAC083);Isoform0020609(JA2L);Isoform0021970(NAC083);Unigene00114785(JA2L)
GO:0032787	monocarboxylic acid metabolic process	6	5987	0.036695666080751	0.0422000159928636	Isoform0014389(JA2L);Isoform0014799(JA2L);Isoform0015047(JA2);Isoform0015250(JA2L);Isoform0020609(JA2L);Unigene00114785(JA2L)
GO:0051234	establishment of localization	10	13545	0.0446405151199977	0.0509725030802811	Isoform0014389(JA2L);Isoform0014799(JA2L);Isoform0015047(JA2);Isoform0015250(JA2L);Isoform0016404(NAP2);Isoform0016770(NAC083);Isoform0020301(NAC083);Isoform0020609(JA2L);Isoform0021970(NAC083);Unigene00114785(JA2L)
GO:0051179	localization	10	14101	0.0570904321191563	0.064729292754818	Isoform0014389(JA2L);Isoform0014799(JA2L);Isoform0015047(JA2);Isoform0015250(JA2L);Isoform0016404(NAP2);Isoform0016770(NAC083);Isoform0020301(NAC083);Isoform0020609(JA2L);Isoform0021970(NAC083);Unigene00114785(JA2L)
GO:0051716	cellular response to stimulus	6	7734	0.10240805411868	0.115298578413339	Isoform0014389(JA2L);Isoform0014799(JA2L);Isoform0015047(JA2);Isoform0015250(JA2L);Isoform0020609(JA2L);Unigene00114785(JA2L)
GO:0006304	DNA modification	1	322	0.128801401602629	0.144007122625161	Unigene0000081(NAP2)
GO:0009888	tissue development	2	1575	0.144684	0.160649218600717	Isoform0016770(NAC083);Isoform0020301(NAC083)
GO:0019752	carboxylic acid metabolic process	6	9882	0.237049057807342	0.261403413061521	Isoform0014389(JA2L);Isoform0014799(JA2L);Isoform0015047(JA2);Isoform0015250(JA2L);Isoform0020609(JA2L);Unigene00114785(JA2L)
GO:0043436	oxoacid metabolic process	6	10139	0.256375655246817	0.280792384317942	Isoform0014389(JA2L);Isoform0014799(JA2L);Isoform0015047(JA2);Isoform0015250(JA2L);Isoform0020609(JA2L);Unigene00114785(JA2L)
GO:0006082	organic acid metabolic process	6	10182	0.259660444978235	0.282468457037134	Isoform0014389(JA2L);Isoform0014799(JA2L);Isoform0015047(JA2);Isoform0015250(JA2L);Isoform0020609(JA2L);Unigene00114785(JA2L)
GO:0044699	single-organism process	18	37966	0.300118102705968	0.324288688158798	Isoform0003944(NAC078);Isoform0005453(NAC078);Isoform0007642(NAC078);Isoform0010933(NAC078);Isoform0014389(JA2L);Isoform0014799(JA2L);Isoform0015047(JA2);Isoform0015250(JA2L);Isoform0016404(NAP2);Isoform0016770(NAC083);Isoform0019529(NAP1);Isoform0020301(NAC083);Isoform0020609(JA2L);Isoform0021970(NAC083);Unigene00111787(NAC078);Unigene00114785(JA2L);Unigene00116118(NAP2);Unigene00118864(NAP2)
GO:0010035	response to inorganic substance	2	2976	0.365225830844548	0.392009058439815	Isoform0003944(NAC078);Isoform0005453(NAC078)
GO:0046942	carboxylic acid transport	1	1117	0.382211504525974	0.405696536785282	Isoform0016404(NAP2)
GO:0015849	organic acid transport	1	1120	0.383017848393558	0.405696536785282	Isoform0016404(NAP2)
GO:0015711	organic anion transport	1	1216	0.408293923019982	0.429642624877236	Isoform0016404(NAP2)
GO:0044763	single-organism cellular process	13	29809	0.536534877976719	0.560922826975661	Isoform0014389(JA2L);Isoform0014799(JA2L);Isoform0015047(JA2);Isoform0015250(JA2L);Isoform0016404(NAP2);Isoform0016770(NAC083);Isoform0019529(NAP1);Isoform0020301(NAC083);Isoform0020609(JA2L);Isoform0021970(NAC083);Unigene00114785(JA2L);Unigene00116118(NAP2);Unigene00118864(NAP2)
GO:0006820	anion transport	1	1958	0.572773036677299	0.594944896161582	Isoform0016404(NAP2)
GO:0044281	small molecule metabolic process	6	14319	0.597456935913112	0.616606196679558	Isoform0014389(JA2L);Isoform0014799(JA2L);Isoform0015047(JA2);Isoform0015250(JA2L);Isoform0020609(JA2L);Unigene00114785(JA2L)
GO:0006259	DNA metabolic process	1	3105	0.743956061892986	0.762910356463508	Unigene0000081(NAP2)
GO:0006811	ion transport	1	5522	0.915991448213269	0.933383690900863	Isoform0016404(NAP2)
GO:0044710	single-organism metabolic process	6	24526	0.981101510364619	0.993442409866061	Isoform0014389(JA2L);Isoform0014799(JA2L);Isoform0015047(JA2);Isoform0015250(JA2L);Isoform0020609(JA2L);Unigene00114785(JA2L)
GO:0043412	macromolecule modification	1	9751	0.989484228830316	0.995668505260506	Unigene0000081(NAP2)
GO:0008150	biological_process	25	58555	1	1	Isoform0003944(NAC078);Isoform0005453(NAC078);Isoform0007642(NAC078);Isoform0010933(NAC078);Isoform0014389(JA2L);Isoform0014799(JA2L);Isoform0015047(JA2);Isoform0015250(JA2L);Isoform0016404(NAP2);Isoform0016770(NAC083);Isoform0019529(NAP1);Isoform0020301(NAC083);Isoform0020609(JA2L);Isoform0021970(NAC083);Unigene0000081(NAP2);Unigene00111787(NAC078);Unigene00114785(JA2L);Unigene00116118(NAP2);Uni…
GO:0001071	nucleic acid binding transcription factor activity	15	1917	9.94058498584017e-17	2.48514624646004e-15	Isoform0003944(NAC078);Isoform0005453(NAC078);Isoform0007642(NAC078);Isoform0010933(NAC078);Isoform0014389(JA2L);Isoform0014799(JA2L);Isoform0015047(JA2);Isoform0015250(JA2L);Isoform0016404(NAP2);Isoform0016770(NAC083);Isoform0019529(NAP1);Isoform0020609(JA2L);Unigene00114785(JA2L);Unigene00116118(NAP2);Unigene00118864(NAP2)
GO:0003677	DNA binding	13	2994	3.92547804476077e-11	4.90684755595097e-10	Isoform0003944(NAC078);Isoform0005453(NAC078);Isoform0007642(NAC078);Isoform0010933(NAC078);Isoform0021970(NAC083);Unigene0000081(NAP2);Unigene00111787(NAC078);Unigene0012914(NAC078);Unigene0021903(NAC100);Unigene0032029(NAC083);Unigene0056614(JA2L);Unigene0074724(JA2L);Unigene0075143(NAC078)
GO:0000975	regulatory region DNA binding	6	273	1.47607423835097e-09	9.42940938429632e-09	Isoform0003944(NAC078);Isoform0005453(NAC078);Isoform0007642(NAC078);Isoform0010933(NAC078);Isoform0021970(NAC083);Unigene00111787(NAC078)
GO:0001067	regulatory region nucleic acid binding	6	274	1.50870550148741e-09	9.42940938429632e-09	Isoform0003944(NAC078);Isoform0005453(NAC078);Isoform0007642(NAC078);Isoform0010933(NAC078);Isoform0021970(NAC083);Unigene00111787(NAC078)
GO:0044212	transcription regulatory region DNA binding	3	31	2.9450789999611e-07	1.47253949998055e-06	Isoform0007642(NAC078);Isoform0010933(NAC078);Unigene00111787(NAC078)
GO:0046983	protein dimerization activity	6	1026	3.51885047806256e-06	1.46618769919273e-05	Isoform0014389(JA2L);Isoform0014799(JA2L);Isoform0015047(JA2);Isoform0015250(JA2L);Isoform0020609(JA2L);Unigene00114785(JA2L)
GO:0003676	nucleic acid binding	13	8160	6.35098732270283e-06	2.26820975810815e-05	Isoform0003944(NAC078);Isoform0005453(NAC078);Isoform0007642(NAC078);Isoform0010933(NAC078);Isoform0021970(NAC083);Unigene0000081(NAP2);Unigene00111787(NAC078);Unigene0012914(NAC078);Unigene0021903(NAC100);Unigene0032029(NAC083);Unigene0056614(JA2L);Unigene0074724(JA2L);Unigene0075143(NAC078)
GO:0009036	Type II site-specific deoxyribonuclease activity	1	12	0.00504395594590779	0.0151755037593796	Unigene0000081(NAP2)
GO:0015666	restriction endodeoxyribonuclease activity	1	13	0.00546318135337664	0.0151755037593796	Unigene0000081(NAP2)
GO:0016888	endodeoxyribonuclease activity, producing 5'-phosphomonoesters	1	20	0.00839301469755638	0.0209825367438909	Unigene0000081(NAP2)
GO:0005488	binding	21	35779	0.0102039237214974	0.023190735730676	Isoform0003944(NAC078);Isoform0005453(NAC078);Isoform0007642(NAC078);Isoform0010933(NAC078);Isoform0014389(JA2L);Isoform0014799(JA2L);Isoform0015047(JA2);Isoform0015250(JA2L);Isoform0016770(NAC083);Isoform0020301(NAC083);Isoform0020609(JA2L);Isoform0021970(NAC083);Unigene0000081(NAP2);Unigene00111787(NAC078);Unigene00114785(JA2L);Unigene0012914(NAC078);Unigene0021903(NAC100);Unigene0032029(NAC083…
GO:1901363	heterocyclic compound binding	13	20019	0.0455431455836838	0.0948815532993412	Isoform0003944(NAC078);Isoform0005453(NAC078);Isoform0007642(NAC078);Isoform0010933(NAC078);Isoform0021970(NAC083);Unigene0000081(NAP2);Unigene00111787(NAC078);Unigene0012914(NAC078);Unigene0021903(NAC100);Unigene0032029(NAC083);Unigene0056614(JA2L);Unigene0074724(JA2L);Unigene0075143(NAC078)
GO:0097159	organic cyclic compound binding	13	20316	0.0510424853908975	0.0981586257517259	Isoform0003944(NAC078);Isoform0005453(NAC078);Isoform0007642(NAC078);Isoform0010933(NAC078);Isoform0021970(NAC083);Unigene0000081(NAP2);Unigene00111787(NAC078);Unigene0012914(NAC078);Unigene0021903(NAC100);Unigene0032029(NAC083);Unigene0056614(JA2L);Unigene0074724(JA2L);Unigene0075143(NAC078)
GO:0016893	endonuclease activity, active with either ribo- or deoxyribonucleic acids and producing 5'-phosphomonoesters	1	229	0.0921498906167824	0.164553376101397	Unigene0000081(NAP2)
GO:0004520	endodeoxyribonuclease activity	1	270	0.107763745167681	0.179606241946135	Unigene0000081(NAP2)
GO:0004536	deoxyribonuclease activity	1	325	0.128304745075845	0.196706433301308	Unigene0000081(NAP2)
GO:0005515	protein binding	6	8434	0.13376037464489	0.196706433301308	Isoform0014389(JA2L);Isoform0014799(JA2L);Isoform0015047(JA2);Isoform0015250(JA2L);Isoform0020609(JA2L);Unigene00114785(JA2L)
GO:0020037	heme binding	1	589	0.220743945531548	0.291760832439162	Unigene0032029(NAC083)
GO:0004519	endonuclease activity	1	592	0.221738232653763	0.291760832439162	Unigene0000081(NAP2)
GO:0004518	nuclease activity	1	962	0.335460738279835	0.419325922849794	Unigene0000081(NAP2)
GO:0046906	tetrapyrrole binding	1	1371	0.442587932346415	0.526890395650494	Unigene0032029(NAC083)
GO:0016788	hydrolase activity, acting on ester bonds	1	3358	0.766952282783614	0.87153668498138	Unigene0000081(NAP2)
GO:0016787	hydrolase activity	1	13152	0.998098152998061	1	Unigene0000081(NAP2)
GO:0003824	catalytic activity	1	37900	0.999999999991196	1	Unigene0000081(NAP2)
GO:0003674	molecular_function	25	59345	1	1	Isoform0003944(NAC078);Isoform0005453(NAC078);Isoform0007642(NAC078);Isoform0010933(NAC078);Isoform0014389(JA2L);Isoform0014799(JA2L);Isoform0015047(JA2);Isoform0015250(JA2L);Isoform0016404(NAP2);Isoform0016770(NAC083);Isoform0019529(NAP1);Isoform0020301(NAC083);Isoform0020609(JA2L);Isoform0021970(NAC083);Unigene0000081(NAP2);Unigene00111787(NAC078);Unigene00114785(JA2L);Unigene00116118(NAP2);Uni…
GO:0043229	intracellular organelle	18	27149	0.000384308336405942	0.0028251723935733	Isoform0003944(NAC078);Isoform0005453(NAC078);Isoform0007642(NAC078);Isoform0010933(NAC078);Isoform0014389(JA2L);Isoform0014799(JA2L);Isoform0015047(JA2);Isoform0015250(JA2L);Isoform0016404(NAP2);Isoform0016770(NAC083);Isoform0019529(NAP1);Isoform0020301(NAC083);Isoform0020609(JA2L);Isoform0021970(NAC083);Unigene00111787(NAC078);Unigene00114785(JA2L);Unigene00116118(NAP2);Unigene00118864(NAP2)
GO:0043226	organelle	18	27457	0.00047086206559555	0.0028251723935733	Isoform0003944(NAC078);Isoform0005453(NAC078);Isoform0007642(NAC078);Isoform0010933(NAC078);Isoform0014389(JA2L);Isoform0014799(JA2L);Isoform0015047(JA2);Isoform0015250(JA2L);Isoform0016404(NAP2);Isoform0016770(NAC083);Isoform0019529(NAP1);Isoform0020301(NAC083);Isoform0020609(JA2L);Isoform0021970(NAC083);Unigene00111787(NAC078);Unigene00114785(JA2L);Unigene00116118(NAP2);Unigene00118864(NAP2)
GO:0043231	intracellular membrane-bounded organelle	17	24711	0.000961502178258742	0.00347251156467754	Isoform0003944(NAC078);Isoform0005453(NAC078);Isoform0007642(NAC078);Isoform0010933(NAC078);Isoform0014389(JA2L);Isoform0014799(JA2L);Isoform0015047(JA2);Isoform0015250(JA2L);Isoform0016404(NAP2);Isoform0016770(NAC083);Isoform0019529(NAP1);Isoform0020301(NAC083);Isoform0020609(JA2L);Isoform0021970(NAC083);Unigene00114785(JA2L);Unigene00116118(NAP2);Unigene00118864(NAP2)
GO:0043227	membrane-bounded organelle	17	25004	0.00115750385489251	0.00347251156467754	Isoform0003944(NAC078);Isoform0005453(NAC078);Isoform0007642(NAC078);Isoform0010933(NAC078);Isoform0014389(JA2L);Isoform0014799(JA2L);Isoform0015047(JA2);Isoform0015250(JA2L);Isoform0016404(NAP2);Isoform0016770(NAC083);Isoform0019529(NAP1);Isoform0020301(NAC083);Isoform0020609(JA2L);Isoform0021970(NAC083);Unigene00114785(JA2L);Unigene00116118(NAP2);Unigene00118864(NAP2)
GO:0044424	intracellular part	18	33282	0.0150428944407847	0.0310271273854312	Isoform0003944(NAC078);Isoform0005453(NAC078);Isoform0007642(NAC078);Isoform0010933(NAC078);Isoform0014389(JA2L);Isoform0014799(JA2L);Isoform0015047(JA2);Isoform0015250(JA2L);Isoform0016404(NAP2);Isoform0016770(NAC083);Isoform0019529(NAP1);Isoform0020301(NAC083);Isoform0020609(JA2L);Isoform0021970(NAC083);Unigene00111787(NAC078);Unigene00114785(JA2L);Unigene00116118(NAP2);Unigene00118864(NAP2)
GO:0005622	intracellular	18	33339	0.0155135636927156	0.0310271273854312	Isoform0003944(NAC078);Isoform0005453(NAC078);Isoform0007642(NAC078);Isoform0010933(NAC078);Isoform0014389(JA2L);Isoform0014799(JA2L);Isoform0015047(JA2);Isoform0015250(JA2L);Isoform0016404(NAP2);Isoform0016770(NAC083);Isoform0019529(NAP1);Isoform0020301(NAC083);Isoform0020609(JA2L);Isoform0021970(NAC083);Unigene00111787(NAC078);Unigene00114785(JA2L);Unigene00116118(NAP2);Unigene00118864(NAP2)
GO:0044464	cell part	18	35302	0.043457404575181	0.0673812273315859	Isoform0003944(NAC078);Isoform0005453(NAC078);Isoform0007642(NAC078);Isoform0010933(NAC078);Isoform0014389(JA2L);Isoform0014799(JA2L);Isoform0015047(JA2);Isoform0015250(JA2L);Isoform0016404(NAP2);Isoform0016770(NAC083);Isoform0019529(NAP1);Isoform0020301(NAC083);Isoform0020609(JA2L);Isoform0021970(NAC083);Unigene00111787(NAC078);Unigene00114785(JA2L);Unigene00116118(NAP2);Unigene00118864(NAP2)
GO:0005623	cell	18	35367	0.0449208182210572	0.0673812273315859	Isoform0003944(NAC078);Isoform0005453(NAC078);Isoform0007642(NAC078);Isoform0010933(NAC078);Isoform0014389(JA2L);Isoform0014799(JA2L);Isoform0015047(JA2);Isoform0015250(JA2L);Isoform0016404(NAP2);Isoform0016770(NAC083);Isoform0019529(NAP1);Isoform0020301(NAC083);Isoform0020609(JA2L);Isoform0021970(NAC083);Unigene00111787(NAC078);Unigene00114785(JA2L);Unigene00116118(NAP2);Unigene00118864(NAP2)
GO:0043232	intracellular non-membrane-bounded organelle	3	4947	0.357290903205416	0.44074041072615	Isoform0007642(NAC078);Isoform0010933(NAC078);Unigene00111787(NAC078)
GO:0043228	non-membrane-bounded organelle	3	5028	0.367283675605125	0.44074041072615	Isoform0007642(NAC078);Isoform0010933(NAC078);Unigene00111787(NAC078)
GO:0016020	membrane	2	17889	0.999339602616891	1	Isoform0003944(NAC078);Isoform0005453(NAC078)
GO:0005575	cellular_component	18	42019	1	1	Isoform0003944(NAC078);Isoform0005453(NAC078);Isoform0007642(NAC078);Isoform0010933(NAC078);Isoform0014389(JA2L);Isoform0014799(JA2L);Isoform0015047(JA2);Isoform0015250(JA2L);Isoform0016404(NAP2);Isoform0016770(NAC083);Isoform0019529(NAP1);Isoform0020301(NAC083);Isoform0020609(JA2L);Isoform0021970(NAC083);Unigene00111787(NAC078);Unigene00114785(JA2L);Unigene00116118(NAP2);Unigene00118864(NAP2)
